# Supplementary material for: MaTSE: the gene expression time-series explorer
Source: BMC Bioinformatics. 2013 Nov 12;14(Suppl 19):S1. doi: 10.1186/1471-2105-14-S19-S1 (PMC3981573; doi:10.1186/1471-2105-14-S19-S1)
Supplement: Additional file 1 — MaTSE.jar. Double click on this file and follow the instructions to install MaTSE. The software requires Java version minimum 1.7.0 to run. [file 1471-2105-14-S19-S1-S1.zip]

Archive with 1 entries (1 files):
- 1471-2105-14-S19-S1-S1.jar
