# Supplementary material for: MaTSE: the gene expression time-series explorer
Source: BMC Bioinformatics. 2013 Nov 12;14(Suppl 19):S1. doi: 10.1186/1471-2105-14-S19-S1 (PMC3981573; doi:10.1186/1471-2105-14-S19-S1)
Supplement: Additional file 2 — Data.zip. Sample data files. [file 1471-2105-14-S19-S1-S2.zip]

Archive with 5 entries (4 files):
- data/
- data/GSE3792-GPL339.csv
- data/notes.txt
- data/Stein etal 2004 (rescaled).txt
- data/Stein etal 2004.csv
