# Supplementary material for: MaTSE: the gene expression time-series explorer
Source: BMC Bioinformatics. 2013 Nov 12;14(Suppl 19):S1. doi: 10.1186/1471-2105-14-S19-S1 (PMC3981573; doi:10.1186/1471-2105-14-S19-S1)
Supplement: Additional file 2 — Data.zip. Sample data files. [file 1471-2105-14-S19-S1-S2.zip › data/GSE3792-GPL339.csv]

		time	Day 4	Day 4	Day 4	Day 5	Day 5	Day 5	Day 6	Day 6	Day 6	Day 8	Day 8	Day 8	Day 16	Day 16	Day 16	Day 25	Day 25	Day 25	Day 30	Day 30	Day 30
Probe_ID	Gene Symbol		GSM87203	GSM87205	GSM87207	GSM87209	GSM87211	GSM87213	GSM87215	GSM87217	GSM87219	GSM87221	GSM87223	GSM87225	GSM87227	GSM87229	GSM87231	GSM87233	GSM87235	GSM87237	GSM87239	GSM87241	GSM87243	GB_ACC	Species Scientific Name	Annotation Date	Sequence Type	Sequence Source	Target Description	Representative Public ID	Gene Title
1415670_at	Copg		3134.2	3377.78	2364.9	3984.02	3065.52	2562.82	4719.48	4948.85	3925.21	5242.32	5795.03	5776.39	6754.57	5201.56	5759.25	3231.93	4490.14	4219.78	3634.44	4336.67	4261.03	BC024686	Mus musculus	Jul 11, 2007	Consensus sequence	GenBank	gb:BC024686.1 /DB_XREF=gi:19354080 /FEA=FLmRNA /CNT=416 /TID=Mm.26422.1 /TIER=FL+Stack /STK=110 /UG=Mm.26422 /LL=54161 /UG_GENE=Copg1 /DEF=Mus musculus, coatomer protein complex, subunit gamma 1, clone MGC:30335 IMAGE:3992144, mRNA, complete cds. /PROD=coatomer protein complex, subunit gamma 1 /FL=gb:AF187079.1 gb:BC024686.1 gb:NM_017477.1 gb:BC024896.1	BC024686	coatomer protein complex, subunit gamma
1415671_at	Atp6v0d1		6628.4	5820.12	6893.9	5350.58	5987.06	6890.23	5697.39	5653.46	4851.57	6924.59	6320.89	6526.11	7540.43	4740.78	5707.53	4076.64	6024.47	5792.17	5940.4	8401.16	5886.76	NM_013477	Mus musculus	Jul 11, 2007	Consensus sequence	GenBank	gb:NM_013477.1 /DB_XREF=gi:7304908 /GEN=Atp6v0d1 /FEA=FLmRNA /CNT=197 /TID=Mm.1081.1 /TIER=FL+Stack /STK=114 /UG=Mm.1081 /LL=11972 /DEF=Mus musculus ATPase, H+ transporting, lysosomal 38kDa, V0 subunit D isoform 1 (Atp6v0d1), mRNA. /PROD=ATPase, H+ transporting, lysosomal 38kDa, V0subunit D isoform 1 /FL=gb:U21549.1 gb:U13840.1 gb:BC011075.1 gb:NM_013477.1	NM_013477	ATPase, H+ transporting, lysosomal V0 subunit D1
1415672_at	Golga7		9020.17	3689.4	11388.3	7391.98	10590.2	9803.95	9992.92	10596.1	12025	11178.1	9531.37	10839.6	9234.82	9727.12	11430.4	8356.95	14840.2	12874.1	18621.5	17527.1	17667.7	NM_020585	Mus musculus	Jul 11, 2007	Consensus sequence	GenBank	gb:NM_020585.1 /DB_XREF=gi:10181207 /GEN=AB041568 /FEA=FLmRNA /CNT=213 /TID=Mm.17035.1 /TIER=FL+Stack /STK=102 /UG=Mm.17035 /LL=57437 /DEF=Mus musculus hypothetical protein, MNCb-1213 (AB041568), mRNA. /PROD=hypothetical protein, MNCb-1213 /FL=gb:BC016894.1 gb:NM_020585.1	NM_020585	golgi autoantigen, golgin subfamily a, 7
1415673_at	Psph		846.23	704.53	1139.35	997.699	686.298	1208.07	982.983	672.659	819.881	683.238	1141.19	881.572	541.909	705.89	675.463	855.645	1647.36	964.754	1095.24	1283.39	709.428	NM_133900	Mus musculus	Jul 11, 2007	Consensus sequence	GenBank	gb:NM_133900.1 /DB_XREF=gi:19527115 /GEN=AI480570 /FEA=FLmRNA /CNT=139 /TID=Mm.10623.1 /TIER=FL+Stack /STK=96 /UG=Mm.10623 /LL=100678 /DEF=Mus musculus expressed sequence AI480570 (AI480570), mRNA. /PROD=expressed sequence AI480570 /FL=gb:BC002251.1 gb:NM_133900.1	NM_133900	phosphoserine phosphatase
1415674_a_at	Trappc4		1214.2	2033.06	842.02	1020.99	1074.4	2164.68	1234.63	1409.39	1980.93	1396.53	1027.56	1328.18	1370.07	967.19	830.309	1416.01	1307.18	1071.83	773.2	1147.36	1233.9	NM_021789	Mus musculus	Jul 11, 2007	Consensus sequence	GenBank	gb:NM_021789.1 /DB_XREF=gi:11140824 /GEN=Sbdn /FEA=FLmRNA /CNT=163 /TID=Mm.29814.1 /TIER=FL+Stack /STK=95 /UG=Mm.29814 /LL=60409 /DEF=Mus musculus synbindin (Sbdn), mRNA. /PROD=synbindin /FL=gb:NM_021789.1 gb:AF233340.1	NM_021789	trafficking protein particle complex 4
1415675_at	Dpm2		1638.33	1806.13	1312.78	1765.1	1467.41	1717.74	1844.8	1316.49	1429.99	1488.16	2005.93	1563.06	1938.74	1210.31	1143.22	2086.62	2735.22	1963.12	1284.52	1923.07	1840.71	BC008256	Mus musculus	Jul 11, 2007	Consensus sequence	GenBank	gb:BC008256.1 /DB_XREF=gi:14198389 /FEA=FLmRNA /CNT=138 /TID=Mm.22001.1 /TIER=FL+Stack /STK=92 /UG=Mm.22001 /LL=13481 /UG_GENE=Dpm2 /DEF=Mus musculus, dolichol-phosphate (beta-D) mannosyltransferase 2, clone MGC:6506 IMAGE:2648752, mRNA, complete cds. /PROD=dolichol-phosphate (beta-D) mannosyltransferase2 /FL=gb:AB013360.1 gb:NM_010073.1 gb:BC008256.1	BC008256	dolichol-phosphate (beta-D) mannosyltransferase 2
1415676_a_at	Psmb5		27905.5	33744.9	29690.3	22722.5	20306.9	31657.6	20206	17270.2	24334.7	16559.8	17807.1	20358.6	14336.5	11539.4	15357.9	10408	15642.5	13205.1	12423.7	15053.1	13118.5	NM_011186	Mus musculus	Jul 11, 2007	Consensus sequence	GenBank	gb:NM_011186.1 /DB_XREF=gi:6755203 /GEN=Psmb5 /FEA=FLmRNA /CNT=172 /TID=Mm.8911.1 /TIER=FL+Stack /STK=86 /UG=Mm.8911 /LL=19173 /DEF=Mus musculus proteasome (prosome, macropain) subunit, beta type 5 (Psmb5), mRNA. /PROD=proteasome beta type subunit 5 /FL=gb:BC012246.1 gb:AB003304.1 gb:AF060091.1 gb:NM_011186.1	NM_011186	proteasome (prosome, macropain) subunit, beta type 5
1415677_at	Dhrs1		781.829	642.285	474.753	696.468	1000.87	880.135	868.735	920.496	710.723	1415.91	1402.78	1421.31	1063.19	980.706	736.97	1294.81	956.078	973.469	836.987	1456.27	1179.32	NM_026819	Mus musculus	Jul 11, 2007	Consensus sequence	GenBank	gb:NM_026819.1 /DB_XREF=gi:13386167 /GEN=1110029G07Rik /FEA=FLmRNA /CNT=131 /TID=Mm.21623.1 /TIER=FL+Stack /STK=64 /UG=Mm.21623 /LL=68710 /DEF=Mus musculus RIKEN cDNA 1110029G07 gene (1110029G07Rik), mRNA. /PROD=RIKEN cDNA 1110029G07 /FL=gb:NM_026819.1 gb:BC003930.1	NM_026819	dehydrogenase/reductase (SDR family) member 1
1415678_at	Ppm1a		5497.07	3450.72	5834.67	5681.42	4607.57	5069.27	6271.65	6062.58	5707.86	4621.99	5896.09	4075.38	6069.31	4549.26	6268.13	3555.03	6242.45	5387.85	6332.21	6047.79	5677.88	BC008595	Mus musculus	Jul 11, 2007	Consensus sequence	GenBank	gb:BC008595.1 /DB_XREF=gi:14250330 /FEA=FLmRNA /CNT=154 /TID=Mm.3766.1 /TIER=FL+Stack /STK=52 /UG=Mm.3766 /LL=19042 /UG_GENE=Ppm1a /DEF=Mus musculus, protein phosphatase 1A, magnesium dependent, alpha isoform, clone MGC:6077 IMAGE:3581897, mRNA, complete cds. /PROD=protein phosphatase 1A, magnesium dependent,alpha isoform /FL=gb:NM_008910.1 gb:D28117.1 gb:BC008595.1	BC008595	protein phosphatase 1A, magnesium dependent, alpha isoform
1415679_at	Psenen		8690.95	14253.5	6612.76	7905.25	5150.68	7928.78	5639.71	5852.93	5306.92	5080.56	5445.33	4967.95	9987.24	7705.97	6679.77	7721.56	7746.85	11544.8	9191.51	9131.28	8474.99	NM_025498	Mus musculus	Jul 11, 2007	Consensus sequence	GenBank	gb:NM_025498.1 /DB_XREF=gi:13384921 /GEN=1700023M09Rik /FEA=FLmRNA /CNT=114 /TID=Mm.41511.1 /TIER=FL+Stack /STK=44 /UG=Mm.41511 /LL=66340 /DEF=Mus musculus RIKEN cDNA 1700023M09 gene (1700023M09Rik), mRNA. /PROD=RIKEN cDNA 1700023M09 /FL=gb:BC024347.1 gb:NM_025498.1	NM_025498	presenilin enhancer 2 homolog (C. elegans)
1415680_at	Anapc1		3263.13	2674.79	3746.64	3035.95	3108.41	2884.56	2512.05	3548.12	2668.81	2500.52	2723.89	2196.86	2166.54	2495.19	2599.31	2014.64	2946.17	3299.76	2581.6	3045.84	3197.17	NM_008569	Mus musculus	Jul 11, 2007	Consensus sequence	GenBank	gb:NM_008569.1 /DB_XREF=gi:6678833 /GEN=Mcpr /FEA=FLmRNA /CNT=128 /TID=Mm.3989.1 /TIER=FL+Stack /STK=41 /UG=Mm.3989 /LL=17222 /DEF=Mus musculus meiotic check point regulator (Mcpr), mRNA. /PROD=meiotic check point regulator /FL=gb:NM_008569.1	NM_008569	anaphase promoting complex subunit 1
1415681_at	Mrpl43		1774.04	2978.67	2367.51	1658	1226.21	1938.28	1247.89	1060.6	1261.83	1056.89	1422.13	1492.22	1542.96	1297.14	1344.13	1323.19	2144.42	1697.85	1697.48	1591.39	1425.11	NM_053164	Mus musculus	Jul 11, 2007	Consensus sequence	GenBank	gb:NM_053164.1 /DB_XREF=gi:17298675 /GEN=Mrpl43 /FEA=FLmRNA /CNT=111 /TID=Mm.44174.1 /TIER=FL+Stack /STK=37 /UG=Mm.44174 /LL=94067 /DEF=Mus musculus mitochondrial ribosomal protein L43 (Mrpl43), mRNA. /PROD=mitochondrial ribosomal protein L43 /FL=gb:AB049657.1 gb:NM_053164.1	NM_053164	mitochondrial ribosomal protein L43
1415682_at	Xpo7		2596.89	1401.8	2489.34	1310.83	2320.75	2747.51	2486	2420.16	2480.07	2069.53	1902.79	2053.28	1493.37	1489.96	1815.11	1569.72	1508.18	1245.81	1268.37	1432.4	1202.45	NM_023045	Mus musculus	Jul 11, 2007	Consensus sequence	GenBank	gb:NM_023045.1 /DB_XREF=gi:12746421 /GEN=Ranbp16 /FEA=FLmRNA /CNT=199 /TID=Mm.27607.1 /TIER=FL+Stack /STK=33 /UG=Mm.27607 /LL=65246 /DEF=Mus musculus RAN binding protein 16 (Ranbp16), mRNA. /PROD=RAN binding protein 16 /FL=gb:NM_023045.1	NM_023045	exportin 7
1415683_at	Nmt1		6638.37	13328.9	10719.5	6840.02	7594.65	9488.68	4952.47	10004.3	8979.75	5101.85	5535.75	6908.76	5165.5	5363.53	6164.23	4377.45	5770.64	5888.02	5310.87	7152.25	5790.63	BC016526	Mus musculus	Jul 11, 2007	Consensus sequence	GenBank	gb:BC016526.1 /DB_XREF=gi:16741408 /FEA=FLmRNA /CNT=101 /TID=Mm.10265.1 /TIER=FL+Stack /STK=30 /UG=Mm.10265 /LL=18107 /UG_GENE=Nmt1 /DEF=Mus musculus, N-myristoyltransferase, clone MGC:8150 IMAGE:3589678, mRNA, complete cds. /PROD=N-myristoyltransferase /FL=gb:NM_008707.1 gb:AF043326.1 gb:BC021635.1 gb:BC016526.1	BC016526	N-myristoyltransferase 1
1415684_at	Atg5		422.629	433.468	629.168	610.535	424.274	654.983	351.738	718.389	527.219	500.622	461.974	550.447	529.174	494.258	455.148	282.046	480.778	187.582	377.121	871.721	454.912	AV168389	Mus musculus	Jul 11, 2007	Consensus sequence	GenBank	gb:AV168389 /DB_XREF=gi:16383543 /DB_XREF=AV168389 /CLONE=3110067M24 /FEA=FLmRNA /CNT=142 /TID=Mm.22264.1 /TIER=Stack /STK=28 /UG=Mm.22264 /LL=11793 /UG_GENE=Apg5l /UG_TITLE=autophagy 5-like (S. cerevisiae) /FL=gb:NM_053069.1 gb:BC002166.1 gb:AB048349.1	AV168389	autophagy-related 5 (yeast)
1415685_at	Mtif2		1059.68	1095.83	1239.28	1224	1234.13	1043.73	749.287	782.191	1401.88	754.38	1028.28	1156.08	850.424	1169.24	1018.8	1056.38	756.496	1224.05	697.63	644.385	1221.61	NM_133767	Mus musculus	Jul 11, 2007	Consensus sequence	GenBank	gb:NM_133767.1 /DB_XREF=gi:19526983 /GEN=2410112O06Rik /FEA=FLmRNA /CNT=48 /TID=Mm.214594.1 /TIER=FL+Stack /STK=16 /UG=Mm.214594 /LL=76784 /DEF=Mus musculus RIKEN cDNA 2410112O06 gene (2410112O06Rik), mRNA. /PROD=RIKEN cDNA 2410112O06 /FL=gb:BC016590.1 gb:NM_133767.1	NM_133767	mitochondrial translational initiation factor 2
1415686_at	Rab14		580.231	548.024	1056.91	1257.77	1326.99	1001.8	2222.18	3183.59	1791.46	2416.87	2366.92	2025.24	2302.27	1921.29	1794.4	1537.85	2215.02	3101.44	2521.39	1925.19	2149.63	AV339290	Mus musculus	Jul 11, 2007	Consensus sequence	GenBank	gb:AV339290 /DB_XREF=gi:6379342 /DB_XREF=AV339290 /CLONE=6430503H11 /FEA=FLmRNA /CNT=418 /TID=Mm.58771.1 /TIER=Stack /STK=12 /UG=Mm.58771 /LL=68365 /UG_GENE=Rab14 /UG_TITLE=RAB14, member RAS oncogene family /FL=gb:NM_026697.1 gb:BC025139.1 gb:BC009085.1	AV339290	RAB14, member RAS oncogene family
1415687_a_at	Psap		11072.5	5118.37	8941.53	9816.88	9680.42	9135.68	9463.74	9065.51	6392.07	13502.2	11795.2	11858.1	26166.2	18278.7	24199.7	22543.5	21400	25299.9	28665.6	32304.4	35144.7	BM212050	Mus musculus	Jul 11, 2007	Consensus sequence	GenBank	gb:BM212050 /DB_XREF=gi:17769443 /DB_XREF=C0816D10-3 /CLONE=C0816D10 /FEA=FLmRNA /CNT=332 /TID=Mm.3363.1 /TIER=Stack /STK=32 /UG=Mm.3363 /LL=19156 /UG_GENE=Psap /UG_TITLE=prosaposin /FL=gb:NM_011179.1	BM212050	prosaposin
1415688_at	Ube2g1		6492.45	4371.48	8969.46	7475	7095.14	6410.42	6971.19	7683.6	8150.04	6882.45	7747.03	6433.69	5816.21	7498.16	6829.69	6411.66	6199.88	6699.71	6300.48	8476.98	8674.8	NM_025985	Mus musculus	Jul 11, 2007	Consensus sequence	GenBank	gb:NM_025985.1 /DB_XREF=gi:13385487 /GEN=2700059C12Rik /FEA=FLmRNA /CNT=161 /TID=Mm.18485.1 /TIER=FL+Stack /STK=79 /UG=Mm.18485 /LL=67128 /DEF=Mus musculus RIKEN cDNA 2700059C12 gene (2700059C12Rik), mRNA. /PROD=RIKEN cDNA 2700059C12 /FL=gb:NM_025985.1	NM_025985	ubiquitin-conjugating enzyme E2G 1 (UBC7 homolog, C. elegans)
1415689_s_at	Zkscan3		3510.31	906.254	2013.18	3116.93	3306.63	2483.06	4597.9	4118.49	3199.54	4292.68	3688.96	4244.41	3735.83	2999.28	3932.23	3124.18	2213.44	3084.58	2714.02	3399.73	3631.49	BC007473	Mus musculus	Jul 11, 2007	Consensus sequence	GenBank	gb:BC007473.1 /DB_XREF=gi:13938632 /FEA=FLmRNA /CNT=131 /TID=Mm.29962.1 /TIER=FL+Stack /STK=38 /UG=Mm.29962 /LL=72739 /UG_GENE=Skz1-pending /DEF=Mus musculus, RIKEN cDNA 2810435N07 gene, clone MGC:6364 IMAGE:3496252, mRNA, complete cds. /PROD=RIKEN cDNA 2810435N07 gene /FL=gb:BC007473.1 gb:AF291722.1 gb:NM_023685.1	BC007473	zinc finger with KRAB and SCAN domains 3
1415690_at	Mrpl27		2151.34	3276.46	2192.66	2375.59	2319.58	2699.03	1895.45	1584.58	2987.53	2507.27	2358.67	2326.03	1959.81	2057.01	1947.72	2125.31	2202.71	2083.91	1545.11	1675.35	2130.86	NM_053161	Mus musculus	Jul 11, 2007	Consensus sequence	GenBank	gb:NM_053161.1 /DB_XREF=gi:16716446 /GEN=Mrpl27 /FEA=FLmRNA /CNT=64 /TID=Mm.34951.1 /TIER=FL+Stack /STK=18 /UG=Mm.34951 /LL=94064 /DEF=Mus musculus mitochondrial ribosomal protein L27 (Mrpl27), mRNA. /PROD=mitochondrial ribosomal protein L27 /FL=gb:AB049648.1 gb:NM_053161.1	NM_053161	mitochondrial ribosomal protein L27
1415691_at	Dlg1		7204.19	4450.2	4686.18	7140.15	8319.51	5204.73	8939.12	9787.69	6665.39	7211.3	8286.82	6195.89	6297.32	7318.24	8079.59	7371.83	6184.33	6427.67	6942.59	6818.87	7455.27	BQ176806	Mus musculus	Jul 11, 2007	Consensus sequence	GenBank	gb:BQ176806 /DB_XREF=gi:20352298 /DB_XREF=UI-M-DJ2-bvz-d-10-0-UI.s1 /CLONE=UI-M-DJ2-bvz-d-10-0-UI /FEA=FLmRNA /CNT=162 /TID=Mm.382.1 /TIER=Stack /STK=73 /UG=Mm.382 /LL=13383 /UG_GENE=Dlgh1 /UG_TITLE=discs, large homolog 1 (Drosophila) /FL=gb:U93309.1 gb:NM_007862.1	BQ176806	discs, large homolog 1 (Drosophila)
1415692_s_at	Canx		20953.1	17240.2	31946.6	21571.6	22425.8	29539.8	20198	21851.8	24674.7	18875.1	18762.6	26179.9	20211.2	20953.1	25993.9	20157.9	36101.7	30714.4	39291.5	28419.9	29080.7	BI653492	Mus musculus	Jul 11, 2007	Consensus sequence	GenBank	gb:BI653492 /DB_XREF=gi:15567728 /DB_XREF=603300471F1 /CLONE=IMAGE:5341240 /FEA=FLmRNA /CNT=222 /TID=Mm.153481.1 /TIER=Stack /STK=20 /UG=Mm.153481 /LL=12330 /UG_GENE=Canx /UG_TITLE=calnexin /FL=gb:L18888.1 gb:NM_007597.1 gb:BC012408.1	BI653492	calnexin
1415693_at	Derl1		2162.8	1545.4	1620.4	2170.99	1985.67	2424.59	2407.43	3744.03	2722.87	3408.58	2354.27	3065.09	3232.36	3195.13	2956.79	2856.75	4442.14	3434.18	5090.49	6342.95	4520.65	AW545361	Mus musculus	Jul 11, 2007	Consensus sequence	GenBank	gb:AW545361 /DB_XREF=gi:7187778 /DB_XREF=C0192G04-3 /CLONE=C0192G04 /FEA=FLmRNA /CNT=196 /TID=Mm.21707.1 /TIER=Stack /STK=59 /UG=Mm.21707 /LL=67819 /UG_GENE=1110021N07Rik /UG_TITLE=RIKEN cDNA 1110021N07 gene /FL=gb:NM_024207.1 gb:BC003454.1	AW545361	Der1-like domain family, member 1
1415694_at	Wars		1808.31	1842.17	2094.54	1640.67	2320.15	2204.88	1776.74	2502.24	2205.09	1541.38	2163.25	1874	1028.86	1468.26	2304.66	2228.98	3181.74	2156.39	2907.49	4347.02	3139.53	AK004541	Mus musculus	Jul 11, 2007	Consensus sequence	GenBank	gb:AK004541.1 /DB_XREF=gi:12835777 /GEN=Wars /FEA=FLmRNA /CNT=129 /TID=Mm.38433.1 /TIER=Stack /STK=25 /UG=Mm.38433 /LL=22375 /UG_TITLE=tryptophanyl-tRNA synthetase /DEF=Mus musculus adult male lung cDNA, RIKEN full-length enriched library, clone:1200002C07:tryptophanyl-tRNA synthetase, full insert sequence. /FL=gb:NM_011710.1	AK004541	tryptophanyl-tRNA synthetase
1415695_at	Psma1		5707.26	3660.61	4900.14	5250.25	3926.89	5795.58	4104.19	5575.48	5175.47	4217.32	4175.59	4588.84	2877.79	3315.28	3426.62	3127.45	4806.62	3670.07	3729.16	4164.61	3166.26	BC005762	Mus musculus	Jul 11, 2007	Consensus sequence	GenBank	gb:BC005762.1 /DB_XREF=gi:13543190 /FEA=FLmRNA /CNT=527 /TID=Mm.30097.1 /TIER=FL+Stack /STK=414 /UG=Mm.30097 /LL=26440 /UG_GENE=Psma1 /DEF=Mus musculus, Similar to proteasome (prosome, macropain) subunit, alpha type 1, clone MGC:6546 IMAGE:2655483, mRNA, complete cds. /PROD=Similar to proteasome (prosome, macropain)subunit, alpha type 1 /FL=gb:AF060088.1 gb:BC005762.1	BC005762	proteasome (prosome, macropain) subunit, alpha type 1
1415696_at	Sar1a		11614.2	6748.51	7567.73	16270.6	11076.3	9589.05	14649.8	15825.4	12160.3	20866	18965.8	16549.5	25177.5	18597.1	18692.2	20290.3	21536.4	18665.4	17829.8	20895.1	21774.7	BC005549	Mus musculus	Jul 11, 2007	Consensus sequence	GenBank	gb:BC005549.1 /DB_XREF=gi:13542684 /FEA=FLmRNA /CNT=350 /TID=Mm.6698.1 /TIER=FL+Stack /STK=138 /UG=Mm.6698 /LL=20224 /UG_GENE=Sara /DEF=Mus musculus, SAR1 protein, clone MGC:6113 IMAGE:3585667, mRNA, complete cds. /PROD=SAR1 protein /FL=gb:BC005549.1	BC005549	SAR1 gene homolog A (S. cerevisiae)
1415697_at	G3bp2		3649.44	3946.27	7080.81	2676.51	2742.28	4939.01	2919.06	3184.06	4133.85	2857	2659.72	2978.38	1942.12	2903.07	2461.02	2821.66	4633.57	2635.87	3265.22	3291.37	3386.25	BG069656	Mus musculus	Jul 11, 2007	Consensus sequence	GenBank	gb:BG069656 /DB_XREF=gi:12552225 /DB_XREF=H3078F11-3 /CLONE=H3078F11 /FEA=FLmRNA /CNT=359 /TID=Mm.2411.2 /TIER=Stack /STK=10 /UG=Mm.2411 /LL=23881 /UG_GENE=G3bp2-pending /UG_TITLE=Ras-GTPase-activating protein (GAP<120>) SH3-domain binding protein 2 /FL=gb:AF145285.1	BG069656	GTPase activating protein (SH3 domain) binding protein 2
1415698_at	Golph2		5812.48	7609.34	3414.7	3240.71	4546.52	3967.66	3936.52	4420.32	3860.15	4376.72	4595.33	2962.79	4272.83	3548.24	3073.14	5737.46	4801.64	4248.95	5485.45	6863.31	5813.23	BC011152	Mus musculus	Jul 11, 2007	Consensus sequence	GenBank	gb:BC011152.1 /DB_XREF=gi:15029857 /FEA=FLmRNA /CNT=143 /TID=Mm.171335.1 /TIER=FL+Stack /STK=98 /UG=Mm.171335 /LL=105348 /UG_GENE=AW125446 /DEF=Mus musculus, clone MGC:19040 IMAGE:4188434, mRNA, complete cds. /PROD=Unknown (protein for MGC:19040) /FL=gb:BC011152.1	BC011152	golgi phosphoprotein 2
1415699_a_at	Gps1		5161.71	8574.48	8148.78	5321.99	6503	7210.63	4029.08	6591.24	6570.45	5043.8	6916.52	5392.82	5311.2	3343.3	4439.79	4235.85	3892.17	4413.01	2911.73	4537.12	5050.34	BC003350	Mus musculus	Jul 11, 2007	Consensus sequence	GenBank	gb:BC003350.1 /DB_XREF=gi:13097152 /FEA=FLmRNA /CNT=164 /TID=Mm.30195.1 /TIER=FL+Stack /STK=86 /UG=Mm.30195 /DEF=Mus musculus, Similar to G protein pathway suppressor 1, clone MGC:7191 IMAGE:3481979, mRNA, complete cds. /PROD=Similar to G protein pathway suppressor 1 /FL=gb:BC003350.1	BC003350	G protein pathway suppressor 1
1415700_a_at	Ssr3		15626.4	4278.71	10671.5	13385.9	19954.3	12666.3	18521.7	24112.9	14160.8	22150.7	24881.7	18307.9	23945.2	19293.7	25370	13207	20740	15446.6	25787.3	25940.6	16991.6	BC011111	Mus musculus	Jul 11, 2007	Consensus sequence	GenBank	gb:BC011111.1 /DB_XREF=gi:15029779 /FEA=FLmRNA /CNT=245 /TID=Mm.144420.1 /TIER=FL+Stack /STK=59 /UG=Mm.144420 /LL=67437 /UG_GENE=0610038P07Rik /DEF=Mus musculus, RIKEN cDNA 0610038P07 gene, clone MGC:18930 IMAGE:3965897, mRNA, complete cds. /PROD=RIKEN cDNA 0610038P07 gene /FL=gb:BC011111.1	BC011111	signal sequence receptor, gamma
1415701_x_at	Rpl23		92572.7	79918.3	122647	89872.7	77533.8	103936	52982	53951.2	87184.9	47354.1	57721.5	54010.4	70214.2	65358.2	72465.4	86961.8	81656.2	98470.6	68435	81669.4	79929.2	BC025918	Mus musculus	Jul 11, 2007	Consensus sequence	GenBank	gb:BC025918.1 /DB_XREF=gi:19484154 /FEA=FLmRNA /CNT=56 /TID=Mm.140380.2 /TIER=FL+Stack /STK=17 /UG=Mm.140380 /LL=65019 /UG_GENE=Rpl23 /DEF=Mus musculus, ribosomal protein L23, clone MGC:30994 IMAGE:5252035, mRNA, complete cds. /PROD=ribosomal protein L23 /FL=gb:BC025918.1	BC025918	ribosomal protein L23
1415702_a_at	Ctbp1		8223.6	4775.21	5862.16	7271.61	8464.91	6888.71	9471.38	10665.3	8409.46	10912.1	8968.41	10303.5	7437.33	6609.49	6584.59	6040.92	5378.17	4627.28	5285.67	5434.53	5130.01	BC013702	Mus musculus	Jul 11, 2007	Consensus sequence	GenBank	gb:BC013702.1 /DB_XREF=gi:15489186 /FEA=FLmRNA /CNT=43 /TID=Mm.7286.2 /TIER=FL+Stack /STK=13 /UG=Mm.7286 /LL=13016 /UG_GENE=Ctbp1 /DEF=Mus musculus, C-terminal binding protein 1, clone MGC:6995 IMAGE:3155102, mRNA, complete cds. /PROD=C-terminal binding protein 1 /FL=gb:BC013702.1	BC013702	C-terminal binding protein 1
1415703_at	Huwe1		1882.11	3858.99	1412.13	1351.83	2070.32	1637.15	1498.37	2211.93	1556.41	1621.14	1733.09	1546.48	970.077	1166.27	1662.28	1441.32	1512.33	1405.84	1095.4	1062.93	1493.66	BM248615	Mus musculus	Jul 11, 2007	Consensus sequence	GenBank	gb:BM248615 /DB_XREF=gi:17883885 /DB_XREF=K0819E02-3 /CLONE=K0819E02 /FEA=FLmRNA /CNT=169 /TID=Mm.27372.1 /TIER=Stack /STK=21 /UG=Mm.27372 /LL=59026 /UG_GENE=Ureb1-pending /UG_TITLE=upstream regulatory element binding protein 1 /FL=gb:BC017642.1	BM248615	HECT, UBA and WWE domain containing 1
1415704_a_at	Cdv3		10896.4	5439.61	11291.6	9454.53	10281.3	13873.7	9682.42	11918.3	11820.3	9261.6	10736.4	9049.98	5995.15	5766.06	7380.42	6943.74	8923.82	7861.74	7848.68	9461.01	8777.43	AF320340	Mus musculus	Jul 11, 2007	Consensus sequence	GenBank	gb:AF320340.1 /DB_XREF=gi:16901487 /FEA=FLmRNA /CNT=16 /TID=Mm.29076.2 /TIER=FL /STK=1 /UG=Mm.29076 /LL=77007 /UG_GENE=2510010F10Rik /DEF=Mus musculus CDV-3B mRNA, complete cds, alternatively spliced. /PROD=CDV-3B /FL=gb:AB046372.1 gb:AF320340.1	AF320340	carnitine deficiency-associated gene expressed in ventricle 3
1415705_at	9130011J15Rik		1385.39	597.022	1089.92	1185.71	1151.57	1350.5	1394.49	1496.88	1342.65	1431.1	1867.84	1748.36	1989.78	2053.16	2119.05	1052.12	1235.52	1773.67	1692.21	2000.54	1635.18	AK018610	Mus musculus	Jul 11, 2007	Consensus sequence	GenBank	gb:AK018610.1 /DB_XREF=gi:12858404 /FEA=mRNA /CNT=340 /TID=Mm.22565.1 /TIER=Stack /STK=184 /UG=Mm.22565 /LL=66818 /UG_GENE=9130011J15Rik /UG_TITLE=RIKEN cDNA 9130011J15 gene /DEF=Mus musculus adult male cecum cDNA, RIKEN full-length enriched library, clone:9130011J15:related to HYPOTHETICAL PROTEIN Y51H7C.N, full insert sequence.	AK018610	RIKEN cDNA 9130011J15 gene
1415706_at	Copa		4972.17	4063.84	4305.55	5715.9	8588.02	4363.19	7100.22	7645.05	5987.12	7456.68	9677.69	8083.26	9680.64	7464.73	9140.28	7281.74	8690.72	7667.85	9273.67	9653.92	8564.12	BQ175820	Mus musculus	Jul 11, 2007	Consensus sequence	GenBank	gb:BQ175820 /DB_XREF=gi:20351312 /DB_XREF=UI-M-DJ2-bwf-e-07-0-UI.s1 /CLONE=UI-M-DJ2-bwf-e-07-0-UI /FEA=mRNA /CNT=263 /TID=Mm.30041.1 /TIER=Stack /STK=106 /UG=Mm.30041 /LL=98590 /UG_GENE=AU040324 /UG_TITLE=expressed sequence AU040324	BQ175820	coatomer protein complex subunit alpha
1415707_at	Anapc2		4185.58	5075.75	2558.82	4462.12	5963.01	3636.63	4689.66	5551.28	3759.49	3937.92	4540.06	4529.35	4107.45	3288.68	4328.67	3590.61	3859.76	3021.33	3575.2	3347.34	3684.29	AI036318	Mus musculus	Jul 11, 2007	Consensus sequence	GenBank	gb:AI036318 /DB_XREF=gi:3260009 /DB_XREF=ue20e02.x1 /CLONE=IMAGE:1480922 /FEA=mRNA /CNT=216 /TID=Mm.202841.1 /TIER=Stack /STK=95 /UG=Mm.202841 /UG_TITLE=Mus musculus, clone IMAGE:3966453, mRNA, partial cds	AI036318	anaphase promoting complex subunit 2
1415708_at	Tug1		2023.05	1568.32	882.148	2614.59	2992.22	1156.45	3409.48	4400.79	2343.34	3087.78	4081.41	3466.45	2953.33	2503.1	3219.26	2220.53	2290.14	2679.71	2930.19	3066.26	3138.25	D50523	Mus musculus	Jul 11, 2007	Consensus sequence	GenBank	gb:D50523.1 /DB_XREF=gi:1166394 /FEA=mRNA /CNT=175 /TID=Mm.18728.1 /TIER=Stack /STK=71 /UG=Mm.18728 /LL=103674 /UG_GENE=AI316828 /UG_TITLE=expressed sequence AI316828 /DEF=Mouse mRNA for TI-227.	D50523	taurine upregulated gene 1
1415709_s_at	Gbf1		953.675	2370.65	822.264	1171.14	1263.47	648.311	1935.04	1402.37	1242.65	1790.5	1312.07	1344.55	1362.65	1461.95	1749.41	1970.04	1730.63	1685.86	1423.92	1889	1718.17	BM948896	Mus musculus	Jul 11, 2007	Consensus sequence	GenBank	gb:BM948896 /DB_XREF=gi:19432486 /DB_XREF=UI-M-EM0-buz-m-18-0-UI.r1 /CLONE=IMAGE:5689145 /FEA=mRNA /CNT=144 /TID=Mm.203930.1 /TIER=Stack /STK=63 /UG=Mm.203930 /UG_TITLE=Mus musculus, clone IMAGE:4981388, mRNA, partial cds	BM948896	golgi-specific brefeldin A-resistance factor 1
1415710_at	Cox18		1927.11	2493	1707.57	1575.56	1601.83	2352.94	1536.99	1982.72	2501.07	1745.51	1976.48	2126.05	2242.86	1845.47	1937.57	1866.75	2140.23	2131.92	2412.95	2444.9	2514.2	BM123013	Mus musculus	Jul 11, 2007	Consensus sequence	GenBank	gb:BM123013 /DB_XREF=gi:17106781 /DB_XREF=L0518C09-3 /CLONE=L0518C09 /FEA=mRNA /CNT=49 /TID=Mm.4055.1 /TIER=Stack /STK=38 /UG=Mm.4055 /UG_TITLE=Mus musculus, clone IMAGE:5102177, mRNA, partial cds	BM123013	COX18 cytochrome c oxidase assembly homolog (S. cerevisiae)
1415711_at	Arfgef1		2699.2	2279.54	1774.31	2957.01	2896.27	2903.16	4160.79	3732.6	3608.7	3519.61	3773.8	3707.81	4313.89	4789.79	4203.27	4339.99	3107.14	3716.59	4092.64	3419.38	5199.46	BC025221	Mus musculus	Jul 11, 2007	Consensus sequence	GenBank	gb:BC025221.1 /DB_XREF=gi:19483923 /FEA=mRNA /CNT=100 /TID=Mm.28512.1 /TIER=Stack /STK=37 /UG=Mm.28512 /DEF=Mus musculus, clone IMAGE:5037434, mRNA, partial cds. /PROD=Unknown (protein for IMAGE:5037434)	BC025221	ADP-ribosylation factor guanine nucleotide-exchange factor 1(brefeldin A-inhibited)
1415712_at	Zranb1		518.88	737.251	439.934	466.124	601.642	664.833	649.951	622.883	610.978	369.532	554.177	488.617	254.579	610.518	355.015	782.807	337.381	574.353	481.16	755.548	555.211	AJ250693	Mus musculus	Jul 11, 2007	Consensus sequence	GenBank	gb:AJ250693.1 /DB_XREF=gi:10178989 /GEN=sr528 /FEA=mRNA /CNT=76 /TID=Mm.29208.1 /TIER=Stack /STK=9 /UG=Mm.29208 /LL=77556 /DEF=Mus musculus partial mRNA for sr528 protein. /PROD=sr528 protein	AJ250693	zinc finger, RAN-binding domain containing 1
1415713_a_at	Ddx24		1970.25	1390.49	1526.61	1462.6	1817.38	1727.26	1666.11	2046.5	1621.38	1368.25	2958.54	1170.92	1739.42	1086.38	1678.09	741.224	1174.49	724.184	945.243	1039.88	996.267	U46690	Mus musculus	Jul 11, 2007	Consensus sequence	GenBank	gb:U46690.1 /DB_XREF=gi:1262844 /FEA=mRNA /CNT=2 /TID=Mm.3935.2 /TIER=ConsEnd /STK=1 /UG=Mm.3935 /LL=27225 /UG_GENE=Ddx24 /DEF=Mus musculus ATP-dependent RNA helicase mRNA, partial cds. /PROD=ATP-dependent RNA helicase	U46690	DEAD (Asp-Glu-Ala-Asp) box polypeptide 24
1415714_a_at	2610209M04Rik		2686.6	3502.98	3171.06	3348.04	3409.12	2319.02	2998.49	3854.59	3638.04	4595.29	2539.62	3568.28	3296.93	1220.48	3521.76	2885.09	2579.32	2589.01	1781.5	4128.41	4167.89	BC027564	Mus musculus	Jul 11, 2007	Consensus sequence	GenBank	gb:BC027564.1 /DB_XREF=gi:20380644 /FEA=mRNA /CNT=22 /TID=Mm.182650.1 /TIER=ConsEnd /STK=0 /UG=Mm.182650 /LL=66618 /UG_GENE=2610209M04Rik /DEF=Mus musculus, Similar to hypothetical gene LOC134550, clone MGC:41429 IMAGE:3468252, mRNA, complete cds. /PROD=Similar to hypothetical gene LOC134550	BC027564	RIKEN cDNA 2610209M04 gene
1415715_at	Tmem129		300.391	282.904	45.1342	349.543	477.003	210.609	464.671	533.638	337.771	967.851	732.121	406.109	1089.88	776.199	649.496	879.084	858.507	1033.22	718.61	743.215	789.689	AK010497	Mus musculus	Jul 11, 2007	Consensus sequence	GenBank	gb:AK010497.1 /DB_XREF=gi:12845988 /FEA=mRNA /CNT=164 /TID=Mm.29809.1 /TIER=Stack /STK=146 /UG=Mm.29809 /LL=69753 /UG_GENE=2410015J15Rik /UG_TITLE=RIKEN cDNA 2410015J15 gene /DEF=Mus musculus ES cells cDNA, RIKEN full-length enriched library, clone:2410015J15:unclassifiable transcript, full insert sequence.	AK010497	transmembrane protein 129
1415716_a_at	Rps27		43500.2	85421.5	46972.4	41336.8	32604.2	44845.2	27442.3	25640.2	33691.7	31035.9	25583.5	25786.9	40911.3	36409.5	38097.5	50465.3	50781.5	41399.9	43256.7	39735	34467.8	AA208652	Mus musculus	Jul 11, 2007	Consensus sequence	GenBank	gb:AA208652 /DB_XREF=gi:1805201 /DB_XREF=mv86e12.r1 /CLONE=IMAGE:661966 /FEA=mRNA /CNT=200 /TID=Mm.29911.1 /TIER=Stack /STK=120 /UG=Mm.29911 /LL=69272 /UG_GENE=3200001M24Rik /UG_TITLE=RIKEN cDNA 3200001M24 gene	AA208652	ribosomal protein S27
1415717_at	4931406I20Rik		4089.32	3059.07	4784.05	3923.53	5005.51	4653.48	4435.32	6338.97	4920.75	3645.62	4080.31	3371.37	2569.75	2732.65	3701.81	2953.32	2555.56	2842.08	2332.05	2884.78	3770.36	BI735988	Mus musculus	Jul 11, 2007	Consensus sequence	GenBank	gb:BI735988 /DB_XREF=gi:15713001 /DB_XREF=603359115F1 /CLONE=IMAGE:5366570 /FEA=mRNA /CNT=144 /TID=Mm.28286.1 /TIER=Stack /STK=91 /UG=Mm.28286 /LL=66743 /UG_GENE=4931406I20Rik /UG_TITLE=RIKEN cDNA 4931406I20 gene	BI735988	RIKEN cDNA 4931406I20 gene
1415718_at	Sap30l		2635.04	4451.12	2360.94	3301.9	4556.63	2645.83	2477.6	1993.91	3083.74	1868.24	2256.12	2765.98	1821.69	1788.11	2379.48	1783.23	2196.44	2626.1	1438.99	1805.57	2559.58	BI152383	Mus musculus	Jul 11, 2007	Consensus sequence	GenBank	gb:BI152383 /DB_XREF=gi:14612384 /DB_XREF=602917566F1 /CLONE=IMAGE:5067976 /FEA=mRNA /CNT=38 /TID=Mm.2947.1 /TIER=Stack /STK=21 /UG=Mm.2947 /LL=50724 /UG_GENE=AF006998 /UG_TITLE=EST AF006998	BI152383	SAP30-like
1415719_s_at	Armc1		1901.35	2198.04	2161.28	1654.55	2571.76	2296.09	2453.44	2895.64	2434.15	2214.51	2485.44	1989.66	2048.25	1368.51	1698.79	1937.19	1583.22	1262.79	1149.71	1678.32	1720.26	BE134617	Mus musculus	Jul 11, 2007	Consensus sequence	GenBank	gb:BE134617 /DB_XREF=gi:8597117 /DB_XREF=ug17a07.y1 /CLONE=IMAGE:1531860 /FEA=mRNA /CNT=45 /TID=Mm.196465.1 /TIER=Stack /STK=31 /UG=Mm.196465 /LL=76979 /UG_GENE=3110009G21Rik /UG_TITLE=RIKEN cDNA 3110009G21 gene	BE134617	armadillo repeat containing 1
1415720_s_at	Mad2l1bp		1202.05	994.197	771.344	1497.99	955.121	1457.54	537.019	1367.71	924.44	919.994	879.289	1078.47	805.701	1023.29	689.704	1053.25	1591.05	862.347	1547.86	1643.04	1323.99	AK011037	Mus musculus	Jul 11, 2007	Consensus sequence	GenBank	gb:AK011037.1 /DB_XREF=gi:12846892 /FEA=mRNA /CNT=33 /TID=Mm.200760.1 /TIER=Stack /STK=23 /UG=Mm.200760 /LL=76588 /UG_GENE=2510031P20Rik /UG_TITLE=RIKEN cDNA 2510031P20 gene /DEF=Mus musculus 13 days embryo liver cDNA, RIKEN full-length enriched library, clone:2510031P20:homolog to DJ261G23.1 (KIAA0110), full insert sequence.	AK011037	MAD2L1 binding protein
1415721_a_at	1200013P24Rik		905.632	2058.2	1459.48	747.973	1418.89	965.886	1097.79	1060.29	1005.96	942.06	940.174	696.998	989.589	851.784	999.612	931.302	831.463	630.455	748.28	777.004	1177.52	AK004750	Mus musculus	Jul 11, 2007	Consensus sequence	GenBank	gb:AK004750.1 /DB_XREF=gi:12836160 /FEA=mRNA /CNT=5 /TID=Mm.24821.2 /TIER=ConsEnd /STK=0 /UG=Mm.24821 /LL=74763 /UG_GENE=1200013P24Rik /UG_TITLE=RIKEN cDNA 1200013P24 gene /DEF=Mus musculus adult male lung cDNA, RIKEN full-length enriched library, clone:1200013P24:homolog to CDNA FLJ14154 FIS, CLONE NT2RM1000341, full insert sequence.	AK004750	RIKEN cDNA 1200013P24 gene
1415722_a_at	Vta1		3899.89	3152.95	3784.19	4027.21	3048.71	4242.11	3449.43	4662	3453.97	3983.56	5337.71	4067.95	4984.88	3882.34	4817.96	3841.73	5449.92	4241.15	4860.36	6248.34	6186.08	AK003213	Mus musculus	Jul 11, 2007	Consensus sequence	GenBank	gb:AK003213.1 /DB_XREF=gi:12833740 /FEA=mRNA /CNT=2 /TID=Mm.28899.2 /TIER=ConsEnd /STK=0 /UG=Mm.28899 /LL=66201 /UG_GENE=1110059P08Rik /UG_TITLE=RIKEN cDNA 1110059P08 gene /DEF=Mus musculus 18 days embryo whole body cDNA, RIKEN full-length enriched library, clone:1110001D18:homolog to CDNA FLJ20044 FIS, CLONE COL00456 (DOPAMINE RESPONSIVE PROTEIN DRG- 1) (HYPOTHETICAL 33.9 KDA PROTEIN), full inse…	AK003213	Vps20-associated 1 homolog (S. cerevisiae)
1415723_at	Eif5		13613	7539.14	15850.9	16555.6	15814.5	17107	20874.7	22242.7	17501.7	21414.6	16257.3	22563.7	15791.7	15554.5	20108.8	17961.8	20407.9	14455.5	17821.3	19941.1	18887.5	BQ176989	Mus musculus	Jul 11, 2007	Consensus sequence	GenBank	gb:BQ176989 /DB_XREF=gi:20352481 /DB_XREF=UI-M-DJ2-bwa-e-02-0-UI.s1 /CLONE=UI-M-DJ2-bwa-e-02-0-UI /FEA=EST /CNT=467 /TID=Mm.196515.1 /TIER=Stack /STK=79 /UG=Mm.196515 /LL=51928 /UG_GENE=D1Ertd692e /UG_TITLE=DNA segment, Chr 1, ERATO Doi 692, expressed	BQ176989	eukaryotic translation initiation factor 5
1415724_a_at	Cdc42		9421.06	3293.67	7473.68	11810.7	9204.57	11026.2	11751.7	10942.1	8055	13468.7	10175.9	14355	11038.4	10717.7	11652	7446.5	8541.88	7907.45	12321.6	10105.9	10661.8	AV000235	Mus musculus	Jul 11, 2007	Consensus sequence	GenBank	gb:AV000235 /DB_XREF=gi:16355983 /DB_XREF=AV000235 /CLONE=0610007B10 /FEA=EST /CNT=95 /TID=Mm.1022.2 /TIER=Stack /STK=75 /UG=Mm.1022 /LL=12540 /UG_GENE=Cdc42 /UG_TITLE=cell division cycle 42 homolog (S. cerevisiae)	AV000235	cell division cycle 42 homolog (S. cerevisiae)
1415725_at	Rrn3		1929.44	1331.17	3121.46	2142.96	1641.41	2614.24	1496.89	1442.82	1671.26	1234.79	1330.01	1828.89	1081.55	1142.65	1282.17	1062.25	1299.64	977.783	1416.58	1465.9	1281.14	AA866997	Mus musculus	Jul 11, 2007	Consensus sequence	GenBank	gb:AA866997 /DB_XREF=gi:2962442 /DB_XREF=vx25f08.r1 /CLONE=IMAGE:1265511 /FEA=EST /CNT=90 /TID=Mm.29072.1 /TIER=Stack /STK=69 /UG=Mm.29072 /LL=98048 /UG_GENE=R75565 /UG_TITLE=expressed sequence R75565	AA866997	RRN3 RNA polymerase I transcription factor homolog (yeast)
1415726_at	Ankrd17		3713.35	2675.75	2267.51	3210.33	4373.77	2403.56	3381.91	3862.8	2875.41	3881.28	3917.6	3134.24	3527.65	2867.32	3825.59	3662.2	3260.46	2862.77	4506.22	3757.65	3442.73	AW536361	Mus musculus	Jul 11, 2007	Consensus sequence	GenBank	gb:AW536361 /DB_XREF=gi:7178778 /DB_XREF=G0103E11-3 /CLONE=G0103E11 /FEA=EST /CNT=151 /TID=Mm.38930.1 /TIER=Stack /STK=52 /UG=Mm.38930 /LL=100492 /UG_GENE=AA407558 /UG_TITLE=expressed sequence AA407558	AW536361	ankyrin repeat domain 17
1415727_at	Apoa1bp		5800.49	5749.8	4324.48	5945.45	4915.75	5318.04	4269.76	4366.96	4250.67	7479.77	6158.13	7270.31	7288.21	5632.05	7616.98	7004.37	6373.94	6096.88	5956.07	5619.97	5864.07	AV017766	Mus musculus	Jul 11, 2007	Consensus sequence	GenBank	gb:AV017766 /DB_XREF=gi:16356334 /DB_XREF=AV017766 /CLONE=1190001P21 /FEA=EST /CNT=61 /TID=Mm.205996.1 /TIER=Stack /STK=45 /UG=Mm.205996 /LL=107638 /UG_GENE=AA087124 /UG_TITLE=EST AA087124	AV017766	apolipoprotein A-I binding protein
1415728_at	Pabpn1		3296.56	1721.42	3436.26	2659.91	2780.4	3658.94	3878.27	3096.03	4136.65	2398.72	2010.42	3240.19	1272.02	2059.07	2328.92	940.868	848.479	917.541	1053.04	998.358	990.906	BG806432	Mus musculus	Jul 11, 2007	Consensus sequence	GenBank	gb:BG806432 /DB_XREF=gi:17953380 /DB_XREF=2024-83 /FEA=EST /CNT=98 /TID=Mm.7723.2 /TIER=Stack /STK=41 /UG=Mm.7723 /LL=54196 /UG_GENE=Pabpn1 /UG_TITLE=poly(A) binding protein, nuclear 1	BG806432	poly(A) binding protein, nuclear 1
1415729_at	Pdpk1		1498.66	1201.84	1147.04	1222.01	1719.17	926.201	1491.06	1584.94	1474.47	1051.74	1288.51	1596.16	1534.29	1665.05	1886.88	2307.67	2111.88	2347.84	1463.18	2056.17	1733.84	BQ174223	Mus musculus	Jul 11, 2007	Consensus sequence	GenBank	gb:BQ174223 /DB_XREF=gi:20349714 /DB_XREF=UI-M-DJ2-bvw-m-21-0-UI.s1 /CLONE=UI-M-DJ2-bvw-m-21-0-UI /FEA=EST /CNT=95 /TID=Mm.10343.1 /TIER=Stack /STK=37 /UG=Mm.10343 /UG_TITLE=ESTs	BQ174223	3-phosphoinositide dependent protein kinase-1
1415730_at	5730453I16Rik		3710.81	2951.55	2949.71	3198.18	3142.83	2894.92	3686.81	3169.64	3533.45	2783.02	2998.3	3474.41	2108.57	2163.51	2149.18	2651.82	2410.41	2263.96	1892.46	2157.55	2323.02	BG972112	Mus musculus	Jul 11, 2007	Consensus sequence	GenBank	gb:BG972112 /DB_XREF=gi:14359749 /DB_XREF=602838642F1 /CLONE=IMAGE:4972762 /FEA=EST /CNT=90 /TID=Mm.205538.1 /TIER=Stack /STK=32 /UG=Mm.205538 /LL=107269 /UG_GENE=AL022757 /UG_TITLE=expressed sequence AL022757	BG972112	RIKEN cDNA 5730453I16 gene
1415731_at	Angel2		439.985	621.595	319.604	599.962	447.539	266.303	496.012	452.975	843.365	552.011	532.114	431.669	382.488	499.68	232.193	502.476	369.926	286.573	271.628	112.923	58.6389	W08638	Mus musculus	Jul 11, 2007	Consensus sequence	GenBank	gb:W08638 /DB_XREF=gi:1282661 /DB_XREF=mb42c12.r1 /CLONE=IMAGE:332086 /FEA=EST /CNT=66 /TID=Mm.24786.1 /TIER=Stack /STK=29 /UG=Mm.24786 /LL=52479 /UG_GENE=D1Ertd654e /UG_TITLE=DNA segment, Chr 1, ERATO Doi 654, expressed	W08638	angel homolog 2 (Drosophila)
1415732_at	Bat5		1672.93	2468.68	1570.51	2626.56	2396.77	1552.22	3429.04	2738.34	2580.74	4591.94	4047.21	2638.66	3416.9	3628.93	2989.16	3619.11	3824.01	3090.6	2135.47	2737.28	3477.31	BG071718	Mus musculus	Jul 11, 2007	Consensus sequence	GenBank	gb:BG071718 /DB_XREF=gi:12554287 /DB_XREF=H3102D06-3 /CLONE=H3102D06 /FEA=EST /CNT=112 /TID=Mm.43745.1 /TIER=Stack /STK=28 /UG=Mm.43745 /LL=106556 /UG_GENE=AI326074 /UG_TITLE=expressed sequence AI326074	BG071718	HLA-B associated transcript 5
1415733_a_at	1110019J04Rik		2803.75	1629.09	4090.63	3284.39	4378.51	6195.48	6422.11	4074.28	3001.77	4664.82	2913.99	4428.22	2454.62	2551.42	3161.61	3486.62	2279.67	1767.66	2942.54	3435.04	3013.18	BI080296	Mus musculus	Jul 11, 2007	Consensus sequence	GenBank	gb:BI080296 /DB_XREF=gi:14498626 /DB_XREF=602876729F1 /CLONE=IMAGE:5008590 /FEA=EST /CNT=44 /TID=Mm.24228.2 /TIER=Stack /STK=11 /UG=Mm.24228 /UG_TITLE=ESTs	BI080296	RIKEN cDNA 1110019J04 gene
1415734_at	Rab7		13578.1	19815	12486.6	12755.2	10854.8	14503.1	11127.1	12389.6	9794.51	11499.3	10978.5	11824.6	15983.9	11156.7	13792.8	16414.2	13715.5	14060.2	12739.9	13515.5	15205.2	NM_009005	Mus musculus	Jul 11, 2007	Consensus sequence	GenBank	gb:NM_009005.1 /DB_XREF=gi:6679598 /GEN=Rab7 /FEA=FLmRNA /CNT=511 /TID=Mm.4268.1 /TIER=FL+Stack /STK=154 /UG=Mm.4268 /LL=19349 /DEF=Mus musculus RAB7, member RAS oncogene family (Rab7), mRNA. /PROD=RAB7, member RAS oncogene family /FL=gb:NM_009005.1 gb:BC004597.1	NM_009005	RAB7, member RAS oncogene family
1415735_at	Ddb1		9604.8	6204.69	5935.2	9529.57	11560.4	7041.69	8878.93	14712.2	7966.98	9197.28	10500.9	9348.84	8594	6800.14	8978.1	6065.07	5636.8	4608.33	6104.18	6172.28	5147.73	NM_015735	Mus musculus	Jul 11, 2007	Consensus sequence	GenBank	gb:NM_015735.1 /DB_XREF=gi:7657010 /GEN=Ddb1 /FEA=FLmRNA /CNT=351 /TID=Mm.29623.1 /TIER=FL+Stack /STK=128 /UG=Mm.29623 /LL=13194 /DEF=Mus musculus damage specific DNA binding protein 1 (127 kDa) (Ddb1), mRNA. /PROD=damage specific DNA binding protein 1 (127 kDa) /FL=gb:BC009661.1 gb:AB026432.1 gb:NM_015735.1 gb:AF159853.1	NM_015735	damage specific DNA binding protein 1
1415736_at	Pfdn5		781.169	1472.06	901.641	964.733	826.901	796.62	622.531	767.823	661.486	732.607	614.304	695.557	945.564	795.875	763.613	879.496	1116.58	1340.58	1178.19	1817.41	826.862	NM_020031	Mus musculus	Jul 11, 2007	Consensus sequence	GenBank	gb:NM_020031.1 /DB_XREF=gi:9910215 /GEN=Pfdn5 /FEA=FLmRNA /CNT=254 /TID=Mm.181847.1 /TIER=FL+Stack /STK=127 /UG=Mm.181847 /LL=56612 /DEF=Mus musculus prefoldin 5 (Pfdn5), mRNA. /PROD=prefoldin 5 /FL=gb:BC026920.1 gb:AB011473.1 gb:NM_020031.1 gb:AF108357.1	NM_020031	prefoldin 5
1415737_at	Rfk		1723.27	970.565	1822.36	2687.68	1610.69	1625.83	2856.73	2173.67	1588.66	2250	1891.76	2228.09	2534.27	4291.14	3642.47	4137.97	4128.23	5042.57	3776.37	4101.86	4413.56	NM_019437	Mus musculus	Jul 11, 2007	Consensus sequence	GenBank	gb:NM_019437.1 /DB_XREF=gi:14149725 /GEN=0610038L10Rik /FEA=FLmRNA /CNT=253 /TID=Mm.7013.1 /TIER=FL+Stack /STK=110 /UG=Mm.7013 /LL=54391 /DEF=Mus musculus RIKEN cDNA 0610038L10 gene (0610038L10Rik), mRNA. /PROD=hypothetical protein 0610038L10Rik /FL=gb:NM_019437.1	NM_019437	riboflavin kinase
1415738_at	Txndc12		1268.85	1490.1	462.694	1348.67	1703.06	818.284	893.228	1833.27	1033.81	761.698	1064.16	908.059	803.904	793.915	1189.1	2114.98	4792.92	2709.2	3917.99	3776.77	1256.09	NM_025334	Mus musculus	Jul 11, 2007	Consensus sequence	GenBank	gb:NM_025334.1 /DB_XREF=gi:13384699 /GEN=0610040B21Rik /FEA=FLmRNA /CNT=186 /TID=Mm.31076.1 /TIER=FL+Stack /STK=106 /UG=Mm.31076 /LL=66073 /DEF=Mus musculus RIKEN cDNA 0610040B21 gene (0610040B21Rik), mRNA. /PROD=RIKEN cDNA 0610040B21 /FL=gb:BC006857.1 gb:NM_025334.1	NM_025334	thioredoxin domain containing 12 (endoplasmic reticulum)
1415739_at	3100004P22Rik		1283.67	4305.09	901.475	1920.55	1519.28	1311.11	1129.61	1270.95	1378.05	715.43	1023.35	1103.65	853.379	805.682	767.606	1180.66	1131.86	1247.28	884.866	1044.68	946.608	NM_133693	Mus musculus	Jul 11, 2007	Consensus sequence	GenBank	gb:NM_133693.1 /DB_XREF=gi:19526863 /GEN=3100004P22Rik /FEA=FLmRNA /CNT=207 /TID=Mm.21819.1 /TIER=FL+Stack /STK=92 /UG=Mm.21819 /LL=68035 /DEF=Mus musculus RIKEN cDNA 3100004P22 gene (3100004P22Rik), mRNA. /PROD=RIKEN cDNA 3100004P22 /FL=gb:BC011286.1 gb:BC027372.1 gb:BC009148.1 gb:NM_133693.1	NM_133693	RIKEN cDNA 3100004P22 gene
1415740_at	Psmc5		6372.55	3104.96	7170.41	5576.59	4156.28	11419.6	6539.48	4603.71	7719	4474.16	4510.06	7230.44	2865.13	2275.66	3863.29	2809.84	4698.86	2928.65	2761.15	2829.41	3648.86	NM_008950	Mus musculus	Jul 11, 2007	Consensus sequence	GenBank	gb:NM_008950.1 /DB_XREF=gi:7110702 /GEN=Psmc5 /FEA=FLmRNA /CNT=174 /TID=Mm.665.1 /TIER=FL+Stack /STK=75 /UG=Mm.665 /LL=19184 /DEF=Mus musculus protease (prosome, macropain) 26S subunit, ATPase 5 (Psmc5), mRNA. /PROD=protease (prosome, macropain) 26S subunit,ATPase 5 /FL=gb:NM_008950.1	NM_008950	protease (prosome, macropain) 26S subunit, ATPase 5
1415741_at	Tmem165		8251.76	5431.44	7761.97	10246.9	7854.74	8341.73	10461.8	11632.9	9306.56	13757.1	13291	11762.4	10094.5	8483.44	12171.9	9997.27	13338.4	9622.38	13664.2	13789.5	12796.5	NM_011626	Mus musculus	Jul 11, 2007	Consensus sequence	GenBank	gb:NM_011626.1 /DB_XREF=gi:6755852 /GEN=Tparl /FEA=FLmRNA /CNT=146 /TID=Mm.790.1 /TIER=FL+Stack /STK=74 /UG=Mm.790 /LL=21982 /DEF=Mus musculus TPA regulated locus (Tparl), mRNA. /PROD=TPA regulated locus /FL=gb:M23568.1 gb:NM_011626.1	NM_011626	transmembrane protein 165
1415742_at	Aup1		1229.84	2063.74	864.407	1169.06	1206.99	918.716	1002.88	1238.13	1154.64	1080.75	1291.08	714.223	1105.49	970.44	976.787	857.641	1174.87	1086.76	1176.56	1043.96	1089.97	BC016485	Mus musculus	Jul 11, 2007	Consensus sequence	GenBank	gb:BC016485.1 /DB_XREF=gi:16741300 /FEA=FLmRNA /CNT=154 /TID=Mm.2146.1 /TIER=FL+Stack /STK=69 /UG=Mm.2146 /LL=11993 /UG_GENE=Aup1 /DEF=Mus musculus, ancient ubiquitous protein, clone MGC:11483 IMAGE:3962982, mRNA, complete cds. /PROD=ancient ubiquitous protein /FL=gb:NM_007517.1 gb:U41736.1 gb:BC016485.1	BC016485	ancient ubiquitous protein
1415743_at	Hdac5		2593.88	3021.81	1537.29	2442.74	3466.06	1673.73	2768.42	2424.37	1991.29	2012.87	3004.59	1714.21	2356.92	1958.6	2767.88	1447.64	1143.9	2420.46	1537.11	1730.05	2217.77	NM_010412	Mus musculus	Jul 11, 2007	Consensus sequence	GenBank	gb:NM_010412.2 /DB_XREF=gi:6996923 /GEN=Hdac5 /FEA=FLmRNA /CNT=125 /TID=Mm.22665.1 /TIER=FL+Stack /STK=63 /UG=Mm.22665 /LL=15184 /DEF=Mus musculus histone deacetylase 5 (Hdac5), mRNA. /PROD=histone deacetylase 5 /FL=gb:AF207748.1 gb:AF006602.2 gb:NM_010412.2	NM_010412	histone deacetylase 5
1415744_at	H2-Ke2		10540.8	8992.72	13342.8	9632.2	8062.61	9999.57	6794.07	4282.91	8734.32	4456.3	4556.26	7179.1	3876.8	4719.7	5716.38	4089.96	4231.08	4078.44	4399.02	3050.2	3604.09	BC022974	Mus musculus	Jul 11, 2007	Consensus sequence	GenBank	gb:BC022974.1 /DB_XREF=gi:18606454 /FEA=FLmRNA /CNT=104 /TID=Mm.2948.1 /TIER=FL+Stack /STK=53 /UG=Mm.2948 /LL=14976 /UG_GENE=H2-Ke2 /DEF=Mus musculus, H2-K region expressed gene 2, clone MGC:36066 IMAGE:5373335, mRNA, complete cds. /PROD=H2-K region expressed gene 2 /FL=gb:BC022974.1 gb:M65255.1 gb:NM_010385.1	BC022974	H2-K region expressed gene 2
1415745_a_at	Dscr3		3547.75	2657.03	2068.44	4237.49	4051.2	4028.83	3252.77	4330.76	4253.95	4337.78	4667.75	4232.18	2831.17	3798.78	3824.38	3236.54	5511.96	4280.46	4072.03	3658.63	3523.57	NM_007834	Mus musculus	Jul 11, 2007	Consensus sequence	GenBank	gb:NM_007834.1 /DB_XREF=gi:6681144 /GEN=Dcra /FEA=FLmRNA /CNT=120 /TID=Mm.7472.1 /TIER=FL+Stack /STK=50 /UG=Mm.7472 /LL=13185 /DEF=Mus musculus Down syndrome critical region gene a (Dcra), mRNA. /PROD=Down syndrome critical region protein A /FL=gb:AB001990.1 gb:NM_007834.1 gb:BC003740.1	NM_007834	Down syndrome critical region gene 3
1415746_at	Cic		2987.29	6186.5	1838.44	2806.18	3850.74	2813.67	3638.04	2300.83	2825.11	3355.5	3481.8	3182.22	5231.12	3318.15	3522.69	5354.57	3771.85	2540.41	3876.67	3158.34	3171.45	AF363690	Mus musculus	Jul 11, 2007	Consensus sequence	GenBank	gb:AF363690.1 /DB_XREF=gi:14794913 /GEN=Cic /FEA=FLmRNA /CNT=93 /TID=Mm.28833.1 /TIER=FL+Stack /STK=40 /UG=Mm.28833 /LL=71722 /DEF=Mus musculus capicua protein (Cic) mRNA, complete cds. /PROD=capicua protein /FL=gb:NM_027882.1 gb:AF363690.1	AF363690	capicua homolog (Drosophila)
1415747_s_at	Riok3		3324.22	2464.09	4322.22	4295.68	3243.85	3843.46	3118.86	2819.53	2945.11	3416.78	3437.95	3649.58	3292.65	4233.87	2911.23	3745.11	3918.99	4221.54	2763.49	3883.77	3938.18	C80812	Mus musculus	Jul 11, 2007	Consensus sequence	GenBank	gb:C80812 /DB_XREF=gi:2521142 /DB_XREF=C80812 /CLONE=J0088G02 /FEA=EST /CNT=1 /TID=Mm.195338.1 /TIER=ConsEnd /STK=1 /UG=Mm.195338 /LL=52501 /UG_GENE=D18Ertd331e /UG_TITLE=DNA segment, Chr 18, ERATO Doi 331, expressed	C80812	RIO kinase 3 (yeast)
1415748_a_at	Dctn5		1542.84	1927	1438.07	1098.75	1437.42	955.55	1228.43	1304.65	1373.05	1482.84	1219.26	1258.12	1293.65	1057.24	1350.77	1787.58	2095.86	1904.3	1437.22	1772.64	1749.68	NM_021608	Mus musculus	Jul 11, 2007	Consensus sequence	GenBank	gb:NM_021608.1 /DB_XREF=gi:11037797 /GEN=Dctn5 /FEA=FLmRNA /CNT=50 /TID=Mm.27270.1 /TIER=FL /STK=2 /UG=Mm.27270 /LL=59288 /DEF=Mus musculus dynactin 5 (Dctn5), mRNA. /PROD=dynactin 5 /FL=gb:NM_021608.1 gb:BC010834.1 gb:AF190795.1	NM_021608	dynactin 5
1415749_a_at	Rragc		4326.81	2927.36	4185.65	8810.81	7465.35	3919.18	7217.15	5717.01	6236.9	8646.48	5902.08	10501.2	8442.58	8067.61	9318.92	6936.16	8501.39	8555.9	8620.26	8450.1	8903.07	NM_017475	Mus musculus	Jul 11, 2007	Consensus sequence	GenBank	gb:NM_017475.1 /DB_XREF=gi:8567355 /GEN=Gtr2 /FEA=FLmRNA /CNT=2 /TID=Mm.28746.1 /TIER=FL /STK=2 /UG=Mm.28746 /LL=54170 /DEF=Mus musculus small GTPase, homolog (S. cerevisiae) (Gtr2), mRNA. /PROD=small GTPase, homolog (S. cerevisiae) /FL=gb:NM_017475.1 gb:AB017616.1	NM_017475	Ras-related GTP binding C
1415750_at	Tbl3		1359.06	1440.07	1153.67	883.959	1252.81	1469.05	727.556	1217.77	1033.91	556.292	1092.11	601.21	674.92	500.896	678.938	645.65	586.928	292.115	448.761	509.754	518.763	BC019504	Mus musculus	Jul 11, 2007	Consensus sequence	GenBank	gb:BC019504.1 /DB_XREF=gi:18043535 /FEA=FLmRNA /CNT=240 /TID=Mm.41552.1 /TIER=FL+Stack /STK=159 /UG=Mm.41552 /DEF=Mus musculus, clone MGC:28734 IMAGE:4460615, mRNA, complete cds. /PROD=Unknown (protein for MGC:28734) /FL=gb:BC019504.1	BC019504	transducin (beta)-like 3
1415751_at	Hp1bp3		1600.3	1385.73	1434.11	2590.13	3099.4	1477.09	4454.28	4009.09	2491.07	5412.07	4088.45	4758.93	4677.01	3773.8	3904.35	4126.98	4013.16	3177.67	4362.9	2914.11	3701.38	BC020024	Mus musculus	Jul 11, 2007	Consensus sequence	GenBank	gb:BC020024.1 /DB_XREF=gi:18043548 /FEA=FLmRNA /CNT=249 /TID=Mm.29822.1 /TIER=FL+Stack /STK=123 /UG=Mm.29822 /LL=15441 /UG_GENE=Hp1bp3 /DEF=Mus musculus, heterochromatin protein 2, binding protein 3, clone MGC:28927 IMAGE:3597151, mRNA, complete cds. /PROD=heterochromatin protein 2, binding protein 3 /FL=gb:BC020024.1	BC020024	heterochromatin protein 1, binding protein 3
1415752_at	BC031181		5741.67	2182.18	4489.41	4222.04	5292.12	5094.56	6236.61	5852.18	4729.72	6223.22	6480.49	6045.82	6805.84	5156.78	6245.43	7059.98	7554.73	6204.27	7490.12	10883.6	6694.75	BC016084	Mus musculus	Jul 11, 2007	Consensus sequence	GenBank	gb:BC016084.1 /DB_XREF=gi:16359235 /FEA=FLmRNA /CNT=165 /TID=Mm.29866.1 /TIER=FL+Stack /STK=90 /UG=Mm.29866 /DEF=Mus musculus, clone MGC:27590 IMAGE:4501468, mRNA, complete cds. /PROD=Unknown (protein for MGC:27590) /FL=gb:BC016084.1	BC016084	cDNA sequence BC031181
1415753_at	D10Bwg1364e		1311.17	4489.15	1253.96	1565.85	1889.71	1422.69	848.094	2418.59	978.784	1221.29	2014.62	1373.7	2126.6	1429.64	1236.79	349.745	746.388	842.091	721.445	777.971	627.111	BC005632	Mus musculus	Jul 11, 2007	Consensus sequence	GenBank	gb:BC005632.1 /DB_XREF=gi:13542873 /FEA=FLmRNA /CNT=155 /TID=Mm.29802.1 /TIER=FL+Stack /STK=69 /UG=Mm.29802 /DEF=Mus musculus, Similar to CGI-67 protein, clone MGC:11699 IMAGE:3964094, mRNA, complete cds. /PROD=Similar to CGI-67 protein /FL=gb:BC005632.1	BC005632	DNA segment, Chr 10, Brigham & Women's Genetics 1364 expressed
1415754_at	Polr2f		5668.86	6232.68	4858.57	4320.41	4914.48	4319.01	3235.45	2164.43	4093.35	2371.91	3808	2131.53	2999.98	2568.94	2897.69	3296.77	3879.5	3628.29	2982.68	2812.86	3052.24	BC024419	Mus musculus	Jul 11, 2007	Consensus sequence	GenBank	gb:BC024419.1 /DB_XREF=gi:19353492 /FEA=FLmRNA /CNT=60 /TID=Mm.22230.1 /TIER=FL+Stack /STK=35 /UG=Mm.22230 /LL=69833 /UG_GENE=1810060D16Rik /DEF=Mus musculus, polymerase II, clone MGC:36565 IMAGE:4983359, mRNA, complete cds. /PROD=polymerase II /FL=gb:BC024419.1	BC024419	polymerase (RNA) II (DNA directed) polypeptide F
1415755_a_at	EG666853 /// Ube2v1		8972.2	5785.79	9932.16	6424.72	8767.39	7994.83	6456.83	9639.3	7618.4	8354.69	8102.09	8360.63	10023.6	6145.43	8206.07	6105.39	9279.53	12024.3	10652.4	12699.3	12630.8	BC019372	Mus musculus	Jul 11, 2007	Consensus sequence	GenBank	gb:BC019372.1 /DB_XREF=gi:18043158 /FEA=FLmRNA /CNT=2 /TID=Mm.22651.2 /TIER=FL /STK=1 /UG=Mm.22651 /LL=66589 /UG_GENE=Ube2v1 /DEF=Mus musculus, Similar to ubiquitin-conjugating enzyme E2 variant 1, clone MGC:25512 IMAGE:2646198, mRNA, complete cds. /PROD=Similar to ubiquitin-conjugating enzyme E2variant 1 /FL=gb:BC019372.1	BC019372	ubiquitin-conjugating enzyme E2 variant 1 /// predicted gene, EG666853
1415756_a_at	Snapap		1952.45	1921.11	1022.99	1716.94	1798.69	1862.96	1342.53	1799.45	1432.38	1660.53	1691.09	1965.42	2850.27	2414.42	2655.05	2023.23	1488.78	2407.47	2351.82	2226.36	2702.33	BB667523	Mus musculus	Jul 11, 2007	Consensus sequence	GenBank	gb:BB667523 /DB_XREF=gi:16398972 /DB_XREF=BB667523 /CLONE=C730023C22 /FEA=FLmRNA /CNT=157 /TID=Mm.28793.2 /TIER=Stack /STK=13 /UG=Mm.28793 /LL=20615 /UG_GENE=Snap25bp /UG_TITLE=synaptosomal-associated protein, 25 kDa, binding protein /FL=gb:BC006744.1	BB667523	SNAP-associated protein
1415757_at	Gbf1		1085.61	1332.02	560.529	673.787	1319.41	708.697	1318.66	1232.35	825.953	1685.61	1150.51	1189.73	1121.67	922.531	952.606	2438.37	1404.47	1264.75	1169.71	1448.19	1333.96	BM948896	Mus musculus	Jul 11, 2007	Consensus sequence	GenBank	gb:BM948896 /DB_XREF=gi:19432486 /DB_XREF=UI-M-EM0-buz-m-18-0-UI.r1 /CLONE=IMAGE:5689145 /FEA=mRNA /CNT=144 /TID=Mm.203930.1 /TIER=Stack /STK=63 /UG=Mm.203930 /UG_TITLE=Mus musculus, clone IMAGE:4981388, mRNA, partial cds	BM948896	golgi-specific brefeldin A-resistance factor 1
1415758_at	Fryl		1719.45	1562.55	1083.07	1430.07	2136.46	1398.05	2080.01	1720.73	1600.58	1432.18	1685.08	1708.83	1827.16	1421.06	1713.83	1356.39	1370.12	967.675	1838.95	1520.99	1498.28	BM118442	Mus musculus	Jul 11, 2007	Consensus sequence	GenBank	gb:BM118442 /DB_XREF=gi:17086468 /DB_XREF=L0911A11-3 /CLONE=L0911A11 /FEA=mRNA /CNT=116 /TID=Mm.1921.1 /TIER=Stack /STK=9 /UG=Mm.1921 /LL=72313 /UG_GENE=2510002A14Rik /UG_TITLE=RIKEN cDNA 2510002A14 gene	BM118442	furry homolog-like (Drosophila)
1415759_a_at	Hbxip		3047.05	3639.19	2951.08	2794.35	2670.98	3108.77	2636.24	2250.99	3245.1	3718.12	2198.21	3356.51	2481.58	3021.06	3208.07	3848.77	3319.54	3013.27	2959.52	3897.95	3047.33	BC028547	Mus musculus	Jul 11, 2007	Consensus sequence	GenBank	gb:BC028547.1 /DB_XREF=gi:20306636 /FEA=mRNA /CNT=64 /TID=Mm.33907.1 /TIER=Stack /STK=25 /UG=Mm.33907 /LL=68576 /UG_GENE=1110003H18Rik /DEF=Mus musculus, RIKEN cDNA 1110003H18 gene, clone MGC:41446 IMAGE:1513442, mRNA, complete cds. /PROD=RIKEN cDNA 1110003H18 gene	BC028547	hepatitis B virus x interacting protein
1415760_s_at	Atox1		5499.21	13845.9	9925.48	4879.34	5066.12	8874.01	3684.47	3417.61	6830.44	4438.94	4046.29	5407.86	5092.2	4704.01	5830.9	5611.67	7761.32	6525.59	6399.19	5109.51	5764.07	BC027632	Mus musculus	Jul 11, 2007	Consensus sequence	GenBank	gb:BC027632.1 /DB_XREF=gi:20380326 /FEA=mRNA /CNT=25 /TID=Mm.9703.2 /TIER=ConsEnd /STK=0 /UG=Mm.9703 /LL=11927 /UG_GENE=Atox1 /DEF=Mus musculus, clone MGC:41183 IMAGE:1328907, mRNA, complete cds. /PROD=Unknown (protein for MGC:41183)	BC027632	ATX1 (antioxidant protein 1) homolog 1 (yeast)
1415761_at	Mrpl52		578.933	1539.99	604.307	507.812	399.151	623.911	510.577	399.154	642.867	481.219	440.82	422.84	503.729	350.695	465.017	593.924	719.179	410.547	703.249	476.494	278.284	AV021593	Mus musculus	Jul 11, 2007	Consensus sequence	GenBank	gb:AV021593 /DB_XREF=gi:4798585 /DB_XREF=AV021593 /CLONE=1190023J22 /FEA=mRNA /CNT=102 /TID=Mm.30240.1 /TIER=Stack /STK=85 /UG=Mm.30240 /LL=68836 /UG_GENE=Mrpl52 /UG_TITLE=mitochondrial ribosomal protein L52	AV021593	mitochondrial ribosomal protein L52
1415762_x_at	Mrpl52		966.049	3160.27	1400.21	1154.52	860.112	1163.06	1097.17	770.12	1201.47	971.36	775.868	968.19	948.301	837.904	973.555	1249.52	1281.85	1379.08	813.759	984.767	1042.9	AV021593	Mus musculus	Jul 11, 2007	Consensus sequence	GenBank	gb:AV021593 /DB_XREF=gi:4798585 /DB_XREF=AV021593 /CLONE=1190023J22 /FEA=mRNA /CNT=102 /TID=Mm.30240.1 /TIER=Stack /STK=85 /UG=Mm.30240 /LL=68836 /UG_GENE=Mrpl52 /UG_TITLE=mitochondrial ribosomal protein L52	AV021593	mitochondrial ribosomal protein L52
1415763_a_at			4601.63	8079.89	4010.05	4305.25	5337.03	4874.06	4509.73	3227.29	4732.96	4145.66	3850.9	4479.85	4034.93	4089.42	3510.34	4936.92	4297.71	4601.25	4128.48	4980.33	4477.48	BE853401	Mus musculus	Jul 11, 2007	Consensus sequence	GenBank	gb:BE853401 /DB_XREF=gi:10311740 /DB_XREF=uw31b10.x1 /CLONE=IMAGE:3418267 /FEA=mRNA /CNT=99 /TID=Mm.35837.2 /TIER=Stack /STK=31 /UG=Mm.35837 /LL=76799 /UG_GENE=2510006D16Rik /UG_TITLE=RIKEN cDNA 2510006D16 gene	BE853401
1415764_at	Zc3h11a		5550.73	4230.42	5951.98	7806.25	9616.12	4815.35	8289.65	7521.8	7863.28	9553.38	7624.08	6801.94	10596.6	11188.6	10622.1	7637.99	7404.8	7185.87	9113.82	8524.04	6852.31	AK003350	Mus musculus	Jul 11, 2007	Consensus sequence	GenBank	gb:AK003350.1 /DB_XREF=gi:12833962 /FEA=mRNA /CNT=118 /TID=Mm.23014.1 /TIER=Stack /STK=31 /UG=Mm.23014 /LL=76288 /UG_GENE=1110003F06Rik /UG_TITLE=RIKEN cDNA 1110003F06 gene /DEF=Mus musculus 18 days embryo whole body cDNA, RIKEN full-length enriched library, clone:1110003F06:unclassifiable transcript, full insert sequence.	AK003350	zinc finger CCCH type containing 11A
1415765_at	Hnrpul2		912.375	1044.16	842.668	1421.39	1053	738.077	925.662	637.211	779.026	1020.12	645.565	893.886	981.261	1116.06	699.395	1824.95	843.828	737.634	1023.57	986.773	1195.53	BI080136	Mus musculus	Jul 11, 2007	Consensus sequence	GenBank	gb:BI080136 /DB_XREF=gi:14498466 /DB_XREF=602876534F1 /CLONE=IMAGE:5008089 /FEA=EST /CNT=129 /TID=Mm.24148.1 /TIER=Stack /STK=9 /UG=Mm.24148 /LL=107206 /UG_GENE=AI465155 /UG_TITLE=expressed sequence AI465155	BI080136	heterogeneous nuclear ribonucleoprotein U-like 2
1415766_at	Sec22b		790.071	782.07	725.228	935.179	1371.38	962.051	1222.42	1162.57	1072.08	2153.53	1299.99	1384.54	2167.27	1733.52	1871.71	1883.62	2126.3	2220.43	2235	2644.36	2560.33	BQ175529	Mus musculus	Jul 11, 2007	Consensus sequence	GenBank	gb:BQ175529 /DB_XREF=gi:20351021 /DB_XREF=UI-M-DJ2-bvw-k-10-0-UI.s1 /CLONE=UI-M-DJ2-bvw-k-10-0-UI /FEA=EST /CNT=23 /TID=Mm.6636.1 /TIER=Stack /STK=14 /UG=Mm.6636 /LL=75365 /UG_GENE=4930564D15Rik /UG_TITLE=RIKEN cDNA 4930564D15 gene	BQ175529	SEC22 vesicle trafficking protein homolog B (S. cerevisiae)
1415767_at	Ythdf1		7970.84	4011.27	6155.14	6408.36	6772.57	6963.17	4943.52	5802.06	4869.15	4174.52	4316.86	4860.41	3752.71	3889.04	3899.34	2866.56	4328.64	3707.1	4917.38	5466.47	3745.03	BB350365	Mus musculus	Jul 11, 2007	Consensus sequence	GenBank	gb:BB350365 /DB_XREF=gi:16405283 /DB_XREF=BB350365 /CLONE=B930079I15 /FEA=EST /CNT=215 /TID=Mm.30205.2 /TIER=Stack /STK=17 /UG=Mm.30205 /LL=24047 /UG_GENE=Scya19 /UG_TITLE=small inducible cytokine A19	BB350365	YTH domain family 1
1415768_a_at	Ube2r2		2674.52	3688.59	1284.96	3634.13	3608.65	2068.3	2805.16	2083.67	2090.36	2477.46	2481.97	2763.16	1972.71	2706.92	2084.42	1619.73	1742.04	1497.84	1770.75	1703.34	1164.5	AV054417	Mus musculus	Jul 11, 2007	Consensus sequence	GenBank	gb:AV054417 /DB_XREF=gi:5154164 /DB_XREF=AV054417 /CLONE=1810030J15 /FEA=EST /CNT=11 /TID=Mm.30272.3 /TIER=Stack /STK=10 /UG=Mm.30272 /LL=67615 /UG_GENE=1200003M11Rik /UG_TITLE=RIKEN cDNA 1200003M11 gene	AV054417	ubiquitin-conjugating enzyme E2R 2
1415769_at	Itch		2953.69	2690.44	941.506	2594.49	2734.14	3888.89	2556.64	3047.26	3076.2	2569	2151.03	2957.96	2703.2	2751.43	2949.16	2872.99	4398.42	2703.75	3093.12	2613.23	2665.37	NM_008395	Mus musculus	Jul 11, 2007	Consensus sequence	GenBank	gb:NM_008395.1 /DB_XREF=gi:6680475 /GEN=Itch /FEA=FLmRNA /CNT=104 /TID=Mm.8975.1 /TIER=FL+Stack /STK=44 /UG=Mm.8975 /LL=16396 /DEF=Mus musculus itchy (Itch), mRNA. /PROD=itchy /FL=gb:AF037454.1 gb:NM_008395.1	NM_008395	itchy, E3 ubiquitin protein ligase
1415770_at	Wdr6		1120.6	474.248	828.096	1971.27	1226.94	1214.56	2088.66	2849.64	1291.43	2421.96	2620.35	2023.31	1354.27	800.469	811.918	746.297	599.102	370.415	324.085	281.695	402.164	NM_031392	Mus musculus	Jul 11, 2007	Consensus sequence	GenBank	gb:NM_031392.1 /DB_XREF=gi:13878226 /GEN=Wdr6 /FEA=FLmRNA /CNT=712 /TID=Mm.29493.1 /TIER=FL+Stack /STK=570 /UG=Mm.29493 /LL=83669 /DEF=Mus musculus WD repeat domain 6 (Wdr6), mRNA. /PROD=WD repeat domain 6 /FL=gb:AB041854.1 gb:NM_031392.1 gb:AF348591.1	NM_031392	WD repeat domain 6
1415771_at	Ncl		29681.3	15975.7	35765.5	24704	24469.8	27767.9	14838.6	13806.2	20071.9	10869.8	16523.1	11210.6	8556.3	10545.4	8476.04	9421.3	9169.67	9383.93	6835.98	8423.83	9340.16	BF118393	Mus musculus	Jul 11, 2007	Consensus sequence	GenBank	gb:AF318184.1 /DB_XREF=gi:12802526 /FEA=FLmRNA /CNT=834 /TID=Mm.117581.1 /TIER=FL+Stack /STK=483 /UG=Mm.117581 /LL=17975 /UG_GENE=Ncl /DEF=Mus musculus nucleolin mRNA, complete cds. /PROD=nucleolin /FL=gb:BC005460.1 gb:NM_010880.1 gb:AF318184.1	BF118393	nucleolin
1415772_at	Ncl		1597.22	1652.22	2975.66	1957.92	1506.64	3303.48	1294.24	1120.24	1802.44	894.005	1027.72	1339.95	522.366	709.716	547.627	1089.38	939.065	456.875	545.484	489.972	447.19	BF118393	Mus musculus	Jul 11, 2007	Consensus sequence	GenBank	gb:BC005460.1 /DB_XREF=gi:13529463 /FEA=FLmRNA /CNT=834 /TID=Mm.117581.1 /TIER=FL+Stack /STK=51 /UG=Mm.117581 /LL=17975 /UG_GENE=Ncl /DEF=Mus musculus, nucleolin, clone MGC:6363 IMAGE:3495665, mRNA, complete cds. /PROD=nucleolin /FL=gb:BC005460.1 gb:NM_010880.1 gb:AF318184.1	BF118393	nucleolin
1415773_at	Ncl		2959.15	1533.89	4700.32	2130.09	2629.58	2760.75	1350.44	1334.85	2808.32	1048.78	1846.85	1489.42	875.005	1540.24	739.018	513.923	517.837	764.684	663.366	500.067	815.724	BF118393	Mus musculus	Jul 11, 2007	Consensus sequence	GenBank	gb:BF118393 /DB_XREF=gi:10987869 /DB_XREF=uy94h11.x1 /CLONE=IMAGE:3667269 /FEA=FLmRNA /CNT=834 /TID=Mm.117581.1 /TIER=Stack /STK=32 /UG=Mm.117581 /LL=17975 /UG_GENE=Ncl /UG_TITLE=nucleolin /FL=gb:BC005460.1 gb:NM_010880.1 gb:AF318184.1	BF118393	nucleolin
1415774_at	Epl2		559.795	341.092	358.417	221.82	1815.74	207.965	102.386	1486.34	527.093	86.5839	832.681	387.044	302.881	384.045	205.356	140.341	150.932	109.024	80.2959	101.569	141.154	NM_021448	Mus musculus	Jul 11, 2007	Consensus sequence	GenBank	gb:NM_021448.1 /DB_XREF=gi:10946827 /GEN=Statip1 /FEA=FLmRNA /CNT=600 /TID=Mm.25298.1 /TIER=FL+Stack /STK=480 /UG=Mm.25298 /LL=58523 /DEF=Mus musculus signal transducer and activator of transcription interacting protein 1 (Statip1), mRNA. /PROD=signal transducer and activator of transcriptioninteracting protein 1 /FL=gb:BC015284.1 gb:AF291064.1 gb:NM_021448.1	NM_021448	elongation protein 2 homolog (S. cerevisiae)
1415775_at	Rbbp7		41737	24523	24037.1	48008.4	45745.5	37537.1	36188.6	39159.3	35185.1	29862.1	36487.8	32425.2	22105.8	26329.6	34366.4	27636.9	44481.6	42333.2	40178.9	48468.2	48874.1	BC003785	Mus musculus	Jul 11, 2007	Consensus sequence	GenBank	gb:BC003785.1 /DB_XREF=gi:13277791 /FEA=FLmRNA /CNT=581 /TID=Mm.1603.1 /TIER=FL+Stack /STK=426 /UG=Mm.1603 /LL=19648 /UG_GENE=Rbbp7 /DEF=Mus musculus, retinoblastoma binding protein 7, clone MGC:6013 IMAGE:3600013, mRNA, complete cds. /PROD=retinoblastoma binding protein 7 /FL=gb:BC003785.1 gb:U35142.1 gb:NM_009031.1	BC003785	retinoblastoma binding protein 7
1415776_at	Aldh3a2		679.904	430.618	450.258	324.704	405.613	559.707	451.34	650.195	610.391	544.668	722.662	603.591	637.915	652.985	580.622	1465.22	981.124	1003.56	955.388	1412.25	1067.82	NM_007437	Mus musculus	Jul 11, 2007	Consensus sequence	GenBank	gb:NM_007437.1 /DB_XREF=gi:6680677 /GEN=Aldh3a2 /FEA=FLmRNA /CNT=528 /TID=Mm.4210.1 /TIER=FL+Stack /STK=414 /UG=Mm.4210 /LL=11671 /DEF=Mus musculus aldehyde dehydrogenase family 3, subfamily A2 (Aldh3a2), mRNA. /PROD=aldehyde dehydrogenase family 3, subfamily A2 /FL=gb:NM_007437.1 gb:BC003797.1 gb:U14390.1	NM_007437	aldehyde dehydrogenase family 3, subfamily A2
1415777_at	Pnliprp1		34.9477	90.0598	68.8141	19.0336	148.105	117.506	50.0276	55.1004	22.2337	39.7851	30.9701	20.9305	34.2357	20.0891	64.7191	89.8728	22.1825	31.4216	29.5876	30.0411	66.1089	NM_018874	Mus musculus	Jul 11, 2007	Consensus sequence	GenBank	gb:NM_018874.1 /DB_XREF=gi:9256627 /GEN=Pnliprp1 /FEA=FLmRNA /CNT=815 /TID=Mm.10753.1 /TIER=FL+Stack /STK=383 /UG=Mm.10753 /LL=18946 /DEF=Mus musculus pancreatic lipase related protein 1 (Pnliprp1), mRNA. /PROD=pancreatic lipase related protein 1 /FL=gb:AF061274.1 gb:NM_018874.1	NM_018874	pancreatic lipase related protein 1
1415778_at	Morf4l2		14374.9	6459.35	14516.3	14362	15903	14041.1	13666.9	14815.2	13403.6	15644.1	15306.2	13260.4	12784.2	13488.6	18848.1	20830.7	21972.8	19871.5	20067.9	23289.7	22575.9	NM_019768	Mus musculus	Jul 11, 2007	Consensus sequence	GenBank	gb:NM_019768.1 /DB_XREF=gi:9790222 /GEN=Mrgx-pending /FEA=FLmRNA /CNT=502 /TID=Mm.27218.1 /TIER=FL+Stack /STK=382 /UG=Mm.27218 /LL=56397 /DEF=Mus musculus MORF-related gene X (Mrgx-pending), mRNA. /PROD=cDNA sequence AB025049 /FL=gb:NM_019768.1 gb:AB025049.1	NM_019768	mortality factor 4 like 2
1415779_s_at	Actg1		88223.3	85165.2	106241	74592.1	82552.4	97186.4	68286	80834.9	85808	91578.2	85036.1	78178.4	75047.1	68475.4	79745.4	80633	115812	104539	118443	129735	121633	NM_013798	Mus musculus	Jul 11, 2007	Consensus sequence	GenBank	gb:NM_013798.1 /DB_XREF=gi:8850208 /GEN=Actl /FEA=FLmRNA /CNT=433 /TID=Mm.116989.1 /TIER=FL+Stack /STK=370 /UG=Mm.116989 /LL=11469 /DEF=Mus musculus actin-like (Actl), mRNA. /PROD=actin-like /FL=gb:AF195094.1 gb:BC021796.1 gb:NM_013798.1 gb:BC003337.1	NM_013798	actin, gamma, cytoplasmic 1
1415780_a_at	Armcx2		6346.17	954.411	4201.62	7692.63	7920.49	4551.48	8582.15	7387.26	4584.62	8092.73	6621.33	6045.12	3515.65	4358.13	4109.79	2769.29	1043.78	1363.68	865.516	930.261	830.226	NM_026139	Mus musculus	Jul 11, 2007	Consensus sequence	GenBank	gb:NM_026139.1 /DB_XREF=gi:13385647 /GEN=3230401N03Rik /FEA=FLmRNA /CNT=415 /TID=Mm.27714.1 /TIER=FL+Stack /STK=348 /UG=Mm.27714 /LL=67416 /DEF=Mus musculus RIKEN cDNA 3230401N03 gene (3230401N03Rik), mRNA. /PROD=RIKEN cDNA 3230401N03 /FL=gb:NM_026139.1	NM_026139	armadillo repeat containing, X-linked 2
1415781_a_at	LOC672381 /// LOC675440 /// Sumo2		51451.4	93263.1	98246.5	63415.1	71954.5	58721.9	47864.5	45455.1	58079	67221.2	51126.9	53427.4	32644.2	40281.1	46441.1	63268.6	73371.8	58306.4	46289.9	61948	63078.4	NM_133354	Mus musculus	Jul 11, 2007	Consensus sequence	GenBank	gb:NM_133354.1 /DB_XREF=gi:19111163 /GEN=Smt3h2 /FEA=FLmRNA /CNT=481 /TID=Mm.29923.1 /TIER=FL+Stack /STK=320 /UG=Mm.29923 /LL=170930 /DEF=Mus musculus SMT3 (supressor of mif two, 3) homolog 2 (S. cerevisiae) (Smt3h2), mRNA. /PROD=SMT3 (supressor of mif two, 3) homolog 2 (S.cerevisiae) /FL=gb:BC017522.1 gb:L79948.1 gb:NM_133354.1	NM_133354	SMT3 suppressor of mif two 3 homolog 2 (yeast) /// similar to SMT3 suppressor of mif two 3 homolog 2
1415782_at	Sumo2		27350.8	24262.2	27127.8	22170.7	23240.6	34592.8	18609.4	18453.7	22053.9	18753.9	19825.1	19787.4	11601.7	11687.7	15486	11919.6	17106.7	11895.6	14734.4	13747.4	13192.2	NM_133354	Mus musculus	Jul 11, 2007	Consensus sequence	GenBank	gb:NM_133354.1 /DB_XREF=gi:19111163 /GEN=Smt3h2 /FEA=FLmRNA /CNT=481 /TID=Mm.29923.1 /TIER=FL+Stack /STK=320 /UG=Mm.29923 /LL=170930 /DEF=Mus musculus SMT3 (supressor of mif two, 3) homolog 2 (S. cerevisiae) (Smt3h2), mRNA. /PROD=SMT3 (supressor of mif two, 3) homolog 2 (S.cerevisiae) /FL=gb:BC017522.1 gb:L79948.1 gb:NM_133354.1	NM_133354	SMT3 suppressor of mif two 3 homolog 2 (yeast)
1415783_at	Vps35		5111.68	2129.92	5072.51	3909.56	5305.72	5182.1	4965.04	7124.39	6646.82	4685.68	6030	6062.78	4083.22	4722.5	5880.74	3526.71	6146.19	5978.25	7399.95	7702.08	5946.54	BI654068	Mus musculus	Jul 11, 2007	Consensus sequence	GenBank	gb:NM_022997.1 /DB_XREF=gi:13928669 /GEN=Vps35 /FEA=FLmRNA /CNT=473 /TID=Mm.196201.1 /TIER=FL+Stack /STK=307 /UG=Mm.196201 /LL=65114 /DEF=Mus musculus vacuolar protein sorting 35 (Vps35), mRNA. /PROD=vacuolar protein sorting 35 /FL=gb:BC005469.1 gb:NM_008582.1 gb:AF226323.1 gb:NM_022997.1 gb:U47024.1 gb:BC006637.1	BI654068	vacuolar protein sorting 35
1415784_at	Vps35		764.803	684.138	941.582	591.761	635.533	909.73	791.75	701.091	845.842	710.962	661.221	642.864	380.593	616.642	771.278	804.935	684.017	960.397	448.326	818.18	597.271	BI654068	Mus musculus	Jul 11, 2007	Consensus sequence	GenBank	gb:BI654068 /DB_XREF=gi:15568304 /DB_XREF=603280145F1 /CLONE=IMAGE:5310419 /FEA=FLmRNA /CNT=473 /TID=Mm.196201.1 /TIER=Stack /STK=8 /UG=Mm.196201 /LL=65114 /UG_GENE=Vps35 /UG_TITLE=vacuolar protein sorting 35 /FL=gb:BC005469.1 gb:NM_008582.1 gb:AF226323.1 gb:NM_022997.1 gb:U47024.1 gb:BC006637.1	BI654068	vacuolar protein sorting 35
1415785_a_at	Cct8		7609.7	2096.54	8050.73	7788.51	5079.74	7585.1	6016.05	7500.01	7895.21	4460.06	5476.18	5322.56	4439.59	3963.03	3594.76	2752.9	3844.58	3647.62	3787.28	4306.67	3949.24	NM_009840	Mus musculus	Jul 11, 2007	Consensus sequence	GenBank	gb:NM_009840.1 /DB_XREF=gi:6753327 /GEN=Cct8 /FEA=FLmRNA /CNT=482 /TID=Mm.17989.1 /TIER=FL+Stack /STK=281 /UG=Mm.17989 /LL=12469 /DEF=Mus musculus chaperonin subunit 8 (theta) (Cct8), mRNA. /PROD=chaperonin subunit 8 (theta) /FL=gb:NM_009840.1 gb:BC009007.1	NM_009840	chaperonin subunit 8 (theta)
1415786_at	Pgc		184.927	164.061	649.515	129.101	102.67	114.599	266.606	71.5389	144.391	66.331	170.23	71.811	367.477	200.207	103.223	116.317	269.669	291.947	370.388	102.234	94.2666	NM_025973	Mus musculus	Jul 11, 2007	Consensus sequence	GenBank	gb:NM_025973.1 /DB_XREF=gi:13385469 /GEN=2210410L06Rik /FEA=FLmRNA /CNT=388 /TID=Mm.22957.1 /TIER=FL+Stack /STK=280 /UG=Mm.22957 /LL=67113 /DEF=Mus musculus RIKEN cDNA 2210410L06 gene (2210410L06Rik), mRNA. /PROD=RIKEN cDNA 2210410L06 /FL=gb:NM_025973.1	NM_025973	progastricsin (pepsinogen C)
1415787_at	Ganab		2376.26	1934.23	1848.25	1777.66	2369.58	1778.81	2165.43	1927.62	1627.55	2360.3	3597.78	2027.01	2795.42	2210.36	2101.46	2975.94	2580.77	2488.33	3255.24	2830.66	2543.04	NM_008060	Mus musculus	Jul 11, 2007	Consensus sequence	GenBank	gb:NM_008060.1 /DB_XREF=gi:6679890 /GEN=G2an /FEA=FLmRNA /CNT=432 /TID=Mm.3196.1 /TIER=FL+Stack /STK=279 /UG=Mm.3196 /LL=14376 /DEF=Mus musculus alpha glucosidase 2, alpha neutral subunit (G2an), mRNA. /PROD=alpha glucosidase 2, alpha neutral subunit /FL=gb:U92793.1 gb:NM_008060.1	NM_008060	alpha glucosidase 2 alpha neutral subunit
1415788_at	Ublcp1		2599.12	2178.36	2902.92	1993.35	1921.89	3134.43	1592.98	2535.31	2947.62	1627.75	2419.75	2105.74	2640.3	1773.36	1832.05	1918.14	2257.61	1773.86	1310.52	1833.78	2207.55	BF158817	Mus musculus	Jul 11, 2007	Consensus sequence	GenBank	gb:NM_024475.1 /DB_XREF=gi:13277387 /GEN=BC002236 /FEA=FLmRNA /CNT=376 /TID=Mm.23744.1 /TIER=FL+Stack /STK=275 /UG=Mm.23744 /LL=79560 /DEF=Mus musculus hypothetical protein, MGC: 7513 (BC002236), mRNA. /PROD=hypothetical protein, MGC: 7513 /FL=gb:BC002236.1 gb:NM_024475.1	BF158817	ubiquitin-like domain containing CTD phosphatase 1
1415789_a_at	LOC665689 /// Ublcp1		395.72	380.359	650.586	450.859	279.122	914.351	415.383	1161.45	1155.21	405.839	372.366	805.215	247.033	571.07	675.126	481.936	470.442	483.009	348.359	297.162	356.681	BF158817	Mus musculus	Jul 11, 2007	Consensus sequence	GenBank	gb:BF158817 /DB_XREF=gi:11038907 /DB_XREF=601766168F1 /CLONE=IMAGE:3982121 /FEA=FLmRNA /CNT=376 /TID=Mm.23744.1 /TIER=Stack /STK=44 /UG=Mm.23744 /LL=79560 /UG_GENE=BC002236 /UG_TITLE=hypothetical protein, MGC: 7513 /FL=gb:BC002236.1 gb:NM_024475.1	BF158817	ubiquitin-like domain containing CTD phosphatase 1 /// similar to ubiquitin-like domain containing CTD phosphatase 1
1415790_at	Ublcp1		633.654	391.025	1049.98	770.933	850.237	1260.56	533.761	1080.48	1010.53	543.174	656.365	819.186	440.693	535.025	725.666	553.36	609.84	734.649	517.886	713.416	531.167	BF158817	Mus musculus	Jul 11, 2007	Consensus sequence	GenBank	gb:BF158817 /DB_XREF=gi:11038907 /DB_XREF=601766168F1 /CLONE=IMAGE:3982121 /FEA=FLmRNA /CNT=376 /TID=Mm.23744.1 /TIER=Stack /STK=44 /UG=Mm.23744 /LL=79560 /UG_GENE=BC002236 /UG_TITLE=hypothetical protein, MGC: 7513 /FL=gb:BC002236.1 gb:NM_024475.1	BF158817	ubiquitin-like domain containing CTD phosphatase 1
1415791_at	Rnf34		2722.32	2143.14	4000.81	3164.89	3028.94	2823.46	4122.44	5135.83	4108.1	3178.25	4058.66	2967.78	2482.5	3398.63	2707.78	2249.29	2275.12	2794.34	3974.01	3648.62	2330	NM_030564	Mus musculus	Jul 11, 2007	Consensus sequence	GenBank	gb:NM_030564.1 /DB_XREF=gi:13385489 /GEN=Rnf34 /FEA=FLmRNA /CNT=345 /TID=Mm.7780.1 /TIER=FL+Stack /STK=275 /UG=Mm.7780 /LL=80751 /DEF=Mus musculus ring finger protein 34 (Rnf34), mRNA. /PROD=ring finger protein 34 /FL=gb:BC004042.1 gb:AF434815.1 gb:NM_030564.1	NM_030564	ring finger protein 34
1415792_at	Rbck1		1218.01	1508.85	637.176	278.966	564.624	700.797	180.439	501.525	281.903	652.524	922.468	380.361	989.78	317.299	500.804	422.482	162.359	133.317	351.948	683.491	87.8467	NM_019705	Mus musculus	Jul 11, 2007	Consensus sequence	GenBank	gb:NM_019705.1 /DB_XREF=gi:9790278 /GEN=Ubce7ip3-pending /FEA=FLmRNA /CNT=355 /TID=Mm.28806.1 /TIER=FL+Stack /STK=273 /UG=Mm.28806 /LL=24105 /DEF=Mus musculus ubiquitin conjugating enzyme 7 interacting protein 3 (Ubce7ip3-pending), mRNA. /PROD=ubiquitin conjugating enzyme 7 interactingprotein 3 /FL=gb:NM_019705.1 gb:AF124663.1	NM_019705	RanBP-type and C3HC4-type zinc finger containing 1
1415793_at	Pnpo		2034.94	2172.61	1428.93	1780.52	1996.98	2232.27	2275.22	2379.08	2226.58	1845.66	2061.59	2430.32	1412.23	1459.66	1941.89	1678.32	2349.27	2238.61	2036.27	1861.14	2432.83	NM_134021	Mus musculus	Jul 11, 2007	Consensus sequence	GenBank	gb:NM_134021.1 /DB_XREF=gi:19527237 /GEN=AI415282 /FEA=FLmRNA /CNT=380 /TID=Mm.24187.1 /TIER=FL+Stack /STK=270 /UG=Mm.24187 /LL=103711 /DEF=Mus musculus expressed sequence AI415282 (AI415282), mRNA. /PROD=expressed sequence AI415282 /FL=gb:BC026564.1 gb:BC010785.1 gb:NM_134021.1	NM_134021	pyridoxine 5'-phosphate oxidase
1415794_a_at	Spin1		3022.64	915.443	1848.05	3791.35	2556.5	2419.8	3831.48	4471.96	2317.66	3403.81	2528.55	2454.75	3808.21	3340.33	2402.09	1363.82	1324.98	2256.7	1686.41	1855.35	1930.59	BM228780	Mus musculus	Jul 11, 2007	Consensus sequence	GenBank	gb:NM_011462.1 /DB_XREF=gi:6755619 /GEN=Spin /FEA=FLmRNA /CNT=549 /TID=Mm.42193.1 /TIER=FL+Stack /STK=268 /UG=Mm.42193 /LL=20729 /DEF=Mus musculus spindlin (Spin), mRNA. /PROD=spindlin /FL=gb:NM_011462.1 gb:BC016517.1 gb:U48972.1	BM228780	spindlin 1
1415795_at	Spin1		417.192	405.016	225.54	257.007	325.965	162.626	295.69	374.846	380.482	314.979	322.887	322.968	318.788	429.017	519.881	508.039	674.101	567.299	488.996	617.221	496.67	BM228780	Mus musculus	Jul 11, 2007	Consensus sequence	GenBank	gb:BC016517.1 /DB_XREF=gi:16741383 /FEA=FLmRNA /CNT=549 /TID=Mm.42193.1 /TIER=FL /STK=5 /UG=Mm.42193 /LL=20729 /UG_GENE=Spin /DEF=Mus musculus, clone MGC:27756 IMAGE:2654233, mRNA, complete cds. /PROD=Unknown (protein for MGC:27756) /FL=gb:NM_011462.1 gb:BC016517.1 gb:U48972.1	BM228780	spindlin 1
1415796_at	Dazap2		2510.65	2342.66	4108.47	4473.65	3727.23	3010.09	5742.03	4528.52	3508.29	5310.07	5025.29	4888.4	7987.84	6372.57	6120.94	6770.6	6394.83	6291.79	9994.29	5689.34	6977.1	NM_011873	Mus musculus	Jul 11, 2007	Consensus sequence	GenBank	gb:NM_011873.1 /DB_XREF=gi:6755181 /GEN=Prtb /FEA=FLmRNA /CNT=531 /TID=Mm.28797.1 /TIER=FL+Stack /STK=267 /UG=Mm.28797 /LL=23994 /DEF=Mus musculus proline rich protein expressed in brain (Prtb), mRNA. /PROD=proline rich protein expressed in brain /FL=gb:AF085348.1 gb:BC014808.1 gb:NM_011873.1	NM_011873	DAZ associated protein 2
1415797_at	Ddr1		95.2659	250.788	217.253	348.779	438.131	471.28	670.886	262.508	419.995	1349.53	770.384	938.493	1021.09	1239.15	1169.36	417.273	397.813	545.561	388.61	266.376	381.026	BF225985	Mus musculus	Jul 11, 2007	Consensus sequence	GenBank	gb:NM_007584.1 /DB_XREF=gi:6680827 /GEN=Ddr1 /FEA=FLmRNA /CNT=379 /TID=Mm.5021.1 /TIER=FL+Stack /STK=263 /UG=Mm.5021 /LL=12305 /DEF=Mus musculus discoidin domain receptor family, member 1 (Ddr1), mRNA. /PROD=cell adhesion kinase /FL=gb:L57509.1 gb:AF026259.1 gb:NM_007584.1	BF225985	discoidin domain receptor family, member 1
1415798_at	Ddr1		65.757	163.923	109.558	54.84	104.167	92.3409	52.5008	68.1064	96.8324	88.2546	97.7114	53.4142	299.014	53.8837	52.7187	367.299	115.658	64.8162	145.472	84.4475	287.54	BF225985	Mus musculus	Jul 11, 2007	Consensus sequence	GenBank	gb:BF225985 /DB_XREF=gi:11133624 /DB_XREF=uz58g02.x1 /CLONE=IMAGE:3673298 /FEA=FLmRNA /CNT=379 /TID=Mm.5021.1 /TIER=Stack /STK=13 /UG=Mm.5021 /LL=12305 /UG_GENE=Ddr1 /UG_TITLE=discoidin domain receptor family, member 1 /FL=gb:L57509.1 gb:AF026259.1 gb:NM_007584.1	BF225985	discoidin domain receptor family, member 1
1415799_at	Wbp11		4610.55	4477.36	3525.38	3315.56	4644.19	5087.39	4018.54	3349.35	4980.47	3719.56	3643.84	4099.73	3143.09	3288.67	3603.33	3071.13	2644.89	2618.76	3090.31	2912.07	2575.51	NM_021714	Mus musculus	Jul 11, 2007	Consensus sequence	GenBank	gb:NM_021714.1 /DB_XREF=gi:11096333 /GEN=Wbp11 /FEA=FLmRNA /CNT=342 /TID=Mm.141197.1 /TIER=FL+Stack /STK=262 /UG=Mm.141197 /LL=60321 /DEF=Mus musculus WW domain binding protein 11 (Wbp11), mRNA. /PROD=WW domain binding protein 11 /FL=gb:BC021823.1 gb:BC006600.1 gb:NM_021714.1 gb:AF071186.1	NM_021714	WW domain binding protein 11
1415800_at	Gja1		5974.91	1816.95	6990.57	4622.83	5600.54	6729.99	4337.35	6995.95	5869.07	5392.73	4455.23	4785.79	4216.19	7262.51	4983.39	4808.27	5311.29	6267.36	6263.53	4710.11	6252.53	M63801	Mus musculus	Jul 11, 2007	Consensus sequence	GenBank	gb:BC006894.1 /DB_XREF=gi:13905195 /FEA=FLmRNA /CNT=381 /TID=Mm.4504.1 /TIER=FL+Stack /STK=260 /UG=Mm.4504 /LL=14609 /UG_GENE=Gja1 /DEF=Mus musculus, gap junction membrane channel protein alpha 1, clone MGC:11552 IMAGE:3599347, mRNA, complete cds. /PROD=gap junction membrane channel protein alpha 1 /FL=gb:M63801.1 gb:NM_010288.1 gb:BC006894.1	M63801	gap junction membrane channel protein alpha 1
1415801_at	Gja1		321.867	169.767	314.67	228.177	287.031	468.884	454.096	383.971	347.579	103.907	88.9948	128.294	371.18	342.529	416.728	266.996	422.759	360.846	193.892	79.6651	746.74	M63801	Mus musculus	Jul 11, 2007	Consensus sequence	GenBank	gb:M63801.1 /DB_XREF=gi:191773 /GEN=alpha-1 gap junction /FEA=FLmRNA /CNT=381 /TID=Mm.4504.1 /TIER=FL /STK=2 /UG=Mm.4504 /LL=14609 /DEF=Mus musculus connexin 43 (alpha-1 gap junction) mRNA, complete cds. /PROD=connexin 43 /FL=gb:M63801.1 gb:NM_010288.1 gb:BC006894.1	M63801	gap junction membrane channel protein alpha 1
1415802_at	Slc16a1		11192.5	2609.78	4652.13	16387.4	14686.7	5758.8	10050.8	10189.6	7081.14	2849.2	5666.7	4113.94	2887.29	8613.71	8338.29	5112.18	6543.23	9637.23	5639.91	7096.73	7774.31	NM_009196	Mus musculus	Jul 11, 2007	Consensus sequence	GenBank	gb:NM_009196.1 /DB_XREF=gi:6677994 /GEN=Slc16a1 /FEA=FLmRNA /CNT=354 /TID=Mm.9086.1 /TIER=FL+Stack /STK=259 /UG=Mm.9086 /LL=20501 /DEF=Mus musculus solute carrier family 16 (monocarboxylic acid transporters), member 1 (Slc16a1), mRNA. /PROD=solute carrier family 16 (monocarboxylic acidtransporters), member 1 /FL=gb:BC014777.1 gb:NM_009196.1 gb:AF058055.1	NM_009196	solute carrier family 16 (monocarboxylic acid transporters), member 1
1415803_at	Cx3cl1		656.846	1125.79	995.67	264.142	833.56	891.499	546.35	971.871	887.309	724.626	874.037	761.06	1576.22	1134.19	1175.99	1328.2	1011.54	984.958	1184.04	830.884	1138.48	AF010586	Mus musculus	Jul 11, 2007	Consensus sequence	GenBank	gb:AF071549.1 /DB_XREF=gi:5305370 /FEA=FLmRNA /CNT=335 /TID=Mm.3205.1 /TIER=FL+Stack /STK=258 /UG=Mm.3205 /LL=20312 /UG_GENE=Scyd1 /DEF=Mus musculus fractalkineneurotactin mRNA, complete cds. /PROD=fractalkineneurotactin /FL=gb:NM_009142.1 gb:U92565.1 gb:BC006650.1 gb:AF010586.1 gb:AF071549.1	AF010586	chemokine (C-X3-C motif) ligand 1
1415804_at	Cx3cl1		371.005	145.788	107.816	111.544	349.516	303.778	316.145	121.81	173.715	51.7898	87.2075	41.8678	81.5717	110.688	342.19	154.868	155.583	112.926	104.071	73.9641	158.976	AF010586	Mus musculus	Jul 11, 2007	Consensus sequence	GenBank	gb:AF010586.1 /DB_XREF=gi:2317697 /FEA=FLmRNA /CNT=335 /TID=Mm.3205.1 /TIER=FL /STK=2 /UG=Mm.3205 /LL=20312 /UG_GENE=Scyd1 /DEF=Mus musculus neurotactin mRNA, complete cds. /PROD=neurotactin /FL=gb:NM_009142.1 gb:U92565.1 gb:BC006650.1 gb:AF010586.1 gb:AF071549.1	AF010586	chemokine (C-X3-C motif) ligand 1
1415805_at	Clps		419.548	296.762	115.228	194.038	315.935	447.669	360.718	125.348	309.09	412.562	304.328	258.883	632.196	274.577	436.111	1002.24	1991.14	1905.71	1295.57	1087.58	1126.96	NM_025469	Mus musculus	Jul 11, 2007	Consensus sequence	GenBank	gb:NM_025469.1 /DB_XREF=gi:13384885 /GEN=2200003J09Rik /FEA=FLmRNA /CNT=457 /TID=Mm.21160.1 /TIER=FL+Stack /STK=255 /UG=Mm.21160 /LL=66287 /DEF=Mus musculus RIKEN cDNA 2200003J09 gene (2200003J09Rik), mRNA. /PROD=RIKEN cDNA 2200003J09 /FL=gb:AF414676.1 gb:NM_025469.1 gb:AF414677.1	NM_025469	colipase, pancreatic
1415806_at	Plat		797.055	573.48	168.324	1225.51	1474.15	537.011	1982.45	1522.51	756.713	4045.59	2170.22	1758.35	5327.88	6688.92	3073.72	7154.5	18659.5	8487.83	17040.2	15392.6	12963	NM_008872	Mus musculus	Jul 11, 2007	Consensus sequence	GenBank	gb:NM_008872.1 /DB_XREF=gi:6679374 /GEN=Plat /FEA=FLmRNA /CNT=301 /TID=Mm.154660.1 /TIER=FL+Stack /STK=249 /UG=Mm.154660 /LL=18791 /DEF=Mus musculus plasminogen activator, tissue (Plat), mRNA. /PROD=plasminogen activator, tissue /FL=gb:BC011256.1 gb:NM_008872.1 gb:J03520.1	NM_008872	plasminogen activator, tissue
1415807_s_at	Sfrs2		1352.94	2337.76	1779.02	1086.4	1381.11	1631.11	1331.9	1752.27	1676	683.066	1443.69	1181.85	849.858	894.109	944.412	720.15	1064.23	563.822	998.901	766.9	1210.71	AK011528	Mus musculus	Jul 11, 2007	Consensus sequence	GenBank	gb:AK011528.1 /DB_XREF=gi:12847710 /FEA=FLmRNA /CNT=405 /TID=Mm.21841.1 /TIER=Stack /STK=18 /UG=Mm.21841 /LL=20382 /UG_GENE=Sfrs2 /UG_TITLE=splicing factor, arginineserine-rich 2 (SC-35) /DEF=Mus musculus 10 days embryo whole body cDNA, RIKEN full-length enriched library, clone:2610024E04:splicing factor, arginineserine-rich 2 (SC-35), full insert sequence. /FL=gb:NM_011358.1 gb:AF077858.1	AK011528	splicing factor, arginine/serine-rich 2 (SC-35)
1415808_at	Tpbpa		154.3	36.9765	151.109	154.581	182.255	111.893	188.623	148.913	22.3425	241.284	299.343	32.9607	180.934	157.226	158.39	303.994	13.382	84.6322	50.6316	78.7536	104.05	NM_009411	Mus musculus	Jul 11, 2007	Consensus sequence	GenBank	gb:NM_009411.1 /DB_XREF=gi:6678404 /GEN=Tpbpa /FEA=FLmRNA /CNT=346 /TID=Mm.2372.1 /TIER=FL+Stack /STK=245 /UG=Mm.2372 /LL=21984 /DEF=Mus musculus trophoblast specific protein alpha (Tpbpa), mRNA. /PROD=trophoblast specific protein alpha /FL=gb:AY034575.1 gb:NM_009411.1	NM_009411	trophoblast specific protein alpha
1415809_at	Tpbpa		243.373	44.3492	82.9519	33.9817	135.037	48.175	172.016	29.0729	509.811	243.429	46.3381	215.487	69.7412	131.166	118.001	253.06	55.2113	157.499	131.726	371.457	73.8746	NM_009411	Mus musculus	Jul 11, 2007	Consensus sequence	GenBank	gb:AV204308 /DB_XREF=gi:16384405 /DB_XREF=AV204308 /CLONE=1620401J06 /FEA=FLmRNA /CNT=346 /TID=Mm.2372.1 /TIER=ConsEnd /STK=1 /UG=Mm.2372 /LL=21984 /UG_GENE=Tpbpa /UG_TITLE=trophoblast specific protein alpha /FL=gb:AY034575.1 gb:NM_009411.1	NM_009411	trophoblast specific protein alpha
1415810_at	Uhrf1		5142.36	2903.21	4965.23	4763.83	6234.42	4849.61	6068.32	5839.48	5679.54	3455.28	3821.09	4635.15	1094.98	1769.5	2326.73	779.931	2032.36	1003.14	1090.79	1388.41	1139.3	BB702754	Mus musculus	Jul 11, 2007	Consensus sequence	GenBank	gb:NM_010931.1 /DB_XREF=gi:6754877 /GEN=Np95 /FEA=FLmRNA /CNT=340 /TID=Mm.42196.1 /TIER=FL+Stack /STK=244 /UG=Mm.42196 /LL=18140 /DEF=Mus musculus nuclear protein 95 (Np95), mRNA. /PROD=nuclear protein 95 /FL=gb:NM_010931.1 gb:D87908.1 gb:BC022167.1 gb:AF274046.1	BB702754	ubiquitin-like, containing PHD and RING finger domains, 1
1415811_at	Uhrf1		1390.94	1759.04	930.109	918.386	1386.58	880.927	450.028	908.094	779.323	317.804	661.572	475.111	49.918	161.401	272.48	338.735	316.222	325.471	332.412	397.68	293.65	BB702754	Mus musculus	Jul 11, 2007	Consensus sequence	GenBank	gb:BB702754 /DB_XREF=gi:16051578 /DB_XREF=BB702754 /CLONE=7420444B20 /FEA=FLmRNA /CNT=340 /TID=Mm.42196.1 /TIER=Stack /STK=12 /UG=Mm.42196 /LL=18140 /UG_GENE=Np95 /UG_TITLE=nuclear protein 95 /FL=gb:NM_010931.1 gb:D87908.1 gb:BC022167.1 gb:AF274046.1	BB702754	ubiquitin-like, containing PHD and RING finger domains, 1
1415812_at	Gsn		578.986	226.774	402.642	602.97	701.998	579.572	749.911	1006.61	793.141	1095.8	1047.74	739.965	3188.15	1901.98	1905.7	1448.57	1246.57	1460.25	1515.37	1429.13	1362.19	NM_010354	Mus musculus	Jul 11, 2007	Consensus sequence	GenBank	gb:NM_010354.1 /DB_XREF=gi:6754077 /GEN=Gsn /FEA=FLmRNA /CNT=415 /TID=Mm.21109.1 /TIER=FL+Stack /STK=239 /UG=Mm.21109 /LL=14851 /DEF=Mus musculus gelsolin (Gsn), mRNA. /PROD=gelsolin /FL=gb:NM_010354.1 gb:BC023143.1 gb:J04953.1	NM_010354	gelsolin
1415813_at	Api5		2699.62	4877.63	3121.01	2240.93	2542.36	2492.27	3312.91	3593.45	2777.39	2694.6	3045.37	2162.1	2742.53	2456.67	2484.66	2195.06	2233.97	2251.96	2484.9	2414.03	2092.12	NM_007466	Mus musculus	Jul 11, 2007	Consensus sequence	GenBank	gb:NM_007466.1 /DB_XREF=gi:6671566 /GEN=Api5 /FEA=FLmRNA /CNT=349 /TID=Mm.692.1 /TIER=FL+Stack /STK=239 /UG=Mm.692 /LL=11800 /DEF=Mus musculus apoptosis inhibitor 5 (Api5), mRNA. /PROD=apoptosis inhibitor 5 /FL=gb:BC007133.1 gb:NM_007466.1 gb:U35846.1	NM_007466	apoptosis inhibitor 5
1415814_at	Atp6v1b2		9176.73	3526.08	9088.49	8183.91	4876.11	8048.39	5844.47	8809.98	8420.67	5601.97	6160.12	6672.23	6208.93	6437.85	9615.97	7365.3	7074.66	9113.16	9222.09	8465.26	9244.22	NM_007509	Mus musculus	Jul 11, 2007	Consensus sequence	GenBank	gb:NM_007509.2 /DB_XREF=gi:19705577 /GEN=Atp6v1b2 /FEA=FLmRNA /CNT=431 /TID=Mm.10727.1 /TIER=FL+Stack /STK=238 /UG=Mm.10727 /LL=11966 /DEF=Mus musculus ATPase, H+ transporting, lysosomal 5658kD, V1 subunit B, isoform 2 (Atp6v1b2), mRNA. /PROD=ATPase, H+ transporting, lysosomal (vacuolarproton pump), beta 5658 kDa, isoform 2 /FL=gb:BC012497.1 gb:NM_007509.2	NM_007509	ATPase, H+ transporting, lysosomal V1 subunit B2
1415815_at	Trim27		81.3565	375.398	249.852	59.2549	45.6695	37.9825	171.507	174.325	467.519	241.717	321.383	336.965	238.708	239.834	174.701	355.336	270.776	166.23	233.448	205.251	288.882	NM_009054	Mus musculus	Jul 11, 2007	Consensus sequence	GenBank	gb:BB340005 /DB_XREF=gi:16404435 /DB_XREF=BB340005 /CLONE=B930021N08 /FEA=FLmRNA /CNT=314 /TID=Mm.55.1 /TIER=ConsEnd /STK=1 /UG=Mm.55 /LL=19720 /UG_GENE=Trim27 /UG_TITLE=tripartite motif protein 27 /FL=gb:NM_009054.1 gb:BC003219.1 gb:L46855.1	NM_009054	tripartite motif protein 27
1415816_at	Cct7		40177.3	36421.8	45797.5	38216.8	34662.9	46679.9	28207.5	22239.3	39137.5	22983.6	25811.8	26795.6	19707.6	19291.8	22476.4	17349.5	17706.2	22390	14787.5	21570.2	20767.8	NM_007638	Mus musculus	Jul 11, 2007	Consensus sequence	GenBank	gb:NM_007638.1 /DB_XREF=gi:6671703 /GEN=Cct7 /FEA=FLmRNA /CNT=513 /TID=Mm.914.1 /TIER=FL+Stack /STK=236 /UG=Mm.914 /LL=12468 /DEF=Mus musculus chaperonin subunit 7 (eta) (Cct7), mRNA. /PROD=chaperonin subunit 7 (eta) /FL=gb:BC008255.1 gb:NM_007638.1	NM_007638	chaperonin subunit 7 (eta)
1415817_s_at	Cct7		14680.1	5329.21	13560.2	12262	9070.59	13800.3	9951.16	13161.5	19697.5	6756.59	10829.5	13416.8	4120.76	5635.32	7347.23	4345.02	10479.8	5044.41	8680.43	4400.96	5750.75	NM_007638	Mus musculus	Jul 11, 2007	Consensus sequence	GenBank	gb:NM_007638.1 /DB_XREF=gi:6671703 /GEN=Cct7 /FEA=FLmRNA /CNT=513 /TID=Mm.914.1 /TIER=FL+Stack /STK=236 /UG=Mm.914 /LL=12468 /DEF=Mus musculus chaperonin subunit 7 (eta) (Cct7), mRNA. /PROD=chaperonin subunit 7 (eta) /FL=gb:BC008255.1 gb:NM_007638.1	NM_007638	chaperonin subunit 7 (eta)
1415818_at	Anxa6		1626.18	2557.91	1580.58	2539.62	1676.32	1335.87	3233.39	3225.84	1857.84	7504.73	8312.42	5921.71	4858.87	4128.84	5265.08	1971.91	3443.28	4301.78	2646.28	3945.37	2677.61	NM_013472	Mus musculus	Jul 11, 2007	Consensus sequence	GenBank	gb:NM_013472.1 /DB_XREF=gi:7304890 /GEN=Anxa6 /FEA=FLmRNA /CNT=413 /TID=Mm.22619.1 /TIER=FL+Stack /STK=233 /UG=Mm.22619 /LL=11749 /DEF=Mus musculus annexin A6 (Anxa6), mRNA. /PROD=annexin A6 /FL=gb:NM_013472.1 gb:BC005595.1	NM_013472	annexin A6
1415819_a_at	Ppp2r1a		7188.65	5177.59	4453.03	4693.46	7323.49	5483.63	6423.8	8223.92	5238.77	5501.06	8351.74	5213.5	5961.05	4917.29	5345.73	3684.38	4037.02	3688.27	5205.6	5544.13	3882.16	BC006606	Mus musculus	Jul 11, 2007	Consensus sequence	GenBank	gb:BC006606.1 /DB_XREF=gi:13879271 /FEA=FLmRNA /CNT=447 /TID=Mm.1034.1 /TIER=FL+Stack /STK=230 /UG=Mm.1034 /LL=51792 /UG_GENE=Ppp2r1a /DEF=Mus musculus, protein phosphatase 2 (formerly 2A), regulatory subunit A (PR 65), alpha isoform, clone MGC:7086 IMAGE:3157293, mRNA, complete cds. /PROD=protein phosphatase 2 (formerly 2A), regulatorysubunit A (PR 65), alpha isoform /FL=gb:NM_016891.1 gb:BC0066…	BC006606	protein phosphatase 2 (formerly 2A), regulatory subunit A (PR 65), alpha isoform
1415820_x_at	Nono		17039.1	7947.36	14053.2	15633.4	15619.7	16230.5	14206.1	15643	16805.6	14242.7	13922.5	14025.4	9895.05	10301.6	10564.5	7872.65	8062.7	7984.23	8613	7894.57	8250.37	NM_023144	Mus musculus	Jul 11, 2007	Consensus sequence	GenBank	gb:NM_023144.1 /DB_XREF=gi:12963530 /GEN=Nono /FEA=FLmRNA /CNT=379 /TID=Mm.21559.1 /TIER=FL+Stack /STK=229 /UG=Mm.21559 /LL=53610 /DEF=Mus musculus non-POU-domain-containing, octamer binding protein (Nono), mRNA. /PROD=non-POU-domain-containing, octamer bindingprotein /FL=gb:BC005465.1 gb:NM_023144.1	NM_023144	non-POU-domain-containing, octamer binding protein
1415821_at	Nptn		2464.47	722.719	2714.57	4759.12	3474.95	2722.4	5609.4	4940.04	3868.87	8094.59	5728.27	6066.64	8622.14	8159.8	9050.38	6203.6	8292.13	7696.19	8408.57	8423.7	7231.32	NM_009145	Mus musculus	Jul 11, 2007	Consensus sequence	GenBank	gb:NM_009145.1 /DB_XREF=gi:6677896 /GEN=Sdfr1 /FEA=FLmRNA /CNT=349 /TID=Mm.15125.1 /TIER=FL+Stack /STK=229 /UG=Mm.15125 /LL=20320 /DEF=Mus musculus stromal cell derived factor receptor 1 (Sdfr1), mRNA. /PROD=stromal cell derived factor receptor 1 /FL=gb:NM_009145.1 gb:D50463.1	NM_009145	neuroplastin
1415822_at	Scd2		22972.7	8686.22	13207.1	27518.9	28226.2	14003.5	23812.5	33827.5	19607	30735.7	32224.6	25156.9	22668.2	22331.5	13681.8	16922.6	20225.4	13021.5	20985.3	15363.2	13686.2	BG060909	Mus musculus	Jul 11, 2007	Consensus sequence	GenBank	gb:NM_009128.1 /DB_XREF=gi:6677862 /GEN=Scd2 /FEA=FLmRNA /CNT=525 /TID=Mm.193096.1 /TIER=FL+Stack /STK=227 /UG=Mm.193096 /LL=20250 /DEF=Mus musculus stearoyl-Coenzyme A desaturase 2 (Scd2), mRNA. /PROD=stearoyl-Coenzyme A desaturase 2 /FL=gb:NM_009128.1 gb:M26270.1	BG060909	stearoyl-Coenzyme A desaturase 2
1415823_at	Scd2		1340.06	1050.96	836.63	929.12	1251.19	897.448	2051.36	3812.39	1650.98	1924.17	1652.47	2215.7	1233.57	1316.72	1094.21	330.404	467.544	509.897	634.505	1148.19	731.273	BG060909	Mus musculus	Jul 11, 2007	Consensus sequence	GenBank	gb:BB459479 /DB_XREF=gi:16426408 /DB_XREF=BB459479 /CLONE=D130061J12 /FEA=FLmRNA /CNT=525 /TID=Mm.193096.1 /TIER=Stack /STK=36 /UG=Mm.193096 /LL=20250 /UG_GENE=Scd2 /UG_TITLE=stearoyl-Coenzyme A desaturase 2 /FL=gb:NM_009128.1 gb:M26270.1	BG060909	stearoyl-Coenzyme A desaturase 2
1415824_at	Scd2		1391.66	1479.13	478.568	1024.91	1028.11	546.175	1164.3	765.295	732.884	1311.79	1040.85	950.358	957.545	1144.03	523.501	896.057	980.136	638.258	875.744	1021.17	788.575	BG060909	Mus musculus	Jul 11, 2007	Consensus sequence	GenBank	gb:BG060909 /DB_XREF=gi:12529872 /DB_XREF=L0900C01-5 /CLONE=L0900C01 /FEA=FLmRNA /CNT=525 /TID=Mm.193096.1 /TIER=Stack /STK=13 /UG=Mm.193096 /LL=20250 /UG_GENE=Scd2 /UG_TITLE=stearoyl-Coenzyme A desaturase 2 /FL=gb:NM_009128.1 gb:M26270.1	BG060909	stearoyl-Coenzyme A desaturase 2
1415825_s_at	Csnk1d		1999.4	707.284	1690.94	2361.18	2313.52	2111.04	2398.98	2661.92	1988.26	2009.85	2445.7	3053.11	2951.01	2043.93	2587.67	1123.72	1153.24	1676.58	1630.84	1090.48	1648.51	NM_024249	Mus musculus	Jul 11, 2007	Consensus sequence	GenBank	gb:NM_024249.1 /DB_XREF=gi:13195663 /GEN=1810073N04Rik /FEA=FLmRNA /CNT=284 /TID=Mm.221174.1 /TIER=FL+Stack /STK=227 /UG=Mm.221174 /LL=72055 /DEF=Mus musculus RIKEN cDNA 1810073N04 gene (1810073N04Rik), mRNA. /PROD=RIKEN cDNA 1810073N04 /FL=gb:BC003308.1 gb:NM_024249.1	NM_024249	casein kinase 1, delta
1415826_at	Atp6v1h		2777.39	559.634	2528.11	3198.11	2452.78	1901.6	2855.51	4314.34	2036.81	2768.28	3491.62	2552.13	4930.95	3212.9	3274.11	3273.13	5325.64	3885.1	4995.21	5489.78	4279.72	NM_133826	Mus musculus	Jul 11, 2007	Consensus sequence	GenBank	gb:NM_133826.1 /DB_XREF=gi:19527043 /GEN=AU022349 /FEA=FLmRNA /CNT=303 /TID=Mm.27082.1 /TIER=FL+Stack /STK=226 /UG=Mm.27082 /LL=98576 /DEF=Mus musculus expressed sequence AU022349 (AU022349), mRNA. /PROD=expressed sequence AU022349 /FL=gb:NM_133826.1 gb:BC009154.1	NM_133826	ATPase, H+ transporting, lysosomal V1 subunit H
1415827_a_at	D3Ucla1		3616.69	1358.54	2898.32	5881.01	3283.58	3236.8	4793.03	6377.16	2510.46	8272.55	5238.61	5404.07	9319.6	7636.61	6428.58	7272.37	9340.35	7292.44	10099.1	10792.7	8704.45	BF658806	Mus musculus	Jul 11, 2007	Consensus sequence	GenBank	gb:NM_030685.1 /DB_XREF=gi:13507608 /GEN=D3Ucla1 /FEA=FLmRNA /CNT=432 /TID=Mm.29702.1 /TIER=FL+Stack /STK=225 /UG=Mm.29702 /LL=28146 /DEF=Mus musculus DNA segment, Chr 3, University of California at Los Angeles 1 (D3Ucla1), mRNA. /PROD=stress-associated endoplasmic reticulum protein1 /FL=gb:NM_030685.1	BF658806	DNA segment, Chr 3, University of California at Los Angeles 1
1415828_a_at	D3Ucla1		2428.16	4281.44	3809.49	3206.72	2731.22	3073.93	2030.02	2233.6	2141.56	2990.81	2737.06	1483	3433.46	3487.68	1968.13	3512.65	6080.83	4256.57	5074	5086.39	4163.51	BF658806	Mus musculus	Jul 11, 2007	Consensus sequence	GenBank	gb:BF658806 /DB_XREF=gi:11923940 /DB_XREF=maa96d11.x1 /CLONE=IMAGE:3824685 /FEA=FLmRNA /CNT=432 /TID=Mm.29702.1 /TIER=Stack /STK=10 /UG=Mm.29702 /LL=28146 /UG_GENE=D3Ucla1 /UG_TITLE=DNA segment, Chr 3, University of California at Los Angeles 1 /FL=gb:NM_030685.1	BF658806	DNA segment, Chr 3, University of California at Los Angeles 1
1415829_at	Lbr		3739.92	2170.32	4938.14	3984.39	4646.53	3465.51	3587.47	5701.05	4946.68	2515.26	3182.72	3038.8	1172.18	1549.39	1596.67	672.367	1030.61	987.984	1221.41	1028.92	960.929	NM_133815	Mus musculus	Jul 11, 2007	Consensus sequence	GenBank	gb:NM_133815.1 /DB_XREF=gi:19527033 /GEN=AI505894 /FEA=FLmRNA /CNT=324 /TID=Mm.4538.1 /TIER=FL+Stack /STK=225 /UG=Mm.4538 /LL=98386 /DEF=Mus musculus expressed sequence AI505894 (AI505894), mRNA. /PROD=expressed sequence AI505894 /FL=gb:BC021516.1 gb:NM_133815.1	NM_133815	lamin B receptor
1415830_at	Orc5l		1986.93	2579.96	2212.04	2014.27	2134.71	2232.43	1555.97	1743.93	1556.22	996.491	1259.8	1490.71	949.955	901.764	1204.63	1100.83	1773.99	1909.31	1105.47	1857.42	1451.47	NM_011959	Mus musculus	Jul 11, 2007	Consensus sequence	GenBank	gb:NM_011959.1 /DB_XREF=gi:6754947 /GEN=Orc5 /FEA=FLmRNA /CNT=256 /TID=Mm.566.1 /TIER=FL+Stack /STK=225 /UG=Mm.566 /LL=26429 /DEF=Mus musculus origin recognition complex, subunit 5 homolog (S. cerevisiae) (Orc5), mRNA. /PROD=origin recognition complex, subunit 5 homolog(S. cerevisiae) /FL=gb:NM_011959.1 gb:BC006927.1	NM_011959	origin recognition complex, subunit 5-like (S. cerevisiae)
1415831_at	Psmd2		12685.8	9226.15	18315.1	13810.9	14413.5	12096.1	15117.3	15112.8	16639.1	16142.7	18501.5	15363.3	10695.7	10256.8	10694.4	10121.4	13568.2	9141.53	10651.9	11795.7	12912	NM_134101	Mus musculus	Jul 11, 2007	Consensus sequence	GenBank	gb:NM_134101.1 /DB_XREF=gi:19882200 /GEN=Psmd2 /FEA=FLmRNA /CNT=415 /TID=Mm.147697.1 /TIER=FL+Stack /STK=223 /UG=Mm.147697 /LL=21762 /DEF=Mus musculus proteasome (prosome, macropain) 26S subunit, non-ATPase, 2 (Psmd2), mRNA. /PROD=proteasome (prosome, macropain) 26S subunit,non-ATPase, 2 /FL=gb:BC021508.1 gb:NM_134101.1 gb:BC027388.1 gb:BC024830.1	NM_134101	proteasome (prosome, macropain) 26S subunit, non-ATPase, 2
1415832_at	Agtr2		17.019	107.239	9.83153	82.81	21.618	25.3263	12.6109	25.8942	38.6526	16.2743	41.13	13.2129	131.176	172.112	12.4296	138.316	20.8982	66.724	84.0114	38.0691	9.64522	NM_007429	Mus musculus	Jul 11, 2007	Consensus sequence	GenBank	gb:NM_007429.1 /DB_XREF=gi:6680671 /GEN=Agtr2 /FEA=FLmRNA /CNT=261 /TID=Mm.2679.1 /TIER=FL+Stack /STK=223 /UG=Mm.2679 /LL=11609 /DEF=Mus musculus angiotensin II receptor, type 2 (Agtr2), mRNA. /PROD=angiotensin II receptor, type 2 /FL=gb:BC003811.1 gb:NM_007429.1 gb:U04828.1	NM_007429	angiotensin II receptor, type 2
1415833_x_at	LOC629957 /// LOC637599 /// Rps29		66013.9	95323.2	74101.1	59130.5	47638.8	63925.3	38028.2	36262	47720.4	39608.9	36267.8	35920.2	41618.8	42448.6	44505.4	55943.6	85288.7	57818.1	60813.2	54855.8	52419.2	NM_009093	Mus musculus	Jul 11, 2007	Consensus sequence	GenBank	gb:NM_009093.1 /DB_XREF=gi:6677802 /GEN=Rps29 /FEA=FLmRNA /CNT=325 /TID=Mm.154915.1 /TIER=FL+Stack /STK=221 /UG=Mm.154915 /LL=20090 /DEF=Mus musculus ribosomal protein S29 (Rps29), mRNA. /PROD=ribosomal protein S29 /FL=gb:L31609.1 gb:NM_009093.1 gb:BC024393.1	NM_009093	ribosomal protein S29 /// similar to 40S ribosomal protein S29
1415834_at	Dusp6		1609.13	479.636	1878.67	1110.27	988.398	2991.58	2787.31	2998.44	2344.7	2800.08	2700.75	1819.51	4019.68	5318.34	2458.55	2166.66	2080.84	1306.42	3410.56	2482.41	2575.98	NM_026268	Mus musculus	Jul 11, 2007	Consensus sequence	GenBank	gb:NM_026268.1 /DB_XREF=gi:13399313 /GEN=Dusp6 /FEA=FLmRNA /CNT=360 /TID=Mm.1791.1 /TIER=FL+Stack /STK=221 /UG=Mm.1791 /LL=67603 /DEF=Mus musculus dual specificity phosphatase 6 (Dusp6), mRNA. /PROD=dual specificity phosphatase 6 /FL=gb:NM_026268.1 gb:BC003869.1	NM_026268	dual specificity phosphatase 6
1415835_at	Prl3b1		222.646	41.3387	209.076	358.501	87.3487	34.4096	211.003	55.8031	40.1502	65.5492	24.5781	168.835	103.703	503.161	503.326	137.918	299.184	237.008	116.776	165.372	295.985	NM_008865	Mus musculus	Jul 11, 2007	Consensus sequence	GenBank	gb:NM_008865.1 /DB_XREF=gi:6679362 /GEN=Csh2 /FEA=FLmRNA /CNT=237 /TID=Mm.37203.1 /TIER=FL+Stack /STK=221 /UG=Mm.37203 /LL=18776 /DEF=Mus musculus chorionic somatomammotropin hormone 2 (Csh2), mRNA. /PROD=chorionic somatomammotropin hormone 2 /FL=gb:M14647.1 gb:NM_008865.1	NM_008865	prolactin family 3, subfamily b, member 1
1415836_at	Aldh18a1		645.753	958.359	471.042	904.1	1042.1	453.584	932.11	1469.3	863.05	1010.57	1509.13	794.389	1187.46	1211.81	968.66	428.297	698.805	373.716	775.343	624.687	379.017	NM_019698	Mus musculus	Jul 11, 2007	Consensus sequence	GenBank	gb:NM_019698.1 /DB_XREF=gi:9790060 /GEN=Pycs /FEA=FLmRNA /CNT=298 /TID=Mm.29751.1 /TIER=FL+Stack /STK=221 /UG=Mm.29751 /LL=56454 /DEF=Mus musculus pyrroline-5-carboxylate synthetase (glutamate gamma-semialdehyde synthetase) (Pycs), mRNA. /PROD=pyrroline-5-carboxylate synthetase (glutamategamma-semialdehyde synthetase) /FL=gb:AF056574.1 gb:AF056573.1 gb:NM_019698.1	NM_019698	aldehyde dehydrogenase 18 family, member A1
1415837_at	Klk1		133.999	159.78	94.6975	31.0468	27.0273	21.9491	117.48	28.0328	90.6007	14.2665	55.0495	10.7129	8.57276	93.0204	19.7716	63.8668	13.3257	16.1249	20.0234	66.7668	32.842	BC010754	Mus musculus	Jul 11, 2007	Consensus sequence	GenBank	gb:BC010754.1 /DB_XREF=gi:14789645 /FEA=FLmRNA /CNT=368 /TID=Mm.4486.1 /TIER=FL+Stack /STK=220 /UG=Mm.4486 /LL=16612 /UG_GENE=Klk6 /DEF=Mus musculus, clone MGC:18433 IMAGE:4240906, mRNA, complete cds. /PROD=Unknown (protein for MGC:18433) /FL=gb:D10464.1 gb:BC010754.1 gb:NM_010639.3	BC010754	kallikrein 1
1415838_at	Serinc1		1773.23	1942.76	1411.27	2537.41	2074.34	1611.12	3393.52	3808.11	1882.62	4662.91	3835.43	3617.72	4172.72	4845.84	3496.5	3181.3	3117.75	3396.3	3237.88	3661.27	3112.19	AK005203	Mus musculus	Jul 11, 2007	Consensus sequence	GenBank	gb:AK005203.1 /DB_XREF=gi:12837601 /GEN=Tde1l /FEA=FLmRNA /CNT=458 /TID=Mm.29344.1 /TIER=Stack /STK=27 /UG=Mm.29344 /LL=56442 /UG_TITLE=tumor differentially expressed 1, like /DEF=Mus musculus adult male cerebellum cDNA, RIKEN full-length enriched library, clone:1500011D18:tumor differentially expressed 1, like, full insert sequence. /FL=gb:AF181685.1 gb:NM_019760.1 gb:BC017148.1	AK005203	serine incorporator 1
1415839_a_at	Npm1		45102.7	26981	80174.4	51458.3	46751.3	59873.1	36845.1	37863.6	59859.9	26951.2	36633.8	33420.4	18709.4	30919.6	28657.9	13476.8	16786.1	24615.3	20231	17858.4	19580.2	NM_008722	Mus musculus	Jul 11, 2007	Consensus sequence	GenBank	gb:NM_008722.1 /DB_XREF=gi:6679107 /GEN=Npm1 /FEA=FLmRNA /CNT=355 /TID=Mm.6343.1 /TIER=FL+Stack /STK=218 /UG=Mm.6343 /LL=18148 /DEF=Mus musculus nucleophosmin 1 (Npm1), mRNA. /PROD=nucleophosmin 1 /FL=gb:NM_008722.1 gb:M33212.1	NM_008722	nucleophosmin 1
1415840_at	Elovl5		7863.06	2272.42	7623.82	9037.16	7752.6	7107.09	8998.76	10536.5	9821.57	9831.02	9493.78	9047.08	12521.1	11695.7	11012	6819.68	5973.2	9924.74	9263.78	5932.45	8849.55	NM_134255	Mus musculus	Jul 11, 2007	Consensus sequence	GenBank	gb:NM_134255.1 /DB_XREF=gi:19527419 /GEN=1110059L23Rik /FEA=FLmRNA /CNT=345 /TID=Mm.19130.1 /TIER=FL+Stack /STK=218 /UG=Mm.19130 /LL=68801 /DEF=Mus musculus RIKEN cDNA 1110059L23 gene (1110059L23Rik), mRNA. /PROD=fatty acid elongase 1 /FL=gb:NM_134255.1 gb:BC022911.1	NM_134255	ELOVL family member 5, elongation of long chain fatty acids (yeast)
1415841_at	Dync1i2		2962.04	3508.76	3656.32	3801.57	4702.46	3053.99	4674.29	4217.08	3446.31	4806.46	3556.75	4967.5	3026.91	3379.94	4090.5	5407.72	3612.73	3313.95	4950.52	3610.72	4904.98	NM_010064	Mus musculus	Jul 11, 2007	Consensus sequence	GenBank	gb:NM_010064.1 /DB_XREF=gi:6753657 /GEN=Dncic2 /FEA=FLmRNA /CNT=354 /TID=Mm.6441.1 /TIER=FL+Stack /STK=217 /UG=Mm.6441 /LL=13427 /DEF=Mus musculus dynein, cytoplasmic, intermediate chain 2 (Dncic2), mRNA. /PROD=dynein, cytoplasmic, intermediate chain 2 /FL=gb:AF063231.1 gb:NM_010064.1	NM_010064	dynein cytoplasmic 1 intermediate chain 2
1415842_at	Gbl		1001	1538.35	867.436	828.326	1227.92	860.18	940.524	940.055	661.351	1047.43	1048.48	860.399	616.686	746.532	824.816	799.823	785.264	567.344	361.937	602.352	901.707	NM_019988	Mus musculus	Jul 11, 2007	Consensus sequence	GenBank	gb:BC015279.1 /DB_XREF=gi:15929711 /FEA=FLmRNA /CNT=264 /TID=Mm.41326.1 /TIER=FL+Stack /STK=217 /UG=Mm.41326 /LL=56716 /UG_GENE=Gbl-pending /DEF=Mus musculus, G protein beta subunit-like, clone MGC:18862 IMAGE:4222934, mRNA, complete cds. /PROD=G protein beta subunit-like /FL=gb:NM_019988.1 gb:BC015279.1 gb:AF237676.1	NM_019988	G protein beta subunit-like
1415843_at	Gbl		420.422	710.911	563.691	396.46	581.795	510.067	364.358	446.854	471.843	462.612	449.935	504.154	503.26	446.544	427.678	478.433	340.288	359.976	385.793	626.951	337.565	NM_019988	Mus musculus	Jul 11, 2007	Consensus sequence	GenBank	gb:NM_019988.1 /DB_XREF=gi:9910235 /GEN=Gbl-pending /FEA=FLmRNA /CNT=264 /TID=Mm.41326.1 /TIER=FL /STK=2 /UG=Mm.41326 /LL=56716 /DEF=Mus musculus G protein beta subunit-like (Gbl-pending), mRNA. /PROD=G protein beta subunit-like /FL=gb:NM_019988.1 gb:BC015279.1 gb:AF237676.1	NM_019988	G protein beta subunit-like
1415844_at	Syt4		46.0238	67.0168	13.7906	6.8172	59.1755	51.278	11.6266	7.4552	12.6976	85.6344	6.92897	5.0381	11.1214	37.7177	33.8968	73.0912	48.6735	9.3651	6.70922	6.86623	106.437	AV336547	Mus musculus	Jul 11, 2007	Consensus sequence	GenBank	gb:NM_009308.2 /DB_XREF=gi:20357581 /GEN=Syt4 /FEA=FLmRNA /CNT=317 /TID=Mm.2446.1 /TIER=FL+Stack /STK=214 /UG=Mm.2446 /LL=20983 /DEF=Mus musculus synaptotagmin 4 (Syt4), mRNA. /PROD=synaptotagmin 4 /FL=gb:NM_009308.2 gb:U10355.1	AV336547	synaptotagmin IV
1415845_at	Syt4		333.458	189.149	164.476	203.245	265.446	208.919	214.818	182.929	423.195	234.546	295.294	59.4421	211.271	240.098	256.331	447.222	192.84	467.785	361.203	303.202	155.354	AV336547	Mus musculus	Jul 11, 2007	Consensus sequence	GenBank	gb:AV336547 /DB_XREF=gi:15406445 /DB_XREF=AV336547 /CLONE=6330590D15 /FEA=FLmRNA /CNT=317 /TID=Mm.2446.1 /TIER=Stack /STK=25 /UG=Mm.2446 /LL=20983 /UG_GENE=Syt4 /UG_TITLE=synaptotagmin 4 /FL=gb:NM_009308.2 gb:U10355.1	AV336547	synaptotagmin IV
1415846_a_at	Ldhc		63.7058	224.874	235.86	139.527	27.7112	147.005	66.2976	82.6594	206.224	33.7516	166.493	11.1722	9.2608	28.642	16.6155	24.5525	92.4469	21.6456	26.8974	370.362	13.8126	NM_013580	Mus musculus	Jul 11, 2007	Consensus sequence	GenBank	gb:NM_013580.1 /DB_XREF=gi:7305228 /GEN=Ldh3 /FEA=FLmRNA /CNT=227 /TID=Mm.16563.1 /TIER=FL+Stack /STK=208 /UG=Mm.16563 /LL=16833 /DEF=Mus musculus lactate dehydrogenase 3, C chain, sperm specific (Ldh3), mRNA. /PROD=lactate dehydrogenase 3, C chain, spermspecific /FL=gb:M17587.1 gb:NM_013580.1 gb:L10389.1	NM_013580	lactate dehydrogenase C
1415847_at	Ldhc		305.374	580.456	519.651	77.244	343.968	393.884	217.331	95.0609	87.3515	186.47	309.635	284.564	112.93	214.416	118.332	185.354	527.022	130.607	87.5616	73.396	101.144	NM_013580	Mus musculus	Jul 11, 2007	Consensus sequence	GenBank	gb:NM_013580.1 /DB_XREF=gi:7305228 /GEN=Ldh3 /FEA=FLmRNA /CNT=227 /TID=Mm.16563.1 /TIER=FL+Stack /STK=208 /UG=Mm.16563 /LL=16833 /DEF=Mus musculus lactate dehydrogenase 3, C chain, sperm specific (Ldh3), mRNA. /PROD=lactate dehydrogenase 3, C chain, spermspecific /FL=gb:M17587.1 gb:NM_013580.1 gb:L10389.1	NM_013580	lactate dehydrogenase C
1415848_at	Prl3d1		65.5229	233.435	139.023	84.3395	84.4914	670.911	391.121	80.3163	484.605	84.7136	239.089	67.9064	384.963	570.744	534.172	1276.96	118.323	689.529	81.9583	398.112	2028.72	NM_008864	Mus musculus	Jul 11, 2007	Consensus sequence	GenBank	gb:NM_008864.1 /DB_XREF=gi:18390336 /GEN=Csh1 /FEA=FLmRNA /CNT=230 /TID=Mm.30271.1 /TIER=FL+Stack /STK=206 /UG=Mm.30271 /LL=18775 /DEF=Mus musculus chorionic somatomammotropin hormone 1 (Csh1), mRNA. /PROD=chorionic somatomammotropin hormone 1 /FL=gb:NM_008864.1 gb:M35662.1	NM_008864	prolactin family 3, subfamily d, member 1
1415849_s_at	Stmn1		52776.8	37998.8	58984.1	57355.6	51728.8	31743.8	53559.7	51477.2	46465.4	47556.3	45650.5	41985.5	17992.8	23119.9	23391.4	24642.9	19592.2	19028.3	18033.1	17078	23544.1	BC010581	Mus musculus	Jul 11, 2007	Consensus sequence	GenBank	gb:BC010581.1 /DB_XREF=gi:14714856 /FEA=FLmRNA /CNT=370 /TID=Mm.28479.1 /TIER=FL+Stack /STK=204 /UG=Mm.28479 /LL=16765 /UG_GENE=Lag /DEF=Mus musculus, leukemia-associated gene, clone MGC:6962 IMAGE:3154091, mRNA, complete cds. /PROD=leukemia-associated gene /FL=gb:BC010581.1 gb:AB064953.1 gb:NM_019641.1	BC010581	stathmin 1
1415850_at	Rasa3		363.367	73.4483	235.609	856.235	638.842	307.173	1182.94	1023.05	615.089	2427.94	1624.3	1540.81	2081.14	1870.96	1643.93	1154.75	256.584	244.559	614.474	102.822	82.2926	NM_009025	Mus musculus	Jul 11, 2007	Consensus sequence	GenBank	gb:NM_009025.1 /DB_XREF=gi:7110712 /GEN=Rasa3 /FEA=FLmRNA /CNT=276 /TID=Mm.18517.1 /TIER=FL+Stack /STK=203 /UG=Mm.18517 /LL=19414 /DEF=Mus musculus RAS p21 protein activator 3 (Rasa3), mRNA. /PROD=RAS p21 protein activator 3 /FL=gb:NM_009025.1 gb:U20238.1	NM_009025	RAS p21 protein activator 3
1415851_a_at	Impdh2		51127.4	79771.3	55963.3	40066.1	42405.1	63026.1	24925	26917	47135.1	27461	24005.7	31085.8	15486.7	19874.9	26843.7	21290.2	25239	20897.1	18694.6	24084.2	23790.2	M33934	Mus musculus	Jul 11, 2007	Consensus sequence	GenBank	gb:M33934.1 /DB_XREF=gi:198393 /FEA=FLmRNA /CNT=347 /TID=Mm.6065.1 /TIER=FL+Stack /STK=201 /UG=Mm.6065 /LL=23918 /UG_GENE=Impdh2 /UG_TITLE=inosine 5-phosphate dehydrogenase 2 /DEF=Mouse IMP dehydrogenase mRNA, complete cds. /FL=gb:NM_011830.1 gb:M98333.1 gb:BC010314.1 gb:M33934.1	M33934	inosine 5'-phosphate dehydrogenase 2
1415852_at	Impdh2		25898.8	26422.3	25091	20778.3	22541.2	28769.5	13867.3	15118.5	23147.9	11399.3	13444	12775.3	11694.9	13006.3	13951.4	9608.98	10649.3	11368.5	9361.45	10322	9764.5	M33934	Mus musculus	Jul 11, 2007	Consensus sequence	GenBank	gb:M33934.1 /DB_XREF=gi:198393 /FEA=FLmRNA /CNT=347 /TID=Mm.6065.1 /TIER=FL+Stack /STK=201 /UG=Mm.6065 /LL=23918 /UG_GENE=Impdh2 /UG_TITLE=inosine 5-phosphate dehydrogenase 2 /DEF=Mouse IMP dehydrogenase mRNA, complete cds. /FL=gb:NM_011830.1 gb:M98333.1 gb:BC010314.1 gb:M33934.1	M33934	inosine 5'-phosphate dehydrogenase 2
1415853_at	Def8		2081.23	1892.13	2103.11	1347.88	1936.51	1751.29	2340.25	1931.8	1768.98	1713.26	2011.07	1565.48	1352.67	1043.52	1531.67	1944.71	1154.77	1689.23	2113.98	1785.79	1245.95	NM_054046	Mus musculus	Jul 11, 2007	Consensus sequence	GenBank	gb:NM_054046.1 /DB_XREF=gi:16905080 /GEN=Def8 /FEA=FLmRNA /CNT=260 /TID=Mm.44123.1 /TIER=FL+Stack /STK=201 /UG=Mm.44123 /LL=23854 /DEF=Mus musculus differentially expressed in FDCP 8 (Def8), mRNA. /PROD=differentially expressed in FDCP 8 /FL=gb:NM_054046.1 gb:BC003306.1	NM_054046	differentially expressed in FDCP 8
1415854_at	Kitl		213.481	335.797	92.0358	177.375	198.932	245.258	264.327	189.081	177.706	303.088	142.815	229.819	108.308	281.113	192.484	255.982	174.296	142.993	314.144	241.152	127.831	BB815530	Mus musculus	Jul 11, 2007	Consensus sequence	GenBank	gb:BC011322.1 /DB_XREF=gi:15030138 /FEA=FLmRNA /CNT=339 /TID=Mm.4235.1 /TIER=FL+Stack /STK=200 /UG=Mm.4235 /LL=17311 /UG_GENE=Kitl /DEF=Mus musculus, Similar to kit ligand, clone MGC:18402 IMAGE:3662792, mRNA, complete cds. /PROD=Similar to kit ligand /FL=gb:U44725.1 gb:NM_013598.1 gb:BC011322.1 gb:M57647.1	BB815530	kit ligand
1415855_at	Kitl		869.1	523.787	233.142	1954.23	1934.76	534.168	3799.16	3031.94	890.803	2898.7	2791.37	1912.56	1747.46	1846.71	1034.29	2035.15	1157.3	1170.46	2067.86	1246.9	1990.8	BB815530	Mus musculus	Jul 11, 2007	Consensus sequence	GenBank	gb:NM_013598.1 /DB_XREF=gi:7305266 /GEN=Kitl /FEA=FLmRNA /CNT=339 /TID=Mm.4235.1 /TIER=FL+Stack /STK=42 /UG=Mm.4235 /LL=17311 /DEF=Mus musculus kit ligand (Kitl), mRNA. /PROD=mast cell growth factor /FL=gb:U44725.1 gb:NM_013598.1 gb:BC011322.1 gb:M57647.1	BB815530	kit ligand
1415856_at	Emb		35336.1	14192.2	12766.6	34120.3	29845.7	30372.7	24047.2	25227.5	15433.4	6932.31	13585.1	11184.9	4359.84	9060.25	8809	10481.3	7626.91	5156.96	6005.32	6864.65	7841.26	BG064842	Mus musculus	Jul 11, 2007	Consensus sequence	GenBank	gb:NM_010330.1 /DB_XREF=gi:6754043 /GEN=Emb /FEA=FLmRNA /CNT=377 /TID=Mm.89123.1 /TIER=FL+Stack /STK=199 /UG=Mm.89123 /LL=13723 /DEF=Mus musculus embigin (Emb), mRNA. /PROD=embigin /FL=gb:BC014858.1 gb:J03535.2 gb:NM_010330.1	BG064842	embigin
1415857_at	Emb		21931	11662.2	5978.66	18073.9	15729.1	17216.5	14066.3	18723.1	12281.7	4147.76	8971.23	7178.91	3326.59	7285.89	6091.93	5961.33	4732.06	2693.59	3480.96	3761.83	5131.47	BG064842	Mus musculus	Jul 11, 2007	Consensus sequence	GenBank	gb:BG064842 /DB_XREF=gi:12547405 /DB_XREF=H3024D12-3 /CLONE=H3024D12 /FEA=FLmRNA /CNT=377 /TID=Mm.89123.1 /TIER=Stack /STK=45 /UG=Mm.89123 /LL=13723 /UG_GENE=Emb /UG_TITLE=embigin /FL=gb:BC014858.1 gb:J03535.2 gb:NM_010330.1	BG064842	embigin
1415858_at	Eif3s8		6018.95	4239.01	5568.55	5761.25	7622.71	6167.7	5346.04	7327.86	5556.83	5543.1	7308.88	4813.61	5579.82	4703.45	5453.22	2834.59	3259.18	3938.92	3447.44	3163.61	3694.09	BB858329	Mus musculus	Jul 11, 2007	Consensus sequence	GenBank	gb:NM_019646.1 /DB_XREF=gi:9790118 /GEN=Eif3s8 /FEA=FLmRNA /CNT=444 /TID=Mm.22776.1 /TIER=FL+Stack /STK=197 /UG=Mm.22776 /LL=56347 /DEF=Mus musculus eukaryotic translation initiation factor 3, subunit 8 (110 kDa) (Eif3s8), mRNA. /PROD=eukaryotic translation initiation factor 3,subunit 8 (110 kDa) /FL=gb:BC025032.1 gb:BC024855.1 gb:U67328.1 gb:NM_019646.1	BB858329	eukaryotic translation initiation factor 3, subunit 8
1415859_at	Eif3s8		5401.7	18795.4	8319.97	6300.84	4558.8	5522.09	2183.14	1867.92	2885.76	2210.57	2311.81	1907.95	2510.99	2927.7	2155.13	2644.64	4698.2	5418.86	4058.03	3730.2	2797.05	BB858329	Mus musculus	Jul 11, 2007	Consensus sequence	GenBank	gb:BB858329 /DB_XREF=gi:17099783 /DB_XREF=BB858329 /CLONE=G370050E07 /FEA=FLmRNA /CNT=444 /TID=Mm.22776.1 /TIER=Stack /STK=14 /UG=Mm.22776 /LL=56347 /UG_GENE=Eif3s8 /UG_TITLE=eukaryotic translation initiation factor 3, subunit 8 (110 kDa) /FL=gb:BC025032.1 gb:BC024855.1 gb:U67328.1 gb:NM_019646.1	BB858329	eukaryotic translation initiation factor 3, subunit 8
1415860_at	Kpna2 /// LOC670551 /// LOC671639		10796.9	5803.9	21216.5	16255.4	12714.2	19082.5	10456.8	13489.4	18237.4	10926	10691.6	15487.7	6978.25	8000.27	10202.2	7616.57	15261.4	8636.09	12211.7	13039.9	8826.99	NM_010655	Mus musculus	Jul 11, 2007	Consensus sequence	GenBank	gb:NM_010655.1 /DB_XREF=gi:6754473 /GEN=Kpna2 /FEA=FLmRNA /CNT=399 /TID=Mm.12508.1 /TIER=FL+Stack /STK=197 /UG=Mm.12508 /LL=16647 /DEF=Mus musculus karyopherin (importin) alpha 2 (Kpna2), mRNA. /PROD=karyopherin (importin) alpha 2 /FL=gb:U34229.1 gb:NM_010655.1 gb:BC006720.1 gb:D55720.1 gb:U12270.1 gb:BC003274.1	NM_010655	karyopherin (importin) alpha 2 /// similar to Importin alpha-2 subunit (Karyopherin alpha-2 subunit) (SRP1-alpha) (RAG cohort protein 1) (Pendulin) (Pore targeting complex 58 kDa subunit) (PTAC58) (Importin alpha P1)
1415861_at	Tyrp1		85.3359	316.353	21.5323	162.18	216.685	314.985	229.182	176.917	271.64	121.506	48.307	193.23	158.414	200.907	206.364	382.958	285.005	65.5715	43.0161	309.708	15.1526	BB762957	Mus musculus	Jul 11, 2007	Consensus sequence	GenBank	gb:NM_031202.1 /DB_XREF=gi:13654240 /GEN=Tyrp1 /FEA=FLmRNA /CNT=242 /TID=Mm.30438.1 /TIER=FL+Stack /STK=194 /UG=Mm.30438 /LL=22178 /DEF=Mus musculus tyrosinase-related protein 1 (Tyrp1), mRNA. /PROD=tyrosinase-related protein 1 /FL=gb:NM_031202.1	BB762957	tyrosinase-related protein 1
1415862_at	Tyrp1		51.534	35.2227	188.743	242.302	231.965	72.487	250.574	287.359	172.49	316.882	139.4	260.536	234.869	200.235	344.149	379.108	210.4	57.8456	321.597	391.074	374.918	BB762957	Mus musculus	Jul 11, 2007	Consensus sequence	GenBank	gb:BB762957 /DB_XREF=gi:16207904 /DB_XREF=BB762957 /CLONE=G370017M16 /FEA=FLmRNA /CNT=242 /TID=Mm.30438.1 /TIER=Stack /STK=32 /UG=Mm.30438 /LL=22178 /UG_GENE=Tyrp1 /UG_TITLE=tyrosinase-related protein 1 /FL=gb:NM_031202.1	BB762957	tyrosinase-related protein 1
1415863_at	Eif4g2		3604.54	910.481	3691.49	4135.29	3785.25	4231.27	4404.92	6288.71	5257.56	4852.71	5236.02	5219.45	3996.65	4361.04	2767.32	2658.34	2735.29	2110.82	2972.23	2212.1	1652.21	NM_013507	Mus musculus	Jul 11, 2007	Consensus sequence	GenBank	gb:NM_013507.1 /DB_XREF=gi:7305020 /GEN=Eif4g2 /FEA=FLmRNA /CNT=571 /TID=Mm.525.1 /TIER=FL+Stack /STK=193 /UG=Mm.525 /LL=13690 /DEF=Mus musculus eukaryotic translation initiation factor 4, gamma 2 (Eif4g2), mRNA. /PROD=eukaryotic translation initiation factor 4,gamma 2 /FL=gb:U76112.1 gb:NM_013507.1 gb:U63323.1	NM_013507	eukaryotic translation initiation factor 4, gamma 2
1415864_at	Bpgm		142.442	32.8338	130.051	418.63	338.273	203.029	385.518	539.32	401.395	25.4054	333.533	301.463	373.362	297.313	216.736	254.757	39.7787	318.272	429.345	200.257	210.483	NM_007563	Mus musculus	Jul 11, 2007	Consensus sequence	GenBank	gb:BC004589.1 /DB_XREF=gi:13435441 /FEA=FLmRNA /CNT=295 /TID=Mm.22706.1 /TIER=FL+Stack /STK=193 /UG=Mm.22706 /LL=12183 /UG_GENE=Bpgm /DEF=Mus musculus, 2,3-bisphosphoglycerate mutase, clone MGC:6263 IMAGE:3587820, mRNA, complete cds. /PROD=2,3-bisphosphoglycerate mutase /FL=gb:BC004589.1 gb:NM_007563.1	NM_007563	2,3-bisphosphoglycerate mutase
1415865_s_at	Bpgm		1999.59	812.684	974.55	1696.56	1091.09	1562.6	895.714	1111.31	1080.86	857.359	973.457	1165.67	822.015	719.623	903.868	509.982	701.055	768.724	938.457	733.488	1101.75	NM_007563	Mus musculus	Jul 11, 2007	Consensus sequence	GenBank	gb:BC004589.1 /DB_XREF=gi:13435441 /FEA=FLmRNA /CNT=295 /TID=Mm.22706.1 /TIER=FL+Stack /STK=193 /UG=Mm.22706 /LL=12183 /UG_GENE=Bpgm /DEF=Mus musculus, 2,3-bisphosphoglycerate mutase, clone MGC:6263 IMAGE:3587820, mRNA, complete cds. /PROD=2,3-bisphosphoglycerate mutase /FL=gb:BC004589.1 gb:NM_007563.1	NM_007563	2,3-bisphosphoglycerate mutase
1415866_at	Unc45a		930.035	1244.37	694.12	821.377	933.193	623.69	1312.65	928.274	1084.3	1140.89	1161	1316.67	774.391	862.255	930.191	888.826	794.053	712.246	573.46	464.018	804.852	NM_133952	Mus musculus	Jul 11, 2007	Consensus sequence	GenBank	gb:NM_133952.1 /DB_XREF=gi:19527171 /GEN=AW538196 /FEA=FLmRNA /CNT=239 /TID=Mm.21287.1 /TIER=FL+Stack /STK=193 /UG=Mm.21287 /LL=101869 /DEF=Mus musculus expressed sequence AW538196 (AW538196), mRNA. /PROD=expressed sequence AW538196 /FL=gb:BC004717.1 gb:NM_133952.1	NM_133952	unc-45 homolog A (C. elegans)
1415867_at	Cct4		30913.5	14796.1	39067.1	26141.3	24627.8	40096.6	22951.7	29802.8	37301.4	17640.5	23092.2	26418.3	15699.9	15685.8	21077.9	12631.5	13548.4	18238	13878.3	16737.1	19698.1	NM_009837	Mus musculus	Jul 11, 2007	Consensus sequence	GenBank	gb:NM_009837.1 /DB_XREF=gi:6753321 /GEN=Cct4 /FEA=FLmRNA /CNT=385 /TID=Mm.6821.1 /TIER=FL+Stack /STK=192 /UG=Mm.6821 /LL=12464 /DEF=Mus musculus chaperonin subunit 4 (delta) (Cct4), mRNA. /PROD=chaperonin subunit 4 (delta) /FL=gb:L25913.1 gb:NM_009837.1	NM_009837	chaperonin subunit 4 (delta)
1415868_at	Cct4		203.581	42.0041	373.147	115.275	49.0682	531.138	102.148	48.56	61.7886	36.1952	56.3093	32.4074	19.1682	23.9453	30.4722	115.511	30.2378	24.1182	43.7989	20.5378	26.1936	NM_009837	Mus musculus	Jul 11, 2007	Consensus sequence	GenBank	gb:BI989964 /DB_XREF=gi:17960969 /DB_XREF=4053-54 /FEA=FLmRNA /CNT=385 /TID=Mm.6821.1 /TIER=ConsEnd /STK=0 /UG=Mm.6821 /LL=12464 /UG_GENE=Cct4 /UG_TITLE=chaperonin subunit 4 (delta) /FL=gb:L25913.1 gb:NM_009837.1	NM_009837	chaperonin subunit 4 (delta)
1415869_a_at	Trim28		10173	21577.8	13300	9741.66	12710.8	9264.1	6371.21	10880.7	6495.43	4725.95	6993.51	5923.59	3354.97	4172.14	3212.72	2443.68	2432.01	2592.16	2707.34	3049.57	2441.4	NM_011588	Mus musculus	Jul 11, 2007	Consensus sequence	GenBank	gb:NM_011588.1 /DB_XREF=gi:6755786 /GEN=Trim28 /FEA=FLmRNA /CNT=397 /TID=Mm.15701.1 /TIER=FL+Stack /STK=192 /UG=Mm.15701 /LL=21849 /DEF=Mus musculus tripartite motif protein 28 (Trim28), mRNA. /PROD=tripartite motif protein 28 /FL=gb:AF230391.1 gb:U67303.1 gb:NM_011588.1	NM_011588	tripartite motif protein 28
1415870_at	Calu		5769.24	3663.72	3479.29	8131.64	6345.98	4213.06	8486.38	10883.7	5496.64	12770.5	12741.2	9751.14	22784.1	16232.9	14361.7	13979.8	18043.8	17587.7	17707.2	21190	17825.1	NM_007594	Mus musculus	Jul 11, 2007	Consensus sequence	GenBank	gb:NM_007594.1 /DB_XREF=gi:6680839 /GEN=Calu /FEA=FLmRNA /CNT=355 /TID=Mm.7515.1 /TIER=FL+Stack /STK=191 /UG=Mm.7515 /LL=12321 /DEF=Mus musculus calumenin (Calu), mRNA. /PROD=calumenin /FL=gb:U81829.1 gb:NM_007594.1	NM_007594	calumenin
1415871_at	Tgfbi		239.429	44.0718	19.0501	230.982	95.5482	199.536	706.518	711.416	299.678	3642.21	1919.77	1087.87	1717.24	1535.86	655.239	596.728	445.431	359	156.62	138.75	10.2792	NM_009369	Mus musculus	Jul 11, 2007	Consensus sequence	GenBank	gb:NM_009369.1 /DB_XREF=gi:6678320 /GEN=Tgfbi /FEA=FLmRNA /CNT=272 /TID=Mm.14455.1 /TIER=FL+Stack /STK=191 /UG=Mm.14455 /LL=21810 /DEF=Mus musculus transforming growth factor, beta induced, 68 kDa (Tgfbi), mRNA. /PROD=transforming growth factor, beta induced, 68kDa /FL=gb:L19932.1 gb:NM_009369.1	NM_009369	transforming growth factor, beta induced
1415872_at	Hnrph1		15359.2	3719.48	15907.4	21404.7	13288.3	18338.7	24511.2	21512.8	20767	18654	14838	23467.9	8720.63	11171	12278.5	6669.53	8132.22	6419.56	5031.57	6722.57	9863.89	NM_021510	Mus musculus	Jul 11, 2007	Consensus sequence	GenBank	gb:NM_021510.1 /DB_XREF=gi:10946927 /GEN=Hnrph1 /FEA=FLmRNA /CNT=315 /TID=Mm.21740.1 /TIER=FL+Stack /STK=190 /UG=Mm.21740 /LL=59013 /DEF=Mus musculus heterogeneous nuclear ribonucleoprotein H1 (Hnrph1), mRNA. /PROD=heterogeneous nuclear ribonucleoprotein H1 /FL=gb:NM_021510.1	NM_021510	heterogeneous nuclear ribonucleoprotein H1
1415873_a_at	Actr1a		3495.77	2758.78	2444.85	2795.44	2273.23	2571.79	4210.45	4548.89	3213.22	3937.07	3425.53	3408.13	4550.54	2545.19	2453.74	2722.33	2953.81	2893.95	1982.62	1845.45	2790.6	NM_016860	Mus musculus	Jul 11, 2007	Consensus sequence	GenBank	gb:NM_016860.1 /DB_XREF=gi:8392846 /GEN=Actr1a /FEA=FLmRNA /CNT=343 /TID=Mm.3118.1 /TIER=FL+Stack /STK=190 /UG=Mm.3118 /LL=54130 /DEF=Mus musculus actin-related protein 1 homolog A (yeast) (Actr1a), mRNA. /PROD=actin-related protein 1 homolog A (yeast) /FL=gb:BC007131.1 gb:AB010297.1 gb:NM_016860.1	NM_016860	ARP1 actin-related protein 1 homolog A (yeast)
1415874_at	Spry1		2235.05	2533.75	2547.82	1626.52	2969	1824.67	2664.14	2845.59	2142.8	2546.81	2514.4	1721.21	4007.97	3778.8	2105.55	2599.52	1104.97	1617.15	1379.04	1681.6	1610.21	NM_011896	Mus musculus	Jul 11, 2007	Consensus sequence	GenBank	gb:NM_011896.1 /DB_XREF=gi:6755649 /GEN=Spry1 /FEA=FLmRNA /CNT=214 /TID=Mm.86483.1 /TIER=FL+Stack /STK=189 /UG=Mm.86483 /LL=24063 /DEF=Mus musculus sprouty homolog 1 (Drosophila) (Spry1), mRNA. /PROD=sprouty homolog 1 (Drosophila) /FL=gb:NM_011896.1 gb:AF176903.1	NM_011896	sprouty homolog 1 (Drosophila)
1415875_at	3010003L21Rik		1158.5	1467.42	1770.7	899.986	986.997	1181.61	859.486	903.324	1276.79	478.167	443.915	591.984	307.93	507.664	670.498	356.755	606.046	565.449	455.06	551.576	364.09	NM_019643	Mus musculus	Jul 11, 2007	Consensus sequence	GenBank	gb:NM_019643.1 /DB_XREF=gi:9790254 /GEN=Tera-pending /FEA=FLmRNA /CNT=259 /TID=Mm.18637.1 /TIER=ConsEnd /STK=0 /UG=Mm.18637 /LL=56306 /DEF=Mus musculus teratocarcinoma expressed, serine rich (Tera-pending), mRNA. /PROD=teratocarcinoma expressed, serine rich /FL=gb:NM_019643.1 gb:U64033.1	NM_019643	RIKEN cDNA 3010003L21 gene
1415876_a_at	Rps26		49912.9	99012.4	68566.8	49187.3	43544.1	52095.9	33601.1	28596.1	38831.8	25186.5	23812.4	25773.7	34736.8	34393.2	28278.3	41697.9	39746.8	50123.2	45117.1	50064	37676.2	NM_013765	Mus musculus	Jul 11, 2007	Consensus sequence	GenBank	gb:NM_013765.1 /DB_XREF=gi:7305446 /GEN=Rps26 /FEA=FLmRNA /CNT=369 /TID=Mm.372.1 /TIER=FL+Stack /STK=188 /UG=Mm.372 /LL=27370 /DEF=Mus musculus ribosomal protein S26 (Rps26), mRNA. /PROD=ribosomal protein S26 /FL=gb:U67770.1 gb:NM_013765.1	NM_013765	ribosomal protein S26
1415877_at	Dpysl3		587.859	896.756	30.0142	544.908	541.559	796.36	1049.46	695.807	449.58	630.089	1228.03	908.778	985.876	874.097	743.666	549.487	472.663	453.726	370.719	224.813	359.295	NM_009468	Mus musculus	Jul 11, 2007	Consensus sequence	GenBank	gb:NM_009468.1 /DB_XREF=gi:6681218 /GEN=Dpysl3 /FEA=FLmRNA /CNT=262 /TID=Mm.180905.1 /TIER=FL+Stack /STK=188 /UG=Mm.180905 /LL=22240 /DEF=Mus musculus dihydropyrimidinase-like 3 (Dpysl3), mRNA. /PROD=dihydropyrimidinase-like 3 /FL=gb:BC023003.1 gb:NM_009468.1	NM_009468	dihydropyrimidinase-like 3
1415878_at	Rrm1		7078.05	7686.32	8575.2	7304.15	6280.22	8414.79	7533.06	10236.2	10074.5	7634.95	9274.51	8075.73	6029.5	5190.28	4436.34	4073.71	5577.56	4201.49	4896.62	5131	4717.18	BB758819	Mus musculus	Jul 11, 2007	Consensus sequence	GenBank	gb:NM_009103.1 /DB_XREF=gi:6677822 /GEN=Rrm1 /FEA=FLmRNA /CNT=310 /TID=Mm.656.1 /TIER=FL+Stack /STK=188 /UG=Mm.656 /LL=20133 /DEF=Mus musculus ribonucleotide reductase M1 (Rrm1), mRNA. /PROD=ribonucleotide reductase M1 /FL=gb:BC016450.1 gb:K02927.1 gb:NM_009103.1	BB758819	ribonucleotide reductase M1
1415879_a_at	Rplp2		65476.4	86863.4	73735.3	58486.4	50806.7	62565.9	31500.2	31335.1	46719.8	29372.6	32810.6	33007.9	43271.1	41885.5	40724.5	39637.8	44216.1	44904.7	36442.4	36193.6	33730.8	BC012413	Mus musculus	Jul 11, 2007	Consensus sequence	GenBank	gb:BC012413.1 /DB_XREF=gi:15214575 /FEA=FLmRNA /CNT=278 /TID=Mm.14245.1 /TIER=FL+Stack /STK=187 /UG=Mm.14245 /LL=67186 /UG_GENE=Rplp2 /DEF=Mus musculus, RIKEN cDNA 2700049I22 gene, clone MGC:6693 IMAGE:3583752, mRNA, complete cds. /PROD=RIKEN cDNA 2700049I22 gene /FL=gb:BC012413.1 gb:NM_026020.1	BC012413	ribosomal protein, large P2
1415880_a_at	Lamp1		22161.3	14167	26959.7	25807.5	19635.4	24456.7	21105.8	19312.5	21718.8	26207.5	20402.4	27370.4	27476.1	25411.5	31421	32149.4	64467.4	50793.1	54697.3	71899.9	51957.6	NM_010684	Mus musculus	Jul 11, 2007	Consensus sequence	GenBank	gb:NM_010684.1 /DB_XREF=gi:7106338 /GEN=Lamp1 /FEA=FLmRNA /CNT=492 /TID=Mm.16716.1 /TIER=FL+Stack /STK=186 /UG=Mm.16716 /LL=16783 /DEF=Mus musculus lysosomal membrane glycoprotein 1 (Lamp1), mRNA. /PROD=lysosomal membrane glycoprotein 1 /FL=gb:NM_010684.1 gb:M32015.1 gb:M25244.1 gb:AY069968.1	NM_010684	lysosomal-associated membrane protein 1
1415881_at	Ghitm		3176.93	1306.95	1717.43	2021.95	2567.23	1801.27	4400.65	2863.32	2424.5	2322.89	3295.13	3653.36	3404.52	3496.81	5340.71	2539.82	3331.08	2764.63	4681.78	3383.29	3555.53	BC010224	Mus musculus	Jul 11, 2007	Consensus sequence	GenBank	gb:NM_078478.1 /DB_XREF=gi:17505217 /GEN=Ghitm /FEA=FLmRNA /CNT=534 /TID=Mm.182912.1 /TIER=FL+Stack /STK=185 /UG=Mm.182912 /LL=66092 /DEF=Mus musculus growth hormone inducible transmembrane protein (Ghitm), mRNA. /PROD=growth hormone inducible transmembrane protein /FL=gb:BC010224.1 gb:AF412297.1 gb:NM_078478.1 gb:BC008622.1	BC010224	growth hormone inducible transmembrane protein
1415882_at	Ghitm		3539.2	2324.49	3275.03	2886.84	2144.1	3610.27	2738.14	2896.14	3450.08	1530.84	2319.43	2779.49	3064.93	3535.39	3184.84	1587.03	2845.32	4081.83	3296.74	2617.97	4207.61	BC010224	Mus musculus	Jul 11, 2007	Consensus sequence	GenBank	gb:BC010224.1 /DB_XREF=gi:16307368 /FEA=FLmRNA /CNT=534 /TID=Mm.182912.1 /TIER=FL+Stack /STK=71 /UG=Mm.182912 /LL=66092 /UG_GENE=Ghitm /DEF=Mus musculus, clone MGC:6382 IMAGE:3500685, mRNA, complete cds. /PROD=Unknown (protein for MGC:6382) /FL=gb:BC010224.1 gb:AF412297.1 gb:NM_078478.1 gb:BC008622.1	BC010224	growth hormone inducible transmembrane protein
1415883_a_at	Ela3		13.222	51.1777	18.0032	12.9699	32.8547	103.224	21.5286	31.9049	59.2055	14.6256	15.9978	40.3319	84.8329	17.6811	30.9733	29.8068	41.8415	36.8084	15.9032	15.9464	17.0933	NM_026419	Mus musculus	Jul 11, 2007	Consensus sequence	GenBank	gb:NM_026419.1 /DB_XREF=gi:13385915 /GEN=Ela3b /FEA=FLmRNA /CNT=429 /TID=Mm.30780.1 /TIER=FL+Stack /STK=184 /UG=Mm.30780 /LL=67868 /DEF=Mus musculus elastase 3B, pancreatic (Ela3b), mRNA. /PROD=elastase 3B, pancreatic /FL=gb:NM_026419.1	NM_026419	elastase 3, pancreatic
1415884_at	Ela3		1153.82	1268.31	719.057	965.816	1265.63	1472.43	1178.09	1204.37	1007.49	911.099	894.692	1209.98	965.936	986.986	1119.38	1332.46	956.304	1073.72	1166.9	1312.05	1119.62	NM_026419	Mus musculus	Jul 11, 2007	Consensus sequence	GenBank	gb:NM_026419.1 /DB_XREF=gi:13385915 /GEN=Ela3b /FEA=FLmRNA /CNT=429 /TID=Mm.30780.1 /TIER=FL+Stack /STK=184 /UG=Mm.30780 /LL=67868 /DEF=Mus musculus elastase 3B, pancreatic (Ela3b), mRNA. /PROD=elastase 3B, pancreatic /FL=gb:NM_026419.1	NM_026419	elastase 3, pancreatic
1415885_at	Chgb		42.2781	151.425	180.624	200.948	229.772	50.1334	258.487	197.412	131.699	202.859	137.56	267.03	305.912	244.254	239.998	536.492	370.235	320.679	77.2897	241.885	264.788	NM_007694	Mus musculus	Jul 11, 2007	Consensus sequence	GenBank	gb:NM_007694.1 /DB_XREF=gi:6680933 /GEN=Chgb /FEA=FLmRNA /CNT=226 /TID=Mm.1339.1 /TIER=FL+Stack /STK=184 /UG=Mm.1339 /LL=12653 /DEF=Mus musculus chromogranin B (Chgb), mRNA. /PROD=chromogranin B /FL=gb:NM_007694.1 gb:BC014736.1	NM_007694	chromogranin B
1415886_at	Sh2d3c		163.579	1076.58	334.793	333.502	380.751	359.044	662.237	669.991	285.195	404.598	602.245	422.514	276.003	175.414	656.318	875.066	376.418	245.141	616.265	170.77	113.47	AB043953	Mus musculus	Jul 11, 2007	Consensus sequence	GenBank	gb:AB043953.1 /DB_XREF=gi:8131581 /GEN=chat /FEA=FLmRNA /CNT=223 /TID=Mm.9593.1 /TIER=FL+Stack /STK=184 /UG=Mm.9593 /LL=27387 /DEF=Mus musculus mRNA for Chat-H, complete cds. /PROD=Chat-H /FL=gb:AB043953.1 gb:AB030442.1 gb:NM_013781.1 gb:AF168364.1	AB043953	SH2 domain containing 3C
1415887_at	Tfg		11323	9533.61	9483.66	7389.71	12617.1	11570.4	12958.7	13255.1	11815.6	14378.1	14836.2	11640.8	12056.4	9311.91	10890.2	14221	12119.4	9060.81	10359.9	14214.5	12730.4	NM_019678	Mus musculus	Jul 11, 2007	Consensus sequence	GenBank	gb:NM_019678.1 /DB_XREF=gi:9790260 /GEN=Tfg /FEA=FLmRNA /CNT=275 /TID=Mm.41374.1 /TIER=FL+Stack /STK=183 /UG=Mm.41374 /LL=21787 /DEF=Mus musculus Trk-fused gene (Tfg), mRNA. /PROD=Trk-fused gene /FL=gb:U94662.1 gb:NM_019678.1 gb:BC024638.1	NM_019678	Trk-fused gene
1415888_at	Hdgf		4558.68	8433	3522.59	5510.01	5558.06	4660.26	3954.95	3418.01	4026.18	2216.04	3403.66	3155.84	2246.81	2162.98	2456.59	1787.56	2866.74	2399.08	3312.84	1948.59	2038.41	NM_008231	Mus musculus	Jul 11, 2007	Consensus sequence	GenBank	gb:NM_008231.1 /DB_XREF=gi:6680196 /GEN=Hdgf /FEA=FLmRNA /CNT=500 /TID=Mm.1141.1 /TIER=FL+Stack /STK=182 /UG=Mm.1141 /LL=15191 /DEF=Mus musculus hepatoma-derived growth factor (Hdgf), mRNA. /PROD=hepatoma-derived growth factor /FL=gb:D63707.1 gb:AF251787.1 gb:BC021654.1 gb:NM_008231.1 gb:BC005713.1	NM_008231	hepatoma-derived growth factor
1415889_a_at	Hsp90b1		7020.25	2655.66	6520.03	10982.9	6886.23	7210.07	8947.32	10258.4	7967.25	10644.5	9497.49	10005.8	10038.5	12943.8	11871.1	10082.6	20115.2	14585.1	20286.1	17041.2	14027.2	NM_011631	Mus musculus	Jul 11, 2007	Consensus sequence	GenBank	gb:NM_011631.1 /DB_XREF=gi:6755862 /GEN=Tra1 /FEA=FLmRNA /CNT=448 /TID=Mm.4526.1 /TIER=FL+Stack /STK=182 /UG=Mm.4526 /LL=22027 /DEF=Mus musculus tumor rejection antigen gp96 (Tra1), mRNA. /PROD=tumor rejection antigen gp96 /FL=gb:BC010445.1 gb:NM_011631.1 gb:BC011439.1	NM_011631	heat shock protein 90kDa beta (Grp94), member 1
1415890_at	Papss1		5236.69	2656.6	3104.88	4359.44	4426.75	2827.49	5148.97	5274.12	3641.95	4517.01	5335.74	4012.51	5156.98	5173.11	3832.07	4050.86	3738.11	3848.11	3601.81	4651.87	4394.09	NM_011863	Mus musculus	Jul 11, 2007	Consensus sequence	GenBank	gb:NM_011863.1 /DB_XREF=gi:6754981 /GEN=Papss1 /FEA=FLmRNA /CNT=332 /TID=Mm.18161.1 /TIER=FL+Stack /STK=182 /UG=Mm.18161 /LL=23971 /DEF=Mus musculus 3-phosphoadenosine 5-phosphosulfate synthase 1 (Papss1), mRNA. /PROD=3-phosphoadenosine 5-phosphosulfate synthase1 /FL=gb:U34883.1 gb:NM_011863.1	NM_011863	3'-phosphoadenosine 5'-phosphosulfate synthase 1
1415891_at	Suclg1		5028.48	5368.27	5715.78	6729.94	4535.13	5552.56	4372.1	4751.11	4577.33	5606.91	4608.47	4745.36	4063.82	4113.44	3753.8	4884.16	5918.79	6344.52	3864.13	6635.24	4493.7	NM_019879	Mus musculus	Jul 11, 2007	Consensus sequence	GenBank	gb:NM_019879.1 /DB_XREF=gi:9845298 /GEN=Suclg1 /FEA=FLmRNA /CNT=311 /TID=Mm.29845.1 /TIER=FL+Stack /STK=179 /UG=Mm.29845 /LL=56451 /DEF=Mus musculus succinate-CoA ligase, GDP-forming, alpha subunit (Suclg1), mRNA. /PROD=succinate-CoA ligase, GDP-forming, alphasubunit /FL=gb:NM_019879.1 gb:BC011087.1 gb:AF144101.2	NM_019879	succinate-CoA ligase, GDP-forming, alpha subunit
1415892_at	Sgpl1		655.374	74.044	169.167	347.729	718.487	512.351	721.648	677.956	343.472	450.017	668.546	388.17	563.163	631.242	574.47	313.325	291.725	477.745	410.635	746.482	429.018	NM_009163	Mus musculus	Jul 11, 2007	Consensus sequence	GenBank	gb:BC026135.1 /DB_XREF=gi:20072150 /FEA=FLmRNA /CNT=263 /TID=Mm.200373.1 /TIER=FL+Stack /STK=179 /UG=Mm.200373 /LL=20397 /UG_GENE=Sgpl1 /DEF=Mus musculus, sphingosine phosphate lyase 1, clone MGC:13853 IMAGE:4212293, mRNA, complete cds. /PROD=sphingosine phosphate lyase 1 /FL=gb:BC026135.1 gb:NM_009163.1 gb:AF036894.1	NM_009163	sphingosine phosphate lyase 1
1415893_at	Sgpl1		54.3855	54.0759	89.8653	40.9564	40.0475	41.5344	55.1404	180.996	42.6309	79.2614	23.7114	27.4463	215.473	61.4497	33.1575	32.8258	212.279	34.7607	66.2261	57.6364	44.0901	NM_009163	Mus musculus	Jul 11, 2007	Consensus sequence	GenBank	gb:NM_009163.1 /DB_XREF=gi:6677926 /GEN=Sgpl1 /FEA=FLmRNA /CNT=263 /TID=Mm.200373.1 /TIER=FL /STK=2 /UG=Mm.200373 /LL=20397 /DEF=Mus musculus sphingosine phosphate lyase 1 (Sgpl1), mRNA. /PROD=sphingosine phosphate lyase 1 /FL=gb:BC026135.1 gb:NM_009163.1 gb:AF036894.1	NM_009163	sphingosine phosphate lyase 1
1415894_at	Enpp2		430.382	305.926	1002.28	165.106	179.827	512.954	369.478	400.179	422.415	201.895	334.418	233.323	199.832	681.587	375.434	818.364	17.7247	34.0656	310.929	300.017	71.6976	BC003264	Mus musculus	Jul 11, 2007	Consensus sequence	GenBank	gb:AW125230 /DB_XREF=gi:6100760 /DB_XREF=UI-M-BH2.1-aps-d-09-0-UI.s1 /CLONE=UI-M-BH2.1-aps-d-09-0-UI /FEA=FLmRNA /CNT=373 /TID=Mm.28107.1 /TIER=ConsEnd /STK=1 /UG=Mm.28107 /LL=18606 /UG_GENE=Enpp2 /UG_TITLE=ectonucleotide pyrophosphatasephosphodiesterase 2 /FL=gb:BC003264.1 gb:AF123542.1 gb:NM_015744.1	BC003264	ectonucleotide pyrophosphatase/phosphodiesterase 2
1415895_at	Snrpn		27789.7	38850.8	34296	20631	26267.5	32998.1	41208	32515.3	25357.2	30604.3	36216.1	31942.8	18596.9	14590.4	28381.3	16914.2	21103.4	16577.2	11923.8	25109.4	24777	NM_013670	Mus musculus	Jul 11, 2007	Consensus sequence	GenBank	gb:NM_013670.1 /DB_XREF=gi:7305508 /GEN=Snrpn /FEA=FLmRNA /CNT=253 /TID=Mm.43721.1 /TIER=FL+Stack /STK=178 /UG=Mm.43721 /LL=20646 /DEF=Mus musculus small nuclear ribonucleoprotein N (Snrpn), mRNA. /PROD=small nuclear ribonucleoprotein N /FL=gb:BC024880.1 gb:NM_013670.1 gb:BC019589.1	NM_013670	small nuclear ribonucleoprotein N
1415896_x_at	Snrpn		20293.1	26054.4	35796.4	18742.8	20877.5	23375.7	15699.1	20255	10938.4	11492.8	8228.74	8880.5	6028.69	3388.88	6222.92	5979.58	3797.33	2854.32	1720.73	4521.18	8413.78	NM_013670	Mus musculus	Jul 11, 2007	Consensus sequence	GenBank	gb:NM_013670.1 /DB_XREF=gi:7305508 /GEN=Snrpn /FEA=FLmRNA /CNT=253 /TID=Mm.43721.1 /TIER=FL+Stack /STK=178 /UG=Mm.43721 /LL=20646 /DEF=Mus musculus small nuclear ribonucleoprotein N (Snrpn), mRNA. /PROD=small nuclear ribonucleoprotein N /FL=gb:BC024880.1 gb:NM_013670.1 gb:BC019589.1	NM_013670	small nuclear ribonucleoprotein N
1415897_a_at	Mgst1		393.769	857.375	1016.68	514.48	624.111	712.919	837.143	626.362	455.509	1256.79	766.444	462.904	8834.69	8286.76	5723.62	8278.03	4259.13	6275.76	6246.37	2710.92	5041.23	BI150149	Mus musculus	Jul 11, 2007	Consensus sequence	GenBank	gb:BC009155.1 /DB_XREF=gi:14318724 /FEA=FLmRNA /CNT=448 /TID=Mm.14796.1 /TIER=FL+Stack /STK=177 /UG=Mm.14796 /LL=56615 /UG_GENE=Mgst1 /DEF=Mus musculus, RIKEN cDNA 1500002K10 gene, clone MGC:6549 IMAGE:2655738, mRNA, complete cds. /PROD=RIKEN cDNA 1500002K10 gene /FL=gb:NM_019946.1 gb:BC009155.1 gb:AF159050.1	BI150149	microsomal glutathione S-transferase 1
1415898_at	Mgst1		235.573	75.8608	225.036	244.192	213.793	35.2289	245.327	275.941	171.591	99.5317	232.66	164.614	224.435	162.869	322.605	538.498	244.196	126.201	282.476	101.07	182.604	BI150149	Mus musculus	Jul 11, 2007	Consensus sequence	GenBank	gb:BI150149 /DB_XREF=gi:14610150 /DB_XREF=602849383F1 /CLONE=IMAGE:5012757 /FEA=FLmRNA /CNT=448 /TID=Mm.14796.1 /TIER=ConsEnd /STK=0 /UG=Mm.14796 /LL=56615 /UG_GENE=Mgst1 /UG_TITLE=microsomal glutathione S-transferase 1 /FL=gb:NM_019946.1 gb:BC009155.1 gb:AF159050.1	BI150149	microsomal glutathione S-transferase 1
1415899_at	Junb		338.672	151.495	348.157	289.71	216.966	462.975	673.801	805.15	223.974	745.255	465.224	522.886	2969.78	3863.38	2964.37	1517.47	1109.33	1932.97	1979.89	1912.58	1735.09	NM_008416	Mus musculus	Jul 11, 2007	Consensus sequence	GenBank	gb:NM_008416.1 /DB_XREF=gi:6680511 /GEN=Junb /FEA=FLmRNA /CNT=302 /TID=Mm.1167.1 /TIER=FL+Stack /STK=177 /UG=Mm.1167 /LL=16477 /DEF=Mus musculus Jun-B oncogene (Junb), mRNA. /PROD=Jun-B oncogene /FL=gb:BC003790.1 gb:NM_008416.1 gb:J03236.1	NM_008416	Jun-B oncogene
1415900_a_at	Kit		96.5887	388.369	106.356	185.645	181.145	58.6718	175.783	55.4511	104.606	313.145	172.28	122.133	322.676	65.3842	443.245	1085.04	286.28	373.098	174.756	978.752	391.506	BB333334	Mus musculus	Jul 11, 2007	Consensus sequence	GenBank	gb:BB333334 /DB_XREF=gi:15411544 /DB_XREF=BB333334 /CLONE=B830009P17 /FEA=FLmRNA /CNT=272 /TID=Mm.4394.1 /TIER=Stack /STK=8 /UG=Mm.4394 /LL=16590 /UG_GENE=Kit /UG_TITLE=kit oncogene /FL=gb:NM_021099.2	BB333334	kit oncogene
1415901_at	Plod3		2428.16	2603.48	1392.71	2782.59	3045.95	2542.52	3463.14	3699.31	2799.12	5212.67	4920.15	4099.75	5686.95	4297.93	5244.58	3781.07	6312.85	4529.54	5804.12	7938.23	5798.3	NM_011962	Mus musculus	Jul 11, 2007	Consensus sequence	GenBank	gb:NM_011962.1 /DB_XREF=gi:6755109 /GEN=Plod3 /FEA=FLmRNA /CNT=258 /TID=Mm.137885.1 /TIER=FL+Stack /STK=175 /UG=Mm.137885 /LL=26433 /DEF=Mus musculus procollagen-lysine, 2-oxoglutarate 5-dioxygenase 3 (Plod3), mRNA. /PROD=procollagen-lysine, 2-oxoglutarate 5-dioxygenase3 /FL=gb:AF046783.1 gb:NM_011962.1	NM_011962	procollagen-lysine, 2-oxoglutarate 5-dioxygenase 3
1415902_at	Aldh7a1		59.4872	40.0151	51.5202	24.0645	59.7519	57.501	29.092	58.6559	58.1608	33.7253	57.8524	52.477	32.7241	38.4428	55.5015	56.7118	71.9206	32.5909	34.2465	59.3609	37.145	BC012407	Mus musculus	Jul 11, 2007	Consensus sequence	GenBank	gb:NM_138600.1 /DB_XREF=gi:20070417 /GEN=D18Wsu181e /FEA=FLmRNA /CNT=262 /TID=Mm.30250.1 /TIER=FL /STK=2 /UG=Mm.30250 /LL=28121 /DEF=Mus musculus DNA segment, Chr 18, Wayne State University 181, expressed (D18Wsu181e), mRNA. /PROD=DNA segment, Chr 18, Wayne State University 181,expressed /FL=gb:BC012407.1 gb:NM_138600.1	BC012407	aldehyde dehydrogenase family 7, member A1
1415903_at	Slc38a1		6631.92	5414.27	5255.89	4373.92	5914.95	5600.94	4380.69	3231.85	3328.06	2928.18	4753.38	4261.33	3321.82	3869.34	6396.55	5874.28	8601.99	8298.6	8906.33	11128	9294.72	NM_134086	Mus musculus	Jul 11, 2007	Consensus sequence	GenBank	gb:NM_134086.1 /DB_XREF=gi:19527313 /GEN=Slc38a1 /FEA=FLmRNA /CNT=217 /TID=Mm.103568.1 /TIER=FL+Stack /STK=174 /UG=Mm.103568 /LL=105727 /DEF=Mus musculus solute carrier family 38, member 1 (Slc38a1), mRNA. /PROD=solute carrier family 38, member 1 /FL=gb:AF184240.2 gb:NM_134086.1	NM_134086	solute carrier family 38, member 1
1415904_at	Lpl		1503.6	1241.2	2433.3	1987.35	1311.21	1352.76	2714.95	3558.6	2867.43	16242.2	8659.13	7463.34	30532.5	22874.6	31601.8	15010.5	3606.21	18002.9	7156.12	3606.71	12069.4	BC003305	Mus musculus	Jul 11, 2007	Consensus sequence	GenBank	gb:NM_008509.1 /DB_XREF=gi:6678709 /GEN=Lpl /FEA=FLmRNA /CNT=419 /TID=Mm.1514.1 /TIER=FL+Stack /STK=23 /UG=Mm.1514 /LL=16956 /DEF=Mus musculus lipoprotein lipase (Lpl), mRNA. /PROD=lipoprotein lipase /FL=gb:BC003305.1 gb:NM_008509.1	BC003305	lipoprotein lipase
1415905_at	Reg1		247.051	109.386	341.387	142.62	330.105	305.14	145.004	152.094	278.474	256.773	146.702	284.547	578.382	455.689	359.189	1276.79	560.015	428.959	771.925	341.732	376.233	NM_009042	Mus musculus	Jul 11, 2007	Consensus sequence	GenBank	gb:NM_009042.1 /DB_XREF=gi:6677702 /GEN=Reg1 /FEA=FLmRNA /CNT=214 /TID=Mm.142731.1 /TIER=FL+Stack /STK=173 /UG=Mm.142731 /LL=19692 /DEF=Mus musculus regenerating islet-derived 1 (Reg1), mRNA. /PROD=regenerating islet-derived 1 /FL=gb:NM_009042.1	NM_009042	regenerating islet-derived 1
1415906_at	Tmsb4x		8103.92	6721.06	5462.16	9823.67	4575.61	4862.83	15808.5	10035	7343.04	65985.3	24349	28445.8	66174.9	35389.8	28522.5	62103	30676.2	32216	26720.5	33839.5	35073.9	NM_021278	Mus musculus	Jul 11, 2007	Consensus sequence	GenBank	gb:NM_021278.1 /DB_XREF=gi:10946577 /GEN=Tmsb4x /FEA=FLmRNA /CNT=360 /TID=Mm.142729.1 /TIER=FL+Stack /STK=172 /UG=Mm.142729 /LL=19241 /DEF=Mus musculus thymosin, beta 4, X chromosome (Tmsb4x), mRNA. /PROD=thymosin, beta 4, X chromosome /FL=gb:NM_021278.1 gb:BC018286.1	NM_021278	thymosin, beta 4, X chromosome
1415907_at	Ccnd3		3636.09	3716.83	1281.2	6495	6786.35	3627.59	4510.69	6173.11	3293.75	7195.02	7992.45	6701.64	10423	5850.14	6365.53	4166.97	2784.51	2296.7	2410.75	3063.79	2551.46	NM_007632	Mus musculus	Jul 11, 2007	Consensus sequence	GenBank	gb:NM_007632.1 /DB_XREF=gi:6724312 /GEN=Ccnd3 /FEA=FLmRNA /CNT=286 /TID=Mm.7417.1 /TIER=FL+Stack /STK=172 /UG=Mm.7417 /LL=12445 /DEF=Mus musculus cyclin D3 (Ccnd3), mRNA. /PROD=cyclin D3 /FL=gb:BC004076.1 gb:NM_007632.1 gb:M86183.1 gb:BC005605.1	NM_007632	cyclin D3
1415908_at	Tspyl1		1075.11	317.866	765.349	1517.34	1500.67	614.623	1708.49	970.517	869.458	1483.4	1191.17	1827.3	1350.95	1864.46	2015.29	817.321	1513.93	1459.49	1677.02	1140.88	1575.61	AF042180	Mus musculus	Jul 11, 2007	Consensus sequence	GenBank	gb:BC011213.1 /DB_XREF=gi:15029959 /FEA=FLmRNA /CNT=222 /TID=Mm.20445.1 /TIER=FL+Stack /STK=172 /UG=Mm.20445 /LL=22110 /UG_GENE=Tspyl /DEF=Mus musculus, Similar to testis-specific protein, Y-encoded-like, clone MGC:18337 IMAGE:4196841, mRNA, complete cds. /PROD=Similar to testis-specific protein,Y-encoded-like /FL=gb:BC011213.1 gb:NM_009433.1 gb:AF042180.1	AF042180	testis-specific protein, Y-encoded-like 1
1415909_at	Stip1		2685.41	3768.76	2268.6	2489.12	3129.04	2828.24	2372.44	2025.24	2242.67	1696.91	2499.69	1979.43	2150.43	1806.29	1664.97	1425.16	1528.79	1620.77	1195.58	1261.9	1697.89	NM_016737	Mus musculus	Jul 11, 2007	Consensus sequence	GenBank	gb:NM_016737.1 /DB_XREF=gi:14389430 /GEN=Stip1 /FEA=FLmRNA /CNT=298 /TID=Mm.4540.1 /TIER=FL+Stack /STK=171 /UG=Mm.4540 /LL=20867 /DEF=Mus musculus stress-induced phosphoprotein 1 (Stip1), mRNA. /PROD=stress-induced phosphoprotein 1 /FL=gb:NM_016737.1 gb:BC003794.1 gb:U27830.1	NM_016737	stress-induced phosphoprotein 1
1415910_s_at	Ciapin1		4631.16	3744.43	6157.52	6320.35	5618.58	7068.9	3939.22	4183.19	7191.21	3815.57	3584.74	6185.09	2800.75	2150.76	2582.12	1454.69	4087.98	3147.37	1937.37	2416.05	3179.72	NM_134141	Mus musculus	Jul 11, 2007	Consensus sequence	GenBank	gb:NM_134141.1 /DB_XREF=gi:19527375 /GEN=AA617265 /FEA=FLmRNA /CNT=244 /TID=Mm.27582.1 /TIER=FL+Stack /STK=171 /UG=Mm.27582 /LL=107101 /DEF=Mus musculus expressed sequence AA617265 (AA617265), mRNA. /PROD=expressed sequence AA617265 /FL=gb:BC021864.1 gb:NM_134141.1 gb:BC016261.1	NM_134141	cytokine induced apoptosis inhibitor 1
1415911_at	Impact		2618.78	2422.49	3083.33	3254.9	3213.71	3536.73	3655.67	3156.64	4156	4251.11	4031.73	5126.66	3246.35	2315.98	3169.16	2884.94	2752.69	2558.23	1821.57	2584.27	2666.67	NM_008378	Mus musculus	Jul 11, 2007	Consensus sequence	GenBank	gb:NM_008378.1 /DB_XREF=gi:6680446 /GEN=Impact /FEA=FLmRNA /CNT=233 /TID=Mm.8154.1 /TIER=FL+Stack /STK=171 /UG=Mm.8154 /LL=16210 /DEF=Mus musculus imprinted and ancient (Impact), mRNA. /PROD=imprinted and ancient /FL=gb:NM_008378.1 gb:D87973.1 gb:BC020524.1	NM_008378	imprinted and ancient
1415912_a_at	EG625298 /// EG628061 /// LOC637251 /// LOC671723 /// Rps13		7740.8	9629.37	7353.86	7812.1	5470.6	6486.77	4072.6	6168.09	6892.11	4839.83	5036.92	5188.13	6084.99	2942.5	4768.43	4139.36	4613.09	3719.23	3258.96	3486.28	4054.96	NM_026533	Mus musculus	Jul 11, 2007	Consensus sequence	GenBank	gb:NM_026533.1 /DB_XREF=gi:13386033 /GEN=Rps13 /FEA=FLmRNA /CNT=343 /TID=Mm.14798.1 /TIER=FL+Stack /STK=170 /UG=Mm.14798 /LL=68052 /DEF=Mus musculus ribosomal protein S13 (Rps13), mRNA. /PROD=ribosomal protein S13 /FL=gb:NM_026533.1 gb:BC011192.1	NM_026533	ribosomal protein S13 /// predicted gene, EG625298 /// predicted gene, EG628061 /// similar to ribosomal protein S13
1415913_at	EG625298 /// EG628061 /// LOC637251 /// LOC668239 /// LOC671723 /// LOC671887 /// Rps13		181.19	111.817	118.075	134.053	65.5907	85.7072	250.401	199.576	209.742	347.795	348.404	297.521	80.7952	290.629	50.5161	522.415	790.751	69.5939	81.8229	313.485	96.2632	NM_026533	Mus musculus	Jul 11, 2007	Consensus sequence	GenBank	gb:BC011192.1 /DB_XREF=gi:15029926 /FEA=FLmRNA /CNT=343 /TID=Mm.14798.1 /TIER=FL /STK=6 /UG=Mm.14798 /LL=68052 /UG_GENE=Rps13 /DEF=Mus musculus, Similar to ribosomal protein S13, clone MGC:18694 IMAGE:4016679, mRNA, complete cds. /PROD=Similar to ribosomal protein S13 /FL=gb:NM_026533.1 gb:BC011192.1	NM_026533	ribosomal protein S13 /// predicted gene, EG625298 /// predicted gene, EG628061 /// similar to ribosomal protein S13
1415914_at	Hnrpab		31427.7	19546.5	49140.6	33637.1	35010.6	42295	28266.2	27198.2	37173.5	24959.6	29631.7	25918.1	19036.6	19638.9	19865.5	17414.2	22468.8	18617.5	18732.5	24071.5	20426.6	NM_010448	Mus musculus	Jul 11, 2007	Consensus sequence	GenBank	gb:NM_010448.1 /DB_XREF=gi:6754221 /GEN=Hnrpab /FEA=FLmRNA /CNT=360 /TID=Mm.24.1 /TIER=FL+Stack /STK=170 /UG=Mm.24 /LL=15384 /DEF=Mus musculus heterogeneous nuclear ribonucleoprotein AB (Hnrpab), mRNA. /PROD=heterogeneous nuclear ribonucleoprotein AB /FL=gb:NM_010448.1 gb:D90151.1	NM_010448	heterogeneous nuclear ribonucleoprotein A/B
1415915_at	Ddx1		7789.48	6290.47	8714.42	7576.19	7962.1	8221.38	5977.14	9172.4	8602.12	6415.66	8595.23	6215.98	6126.64	5804.32	6666.63	4311.94	6270.2	6327.21	5092.53	5993.76	6095.12	NM_134040	Mus musculus	Jul 11, 2007	Consensus sequence	GenBank	gb:NM_134040.1 /DB_XREF=gi:19527255 /GEN=AA409185 /FEA=FLmRNA /CNT=257 /TID=Mm.1706.1 /TIER=FL+Stack /STK=170 /UG=Mm.1706 /LL=104721 /DEF=Mus musculus expressed sequence AA409185 (AA409185), mRNA. /PROD=expressed sequence AA409185 /FL=gb:NM_134040.1 gb:BC008570.1 gb:BC010624.1	NM_134040	DEAD (Asp-Glu-Ala-Asp) box polypeptide 1
1415916_a_at	Mthfd1		20325.5	21793.9	27368.2	12934.2	11715.6	24415.9	6507.45	7008.44	17136.1	6188.47	5689.42	5950.46	3678.86	4144.55	6028.77	2554.39	6490.66	4884.38	4604.19	5492.58	6407.48	NM_138745	Mus musculus	Jul 11, 2007	Consensus sequence	GenBank	gb:NM_138745.1 /DB_XREF=gi:20270274 /GEN=Mthfd1 /FEA=FLmRNA /CNT=271 /TID=Mm.29584.1 /TIER=FL+Stack /STK=170 /UG=Mm.29584 /LL=108156 /DEF=Mus musculus methylenetetrahydrofolate dehydrogenase (NADP+ dependent), methenyltetrahydrofolate cyclohydrolase, formyltetrahydrofolate synthase (Mthfd1), mRNA. /PROD=methylenetetrahydrofolate dehydrogenase (NADP+dependent), methenyltetrahydrofolate cyclohydrol…	NM_138745	methylenetetrahydrofolate dehydrogenase (NADP+ dependent), methenyltetrahydrofolate cyclohydrolase, formyltetrahydrofolate synthase
1415917_at	Mthfd1		4744.41	5116.47	7390.53	2483.8	3875.62	5318.79	1470.61	2384.38	5318.54	1631.94	2587.63	2129.35	1404.76	1022.06	1027.64	957.471	923.111	1036.43	1122.83	1764.81	1795.25	NM_138745	Mus musculus	Jul 11, 2007	Consensus sequence	GenBank	gb:NM_138745.1 /DB_XREF=gi:20270274 /GEN=Mthfd1 /FEA=FLmRNA /CNT=271 /TID=Mm.29584.1 /TIER=FL+Stack /STK=170 /UG=Mm.29584 /LL=108156 /DEF=Mus musculus methylenetetrahydrofolate dehydrogenase (NADP+ dependent), methenyltetrahydrofolate cyclohydrolase, formyltetrahydrofolate synthase (Mthfd1), mRNA. /PROD=methylenetetrahydrofolate dehydrogenase (NADP+dependent), methenyltetrahydrofolate cyclohydrol…	NM_138745	methylenetetrahydrofolate dehydrogenase (NADP+ dependent), methenyltetrahydrofolate cyclohydrolase, formyltetrahydrofolate synthase
1415918_a_at	Tpi1		24382.6	31125.3	23471.1	25958.2	29935.3	18538	13850.7	16393.7	15236.5	14949	22330.9	16452.8	20880.5	22789.7	17999.4	16942.3	25102.1	26890.7	21412.9	17548.3	21684.6	NM_009415	Mus musculus	Jul 11, 2007	Consensus sequence	GenBank	gb:NM_009415.1 /DB_XREF=gi:6678412 /GEN=Tpi /FEA=FLmRNA /CNT=308 /TID=Mm.4222.1 /TIER=FL+Stack /STK=169 /UG=Mm.4222 /LL=21991 /DEF=Mus musculus triosephosphate isomerase (Tpi), mRNA. /PROD=triosephosphate isomerase /FL=gb:NM_009415.1	NM_009415	triosephosphate isomerase 1
1415919_at	Npdc1		1028.34	2079.7	876.586	633.067	1013.97	1163.02	885.788	544.852	711.991	1501.03	1167.48	914.32	1838.33	1736.97	1744.07	1780.91	901.589	1226.75	1355.01	754.68	1158.07	NM_008721	Mus musculus	Jul 11, 2007	Consensus sequence	GenBank	gb:NM_008721.1 /DB_XREF=gi:6679105 /GEN=Npdc1 /FEA=FLmRNA /CNT=248 /TID=Mm.1131.1 /TIER=FL+Stack /STK=169 /UG=Mm.1131 /LL=18146 /DEF=Mus musculus neural proliferation, differentiation and control gene 1 (Npdc1), mRNA. /PROD=neural proliferation, differentiation andcontrol gene 1 /FL=gb:NM_008721.1 gb:BC003320.1 gb:L03814.1	NM_008721	neural proliferation, differentiation and control gene 1
1415920_at	Cstf2t		3269.52	1878.14	1864.74	3746.73	3999.3	2924.71	4271.01	5264.78	3455.71	4723.67	4009.94	4905.4	3510.54	4013.34	4756.36	2254.04	2798.03	2589.87	3452.2	3318.34	2474.82	NM_031249	Mus musculus	Jul 11, 2007	Consensus sequence	GenBank	gb:NM_031249.1 /DB_XREF=gi:13752574 /GEN=Cstf2t-pending /FEA=FLmRNA /CNT=233 /TID=Mm.22031.1 /TIER=FL+Stack /STK=169 /UG=Mm.22031 /LL=83410 /DEF=Mus musculus cleavage stimulation factor, 3 pre-RNA subunit 2, 64 kDa, tau (Cstf2t-pending), mRNA. /PROD=cleavage stimulation factor, 3 pre-RNA subunit2, 64 kDa, tau /FL=gb:BC026995.1 gb:NM_031249.1 gb:AF322194.1	NM_031249	cleavage stimulation factor, 3' pre-RNA subunit 2, tau
1415921_a_at	Tnfrsf19		297.615	374.846	271.711	207.721	76.0773	182.498	198.5	237.637	207.394	243.097	364.669	50.4132	181.344	233.25	308.15	371.448	81.8206	215.458	232.618	312.768	79.8938	NM_013869	Mus musculus	Jul 11, 2007	Consensus sequence	GenBank	gb:AF167552.1 /DB_XREF=gi:8071637 /FEA=FLmRNA /CNT=220 /TID=Mm.21526.1 /TIER=FL /STK=1 /UG=Mm.21526 /LL=29820 /UG_GENE=Tnfrsf19 /DEF=Mus musculus TAJ-alpha long mRNA, complete cds. /PROD=TAJ-alpha long /FL=gb:AF167552.1 gb:AB040432.1 gb:NM_013869.2 gb:AF173166.1	NM_013869	tumor necrosis factor receptor superfamily, member 19
1415922_s_at	Marcksl1		22349.4	10717.5	14687.3	21237.1	23890.2	16974	23985.8	22420.8	14645.5	21905.2	22500.3	20940.3	13701.2	10844.2	10960.8	12236.7	10756.9	7088.64	8203.55	7088.13	8035.77	NM_010807	Mus musculus	Jul 11, 2007	Consensus sequence	GenBank	gb:NM_010807.1 /DB_XREF=gi:6754705 /GEN=Mlp /FEA=FLmRNA /CNT=261 /TID=Mm.2769.1 /TIER=FL+Stack /STK=168 /UG=Mm.2769 /LL=17357 /DEF=Mus musculus MARCKS-like protein (Mlp), mRNA. /PROD=MARCKS-like protein /FL=gb:BC006757.1 gb:NM_010807.1	NM_010807	MARCKS-like 1
1415923_at	Ndn		1931.51	1021.18	1244.29	3560.53	2369.88	1266.59	6267.26	8109.3	2454.79	7364.67	8001.63	5681.52	4187.44	4081.92	2338.8	1652.42	757.424	1039.54	797.606	686.917	1114.95	NM_010882	Mus musculus	Jul 11, 2007	Consensus sequence	GenBank	gb:NM_010882.1 /DB_XREF=gi:6754805 /GEN=Ndn /FEA=FLmRNA /CNT=258 /TID=Mm.7089.1 /TIER=FL+Stack /STK=168 /UG=Mm.7089 /LL=17984 /DEF=Mus musculus necdin (Ndn), mRNA. /PROD=necdin /FL=gb:NM_010882.1 gb:M80840.1 gb:BC015268.1	NM_010882	necdin
1415924_at	Tnp1		31.8845	21.9398	11.5923	6.19392	137.82	13.2363	25.7841	12.6253	154.392	15.3483	5.18584	8.04459	26.4926	19.8315	24.0078	43.3979	13.0995	14.9681	29.4281	3.86119	175.344	NM_009407	Mus musculus	Jul 11, 2007	Consensus sequence	GenBank	gb:NM_009407.1 /DB_XREF=gi:6678394 /GEN=Tnp1 /FEA=FLmRNA /CNT=178 /TID=Mm.661.1 /TIER=FL+Stack /STK=168 /UG=Mm.661 /LL=21958 /DEF=Mus musculus transition protein 1 (Tnp1), mRNA. /PROD=transition protein 1 /FL=gb:NM_009407.1	NM_009407	transition protein 1
1415925_a_at	Nup62		11114.1	16418	16008.2	12910.2	12053.3	9355.73	10665.7	12153.1	13870.6	9031.81	8852.46	9477.05	4779.23	7041.65	9417.17	7400.38	9946.79	7189.12	10671.5	8088.27	9375.29	NM_053074	Mus musculus	Jul 11, 2007	Consensus sequence	GenBank	gb:NM_053074.1 /DB_XREF=gi:16716348 /GEN=Nup62 /FEA=FLmRNA /CNT=267 /TID=Mm.22687.1 /TIER=FL+Stack /STK=167 /UG=Mm.22687 /LL=18226 /DEF=Mus musculus nucleoporin 62 (Nup62), mRNA. /PROD=nucleoporin 62 /FL=gb:NM_053074.1 gb:BC005784.1	NM_053074	nucleoporin 62
1415926_at	Nup62		4191.22	2227.36	4372.66	4471.53	4949.59	3659.73	3429.75	4190.43	4329.44	2216.57	3918.37	2434.98	1919.53	2463.29	2660.16	1867.29	1674.03	1842.64	2236.48	2696.2	2716.11	NM_053074	Mus musculus	Jul 11, 2007	Consensus sequence	GenBank	gb:NM_053074.1 /DB_XREF=gi:16716348 /GEN=Nup62 /FEA=FLmRNA /CNT=267 /TID=Mm.22687.1 /TIER=FL+Stack /STK=167 /UG=Mm.22687 /LL=18226 /DEF=Mus musculus nucleoporin 62 (Nup62), mRNA. /PROD=nucleoporin 62 /FL=gb:NM_053074.1 gb:BC005784.1	NM_053074	nucleoporin 62
1415927_at	Actc1		3730.12	1444.45	702.984	2118.86	1049.51	1595.96	44379.3	37533.4	2353.6	26900.3	50706	24576.5	12884.3	13225	1561.56	5874.23	5317.13	611.408	1465.68	1633.13	1198.78	NM_009608	Mus musculus	Jul 11, 2007	Consensus sequence	GenBank	gb:NM_009608.1 /DB_XREF=gi:14192921 /GEN=Actc1 /FEA=FLmRNA /CNT=375 /TID=Mm.686.1 /TIER=FL+Stack /STK=166 /UG=Mm.686 /LL=11464 /DEF=Mus musculus actin, alpha, cardiac (Actc1), mRNA. /PROD=actin, alpha, cardiac /FL=gb:NM_009608.1	NM_009608	actin, alpha, cardiac
1415928_a_at	Map1lc3b		19794.9	23717.4	25383.5	27751.4	13683.6	25365.9	20469.7	17593.7	24490.1	25884.9	14027	23041.6	19981.5	23316.4	28577.3	26528.3	25910.4	36210.7	27082.1	32849.2	28408.5	AU080586	Mus musculus	Jul 11, 2007	Consensus sequence	GenBank	gb:NM_026160.1 /DB_XREF=gi:13385663 /GEN=Map1lc3 /FEA=FLmRNA /CNT=435 /TID=Mm.28357.1 /TIER=FL+Stack /STK=166 /UG=Mm.28357 /LL=67443 /DEF=Mus musculus microtubule-associated protein 1 light chain 3 (Map1lc3), mRNA. /PROD=microtubule-associated protein 1 light chain 3 /FL=gb:NM_026160.1 gb:AF255953.1	AU080586	microtubule-associated protein 1 light chain 3 beta
1415929_at	Map1lc3b		4943.75	3739.65	3664.96	4322.33	5889.04	4576.36	4920.35	6523.87	4799.54	5509.46	5372.07	5042.13	8389.23	6353.42	8418.64	4494.06	6299.12	6821.2	7148.87	8032.81	8721.62	AU080586	Mus musculus	Jul 11, 2007	Consensus sequence	GenBank	gb:NM_026160.1 /DB_XREF=gi:13385663 /GEN=Map1lc3 /FEA=FLmRNA /CNT=435 /TID=Mm.28357.1 /TIER=FL+Stack /STK=166 /UG=Mm.28357 /LL=67443 /DEF=Mus musculus microtubule-associated protein 1 light chain 3 (Map1lc3), mRNA. /PROD=microtubule-associated protein 1 light chain 3 /FL=gb:NM_026160.1 gb:AF255953.1	AU080586	microtubule-associated protein 1 light chain 3 beta
1415930_a_at	Map1lc3b		2305.11	4015.06	4414.72	2619.08	1334.28	2405.26	1212.17	1183.06	1948.1	1279.49	1147.22	1967.37	1912.46	2001.32	2837.68	2205.52	5137.14	5324.78	4035.76	3633.97	3778.99	AU080586	Mus musculus	Jul 11, 2007	Consensus sequence	GenBank	gb:AU080586 /DB_XREF=gi:6085340 /DB_XREF=AU080586 /CLONE=MNCb-5832 /FEA=FLmRNA /CNT=435 /TID=Mm.28357.1 /TIER=Stack /STK=21 /UG=Mm.28357 /LL=67443 /UG_GENE=Map1lc3 /UG_TITLE=microtubule-associated protein 1 light chain 3 /FL=gb:NM_026160.1 gb:AF255953.1	AU080586	microtubule-associated protein 1 light chain 3 beta
1415931_at	Igf2		283.802	534.138	57.1213	194.833	717.431	342.84	999.527	531.739	331.049	1041.58	794.256	757.913	710.667	546.74	392.886	854.888	161.066	272.235	238.302	603.866	312.251	NM_010514	Mus musculus	Jul 11, 2007	Consensus sequence	GenBank	gb:M14951.1 /DB_XREF=gi:193484 /FEA=FLmRNA /CNT=323 /TID=Mm.3862.1 /TIER=FL /STK=1 /UG=Mm.3862 /LL=16002 /UG_GENE=Igf2 /UG_TITLE=insulin-like growth factor 2 /DEF=Mouse insulin-like growth factor II (IGF-II) mRNA, complete cds. /FL=gb:NM_010514.1 gb:M14951.1	NM_010514	insulin-like growth factor 2
1415932_x_at	Atp9a		682.011	909.144	578.96	581.324	746.661	476.193	724.331	652.886	464.175	1157.69	1513.64	746.49	2372.69	1841.07	1302.18	1239.98	1009.11	1181.75	1164.42	1046.47	784.956	NM_015731	Mus musculus	Jul 11, 2007	Consensus sequence	GenBank	gb:NM_015731.1 /DB_XREF=gi:7656915 /GEN=Atp9a /FEA=FLmRNA /CNT=237 /TID=Mm.10288.1 /TIER=FL+Stack /STK=166 /UG=Mm.10288 /LL=11981 /DEF=Mus musculus ATPase, class II, type 9A (Atp9a), mRNA. /PROD=ATPase, class 2 /FL=gb:AF152243.1 gb:NM_015731.1	NM_015731	ATPase, class II, type 9A
1415933_a_at	Cox5a		25244.3	31202.4	33803.7	24111.8	25669.6	29508.3	20092.1	16056.9	24042.2	21589.6	19399.4	23034	14095.3	21816.3	19321.1	18751.1	31682.5	19574	27694.7	23034.6	17748.2	NM_007747	Mus musculus	Jul 11, 2007	Consensus sequence	GenBank	gb:NM_007747.1 /DB_XREF=gi:6680985 /GEN=Cox5a /FEA=FLmRNA /CNT=352 /TID=Mm.360.1 /TIER=FL+Stack /STK=165 /UG=Mm.360 /LL=12858 /DEF=Mus musculus cytochrome c oxidase, subunit Va (Cox5a), mRNA. /PROD=cytochrome c oxidase, subunit Va /FL=gb:NM_007747.1	NM_007747	cytochrome c oxidase, subunit Va
1415934_at	Cops8		8452.99	5736.65	6395.86	7386.86	6775.71	5540.7	8190.04	6926.14	7753.22	6301.03	8542.19	4623.52	6819.61	5062.88	5401.73	4709.53	3841.62	5747.8	4805.21	6599.04	5449.95	AF482000	Mus musculus	Jul 11, 2007	Consensus sequence	GenBank	gb:AF482000.1 /DB_XREF=gi:19526371 /GEN=Csn8 /FEA=FLmRNA /CNT=308 /TID=Mm.29572.1 /TIER=FL+Stack /STK=165 /UG=Mm.29572 /LL=98184 /DEF=Mus musculus COP9 signalosome subunit 8 (Csn8) mRNA, complete cds. /PROD=COP9 signalosome subunit 8 /FL=gb:NM_133805.1 gb:BC017690.1 gb:BC024421.1 gb:BC021488.1 gb:AF482000.1	AF482000	COP9 (constitutive photomorphogenic) homolog, subunit 8 (Arabidopsis thaliana)
1415935_at	Smoc2		63.4651	213.742	199.743	705.363	87.714	34.421	571.97	599.347	113.497	1303.57	736.147	388.712	2316.45	873.504	831.015	425.902	237.499	44.8681	233.584	18.0523	54.2647	NM_022315	Mus musculus	Jul 11, 2007	Consensus sequence	GenBank	gb:NM_022315.1 /DB_XREF=gi:11612492 /GEN=Smoc2 /FEA=FLmRNA /CNT=227 /TID=Mm.30162.1 /TIER=FL+Stack /STK=165 /UG=Mm.30162 /LL=64074 /DEF=Mus musculus secreted modular calcium binding protein 2 (Smoc2), mRNA. /PROD=secreted modular calcium-binding protein 2 /FL=gb:BC019527.1 gb:NM_022315.1	NM_022315	SPARC related modular calcium binding 2
1415936_at	Bcar3		1512.11	508.043	740.67	1413.45	1437.29	955.969	1535.19	2083.69	1422.9	1496.27	1692	2061.97	648.361	843.911	1706.98	1825.81	2414.4	1254.53	2277.19	2728.27	1973.24	NM_013867	Mus musculus	Jul 11, 2007	Consensus sequence	GenBank	gb:NM_013867.1 /DB_XREF=gi:7304924 /GEN=Bcar3 /FEA=FLmRNA /CNT=187 /TID=Mm.45815.1 /TIER=FL+Stack /STK=165 /UG=Mm.45815 /LL=29815 /DEF=Mus musculus breast cancer anti-estrogen resistance 3 (Bcar3), mRNA. /PROD=breast cancer anti-estrogen resistance 3 /FL=gb:AF179566.1 gb:NM_013867.1	NM_013867	breast cancer anti-estrogen resistance 3
1415937_s_at	Pdcd6ip		510.253	420.211	496.256	637.927	1107.03	510.527	967.319	881.39	768.099	765.658	784.302	816.669	1200.94	1173.71	1353.28	938.246	1199.48	738.25	1130.66	813.822	768.348	BC026823	Mus musculus	Jul 11, 2007	Consensus sequence	GenBank	gb:BM246857 /DB_XREF=gi:17882127 /DB_XREF=K0743H03-3 /CLONE=K0743H03 /FEA=FLmRNA /CNT=446 /TID=Mm.29816.1 /TIER=Stack /STK=34 /UG=Mm.29816 /LL=18571 /UG_GENE=Pdcd6ip /UG_TITLE=programmed cell death 6 interacting protein /FL=gb:AF119955.1 gb:AJ005073.1 gb:BC026823.1 gb:NM_011052.1	BC026823	programmed cell death 6 interacting protein
1415938_at	Spink3		1920.3	772.486	463.845	13482.5	3656.9	657.146	8105.88	3650.48	1478.39	1199.27	1488.06	2967.83	1356.93	5089.25	2251.38	3236.06	3458.64	2092.78	2406.72	2729.86	1988.54	NM_009258	Mus musculus	Jul 11, 2007	Consensus sequence	GenBank	gb:NM_009258.1 /DB_XREF=gi:6678104 /GEN=Spink3 /FEA=FLmRNA /CNT=194 /TID=Mm.272.1 /TIER=FL+Stack /STK=164 /UG=Mm.272 /LL=20730 /DEF=Mus musculus serine protease inhibitor, Kazal type 3 (Spink3), mRNA. /PROD=serine protease inhibitor, Kazal type 3 /FL=gb:NM_009258.1	NM_009258	serine peptidase inhibitor, Kazal type 3
1415939_at	Fmod		158.715	497.402	79.8376	410.757	193.383	151.802	84.9219	335.741	113.008	1793.39	1132.24	458.455	2429.38	993.399	1236.54	793.932	104.417	745.031	333.135	377.701	719.859	NM_021355	Mus musculus	Jul 11, 2007	Consensus sequence	GenBank	gb:NM_021355.1 /DB_XREF=gi:10946679 /GEN=Fmod /FEA=FLmRNA /CNT=228 /TID=Mm.41573.1 /TIER=FL+Stack /STK=164 /UG=Mm.41573 /LL=14264 /DEF=Mus musculus fibromodulin (Fmod), mRNA. /PROD=fibromodulin /FL=gb:NM_021355.1	NM_021355	fibromodulin
1415940_at	Zfand2a		526.854	562.236	445.846	534.437	489.293	567.111	883.687	733.087	714.183	675.293	1063.7	1100.34	1173.47	1103.83	900.853	1151.38	723.186	987.36	834.527	1490.02	698.506	NM_133349	Mus musculus	Jul 11, 2007	Consensus sequence	GenBank	gb:NM_133349.1 /DB_XREF=gi:19111157 /GEN=AA407930 /FEA=FLmRNA /CNT=202 /TID=Mm.24521.1 /TIER=FL+Stack /STK=164 /UG=Mm.24521 /LL=100494 /DEF=Mus musculus expressed sequence AA407930 (AA407930), mRNA. /PROD=arsenite inducible RNA associated protein /FL=gb:NM_133349.1 gb:AF224494.1	NM_133349	zinc finger, AN1-type domain 2A
1415941_s_at	Zfand2a		216.656	191.735	583.744	225.447	257.823	247.237	599.03	503.818	428.17	575.337	538.01	733.224	403.623	553.285	585.045	899.436	819.088	828.613	603.638	619.158	491.942	NM_133349	Mus musculus	Jul 11, 2007	Consensus sequence	GenBank	gb:NM_133349.1 /DB_XREF=gi:19111157 /GEN=AA407930 /FEA=FLmRNA /CNT=202 /TID=Mm.24521.1 /TIER=FL+Stack /STK=164 /UG=Mm.24521 /LL=100494 /DEF=Mus musculus expressed sequence AA407930 (AA407930), mRNA. /PROD=arsenite inducible RNA associated protein /FL=gb:NM_133349.1 gb:AF224494.1	NM_133349	zinc finger, AN1-type domain 2A
1415942_at	EG234703 /// LOC638133 /// Rpl10		46225	56411.2	44180.4	45127.6	37789.6	45961.6	28597.8	37147.9	37303.7	27166.9	31090.9	32219.4	34409.4	35949.3	37019.4	25307.8	26463	32714.7	33301.4	31627.5	31661.1	NM_052835	Mus musculus	Jul 11, 2007	Consensus sequence	GenBank	gb:NM_052835.1 /DB_XREF=gi:16418338 /GEN=Rpl10 /FEA=FLmRNA /CNT=356 /TID=Mm.100113.1 /TIER=FL+Stack /STK=163 /UG=Mm.100113 /LL=110954 /DEF=Mus musculus ribosomal protein 10 (Rpl10), mRNA. /PROD=ribosomal protein 10 /FL=gb:BC024901.1 gb:NM_052835.1 gb:M93980.1	NM_052835	ribosomal protein 10 /// predicted gene, EG234703 /// similar to ribosomal protein L10
1415943_at	Sdc1		1253.02	968.864	1050.62	1937.08	1595.84	1495.81	1957.89	3093.82	1787.08	2367.54	3133.02	2845.36	7883.26	6636.64	5112.74	4613.79	1823.93	3127.31	3183.67	2128.63	3273.88	BI788645	Mus musculus	Jul 11, 2007	Consensus sequence	GenBank	gb:BC010560.1 /DB_XREF=gi:14714818 /FEA=FLmRNA /CNT=374 /TID=Mm.2580.1 /TIER=FL+Stack /STK=163 /UG=Mm.2580 /LL=20969 /UG_GENE=Sdc1 /DEF=Mus musculus, syndecan 1, clone MGC:5879 IMAGE:3501359, mRNA, complete cds. /PROD=syndecan 1 /FL=gb:BC010560.1 gb:NM_011519.1	BI788645	syndecan 1
1415944_at	Sdc1		172.476	175.302	774.159	971.102	218.214	157.906	838.279	902.064	530.3	2472.75	2218.02	1827.7	2498.74	2745.03	2064.47	2541.46	2710.88	3550.76	2444.64	2608.32	2752.44	BI788645	Mus musculus	Jul 11, 2007	Consensus sequence	GenBank	gb:NM_011519.1 /DB_XREF=gi:6755437 /GEN=Sdc1 /FEA=FLmRNA /CNT=374 /TID=Mm.2580.1 /TIER=FL+Stack /STK=19 /UG=Mm.2580 /LL=20969 /DEF=Mus musculus syndecan 1 (Sdc1), mRNA. /PROD=syndecan 1 /FL=gb:BC010560.1 gb:NM_011519.1	BI788645	syndecan 1
1415945_at	Mcm5		4505.46	4536.27	5916.99	3285.64	4207	5955.77	3526.02	4358.03	6488.85	1860.65	3392.29	3214.23	993.01	1202.41	1781.38	912.665	2174.37	1337.46	1690.01	1894.65	1469.25	NM_008566	Mus musculus	Jul 11, 2007	Consensus sequence	GenBank	gb:NM_008566.1 /DB_XREF=gi:6678829 /GEN=Mcmd5 /FEA=FLmRNA /CNT=278 /TID=Mm.5048.1 /TIER=FL+Stack /STK=163 /UG=Mm.5048 /LL=17218 /DEF=Mus musculus mini chromosome maintenance deficient 5 (S. cerevisiae) (Mcmd5), mRNA. /PROD=mini chromosome maintenance deficient 5 (S.cerevisiae) /FL=gb:NM_008566.1 gb:D26090.1	NM_008566	minichromosome maintenance deficient 5, cell division cycle 46 (S. cerevisiae)
1415946_at	Pigq		1895.8	1016.19	1945.51	1474.76	2949.87	2378.67	2583.78	2271.96	1641.92	1512.46	1707.14	1850.03	1722.11	1445.04	2082.66	1897.64	1986.68	1730.48	1882.45	2292.91	2616.24	NM_011822	Mus musculus	Jul 11, 2007	Consensus sequence	GenBank	gb:NM_011822.1 /DB_XREF=gi:6754049 /GEN=Pigq /FEA=FLmRNA /CNT=233 /TID=Mm.6354.1 /TIER=FL+Stack /STK=163 /UG=Mm.6354 /LL=14755 /DEF=Mus musculus phosphatidylinositol glycan, class Q (Pigq), mRNA. /PROD=glycosylphosphatidylinositol 1 homolog (human) /FL=gb:BC014287.1 gb:NM_011822.1 gb:AB008895.1	NM_011822	phosphatidylinositol glycan anchor biosynthesis, class Q
1415947_at	Creg1		1119.12	1164.33	1012.07	1402.03	774.957	772.408	1097.32	1252.19	1084.29	1210.23	1467.53	1172.81	1656.53	1564.12	1106.55	2216.11	1923.03	2554.61	1733.9	1948.35	2474.47	BC027426	Mus musculus	Jul 11, 2007	Consensus sequence	GenBank	gb:NM_011804.1 /DB_XREF=gi:6753519 /GEN=Creg /FEA=FLmRNA /CNT=313 /TID=Mm.459.1 /TIER=FL+Stack /STK=161 /UG=Mm.459 /LL=23850 /DEF=Mus musculus cellular repressor of E1A-stimulated genes (Creg), mRNA. /PROD=cellular repressor of E1A-stimulated genes /FL=gb:NM_011804.1 gb:AF084524.1 gb:BC027426.1	BC027426	cellular repressor of E1A-stimulated genes 1
1415948_at	Creg1		374.035	771.477	216.119	765.909	720.512	316.722	651.045	751.983	321.103	756.028	576.628	570.203	1412.22	1056.82	656.75	1588.53	653.921	776.919	1235.17	41.9304	1074.03	BC027426	Mus musculus	Jul 11, 2007	Consensus sequence	GenBank	gb:BC027426.1 /DB_XREF=gi:20071654 /FEA=FLmRNA /CNT=313 /TID=Mm.459.1 /TIER=FL+Stack /STK=33 /UG=Mm.459 /LL=23850 /UG_GENE=Creg /DEF=Mus musculus, cellular repressor of E1A-stimulated genes, clone MGC:36084 IMAGE:3670649, mRNA, complete cds. /PROD=cellular repressor of E1A-stimulated genes /FL=gb:NM_011804.1 gb:AF084524.1 gb:BC027426.1	BC027426	cellular repressor of E1A-stimulated genes 1
1415949_at	Cpe		991.718	338.976	1792.6	1058.28	660.676	1759.6	1532.55	1072.06	2136.59	2671.87	1884.93	1790.81	5422.4	2884.54	4305.08	3100.86	1044.62	2012.97	1951.88	1329	2650.13	BC010197	Mus musculus	Jul 11, 2007	Consensus sequence	GenBank	gb:BC010197.1 /DB_XREF=gi:16307317 /FEA=FLmRNA /CNT=333 /TID=Mm.31395.1 /TIER=FL+Stack /STK=161 /UG=Mm.31395 /LL=12876 /UG_GENE=Cpe /DEF=Mus musculus, Carboxypeptidase E, clone MGC:7101 IMAGE:3157558, mRNA, complete cds. /PROD=Carboxypeptidase E /FL=gb:NM_013494.1 gb:U23184.1 gb:BC010197.1	BC010197	carboxypeptidase E
1415950_a_at	Pebp1		22123.9	26115	21061.2	16838.1	23274.1	21023.9	15822.1	21999.8	18076.1	15288	14515.6	15240.3	20011.5	16241.8	18535	13127	13382	17849.8	15888.7	13874.4	15994.2	NM_018858	Mus musculus	Jul 11, 2007	Consensus sequence	GenBank	gb:NM_018858.1 /DB_XREF=gi:9256571 /GEN=Pbp /FEA=FLmRNA /CNT=307 /TID=Mm.195898.1 /TIER=FL+Stack /STK=161 /UG=Mm.195898 /LL=23980 /DEF=Mus musculus phosphatidylethanolamine binding protein (Pbp), mRNA. /PROD=phosphatidylethanolamine binding protein /FL=gb:U43206.1 gb:AF300422.1 gb:BC008169.1 gb:NM_018858.1 gb:AB046417.1	NM_018858	phosphatidylethanolamine binding protein 1
1415951_at	Fkbp10		1052.8	1471.61	843.623	865.554	899.341	579.036	1310.03	1368.52	1112.95	3262.13	2775.84	1719.04	2847.41	1527.31	1938.19	1895.7	1385.77	1788.35	1300.37	1363.94	1931.19	NM_010221	Mus musculus	Jul 11, 2007	Consensus sequence	GenBank	gb:NM_010221.1 /DB_XREF=gi:6806906 /GEN=Fkbp10 /FEA=FLmRNA /CNT=240 /TID=Mm.3894.1 /TIER=FL+Stack /STK=161 /UG=Mm.3894 /LL=14230 /DEF=Mus musculus FK506 binding protein 10 (65 kDa) (Fkbp10), mRNA. /PROD=FK506 binding protein 10 (65 kDa) /FL=gb:NM_010221.1 gb:L07063.1	NM_010221	FK506 binding protein 10
1415952_at	Mark2		1211.49	1287.82	957.574	1362.88	667.075	807.515	1127.72	701.106	924.809	745.408	1048.86	1115.87	1153.28	1287.46	1288.36	1325.66	1236.81	741.398	723.349	614.599	1232.51	BI686265	Mus musculus	Jul 11, 2007	Consensus sequence	GenBank	gb:NM_007928.1 /DB_XREF=gi:6679642 /GEN=Emk /FEA=FLmRNA /CNT=213 /TID=Mm.4082.1 /TIER=FL+Stack /STK=160 /UG=Mm.4082 /LL=13728 /DEF=Mus musculus ELKL motif kinase (Emk), mRNA. /PROD=ELKL motif kinase /FL=gb:NM_007928.1	BI686265	MAP/microtubule affinity-regulating kinase 2
1415953_s_at	Mark2		1299.69	1065.46	1027.02	937.659	1158.1	998.105	1008.56	1009.69	993.778	1348.4	1259.2	904.217	966.203	968.255	953.466	1195.71	1231.97	1079.78	890.185	1210.13	1239.97	BI686265	Mus musculus	Jul 11, 2007	Consensus sequence	GenBank	gb:BI686265 /DB_XREF=gi:15648893 /DB_XREF=603312773F1 /CLONE=IMAGE:5352498 /FEA=FLmRNA /CNT=213 /TID=Mm.4082.1 /TIER=ConsEnd /STK=0 /UG=Mm.4082 /LL=13728 /UG_GENE=Emk /UG_TITLE=ELKL motif kinase /FL=gb:NM_007928.1	BI686265	MAP/microtubule affinity-regulating kinase 2
1415954_at	1810049H19Rik /// Prss1 /// Try10 /// Try4		29.9393	17.8829	13.2987	9.09615	27.3444	41.3255	10.4911	114.871	16.8191	27.4528	9.00716	11.1572	12.3957	9.18796	58.9743	25.3025	120.003	68.9728	63.9652	24.4407	24.5238	AB009661	Mus musculus	Jul 11, 2007	Consensus sequence	GenBank	gb:AB009661.1 /DB_XREF=gi:6016831 /FEA=FLmRNA /CNT=489 /TID=Mm.6977.1 /TIER=FL+Stack /STK=159 /UG=Mm.6977 /LL=22074 /UG_GENE=Try4 /DEF=Mus musculus mRNA for TESP4, complete cds. /PROD=TESP4 /FL=gb:NM_011646.1 gb:AB009661.1	AB009661	trypsin 4 /// protease, serine, 1 (trypsin 1) /// RIKEN cDNA 1810049H19 gene /// trypsin 10
1415955_x_at	Prm1		404.468	574.979	324.866	320.52	365.879	432.955	252.552	459.75	299.985	526.251	408.695	412.187	388.025	481.575	534.421	394.152	803.562	341.199	311.594	115.263	560.207	K02926	Mus musculus	Jul 11, 2007	Consensus sequence	GenBank	gb:K02926.1 /DB_XREF=gi:200488 /FEA=FLmRNA /CNT=208 /TID=Mm.42733.1 /TIER=FL+Stack /STK=159 /UG=Mm.42733 /LL=19118 /UG_GENE=Prm1 /UG_TITLE=protamine 1 /DEF=Mouse protamine 1 mRNA, complete cds. /FL=gb:M27500.1 gb:NM_013637.1 gb:K02926.1	K02926	protamine 1
1415956_a_at	Pctk1		1188.49	2434.71	796.581	1218.34	1850.52	1065.19	1057.44	1346.9	1319.19	1281.65	1159.08	1311.96	718.405	984.92	1104.4	1410.63	1187.46	141.356	799.6	1046.13	1114.76	NM_011049	Mus musculus	Jul 11, 2007	Consensus sequence	GenBank	gb:AI327059 /DB_XREF=gi:4061488 /DB_XREF=mf79f03.x1 /CLONE=IMAGE:420509 /FEA=FLmRNA /CNT=249 /TID=Mm.4597.1 /TIER=Stack /STK=32 /UG=Mm.4597 /LL=18555 /UG_GENE=Pctk1 /UG_TITLE=PCTAIRE-motif protein kinase 1 /FL=gb:NM_011049.1	NM_011049	PCTAIRE-motif protein kinase 1
1415957_a_at	Rrp1		1790.92	1277.18	1606.31	1361.06	1685.39	1111.52	1385.78	1232.51	1485.47	1627.4	1367.22	1060.73	1817.78	1683.55	1322.17	1733.94	1119.57	1515.09	926.535	1129.55	1637.36	AV297071	Mus musculus	Jul 11, 2007	Consensus sequence	GenBank	gb:AV297071 /DB_XREF=gi:6329094 /DB_XREF=AV297071 /CLONE=5730446G15 /FEA=FLmRNA /CNT=228 /TID=Mm.38344.1 /TIER=Stack /STK=9 /UG=Mm.38344 /LL=18114 /UG_GENE=Nnp1 /UG_TITLE=novel nuclear protein 1 /FL=gb:NM_010925.1 gb:U79773.1	AV297071	ribosomal RNA processing 1 homolog (S. cerevisiae)
1415958_at	Slc2a4		603.607	728.538	579.028	489.721	411.727	812.514	873.323	793.099	159.057	961.208	1019.84	624.216	679.767	1027.29	711.491	1001.69	744.091	595.232	750.45	951.557	1332.83	AB008453	Mus musculus	Jul 11, 2007	Consensus sequence	GenBank	gb:NM_009204.1 /DB_XREF=gi:6678014 /GEN=Slc2a4 /FEA=FLmRNA /CNT=210 /TID=Mm.10661.1 /TIER=FL+Stack /STK=159 /UG=Mm.10661 /LL=20528 /DEF=Mus musculus solute carrier family 2 (facilitated glucose transporter), member 4 (Slc2a4), mRNA. /PROD=solute carrier family 2 (facilitated glucosetransporter), member 4 /FL=gb:NM_009204.1 gb:AB008453.1 gb:M23383.1 gb:BC014282.1	AB008453	solute carrier family 2 (facilitated glucose transporter), member 4
1415959_at	Slc2a4		41.0096	54.7974	51.8139	55.941	196.924	141.103	102.499	67.1782	48.0008	85.62	73.9048	333.04	27.5906	73.9842	146.313	275.056	240.519	42.6198	126.36	48.4729	135.406	AB008453	Mus musculus	Jul 11, 2007	Consensus sequence	GenBank	gb:AB008453.1 /DB_XREF=gi:9392289 /GEN=GLUT4 /FEA=FLmRNA /CNT=210 /TID=Mm.10661.1 /TIER=FL /STK=1 /UG=Mm.10661 /LL=20528 /DEF=Mus musculus GLUT4 mRNA for Glucose transporter 4, complete cds. /PROD=Glucose transporter 4 /FL=gb:NM_009204.1 gb:AB008453.1 gb:M23383.1 gb:BC014282.1	AB008453	solute carrier family 2 (facilitated glucose transporter), member 4
1415960_at	Mpo		722.481	636.823	605.896	641.815	742.714	386.763	979.654	782.254	899.776	786.997	941.169	966.969	620.115	714.095	707.214	493.595	595.156	495.778	266.162	607.8	686.506	NM_010824	Mus musculus	Jul 11, 2007	Consensus sequence	GenBank	gb:NM_010824.1 /DB_XREF=gi:6754731 /GEN=Mpo /FEA=FLmRNA /CNT=182 /TID=Mm.4668.1 /TIER=FL+Stack /STK=158 /UG=Mm.4668 /LL=17523 /DEF=Mus musculus myeloperoxidase (Mpo), mRNA. /PROD=myeloperoxidase /FL=gb:NM_010824.1	NM_010824	myeloperoxidase
1415961_at	Itm2c		7556.93	3373.45	4176.1	11280.2	9495.17	6056.91	8727.6	7065.18	5863.51	14427.4	10463.2	8407.74	18901.1	14602.2	16920.9	17029.6	12341.4	14926.4	16140.5	10986.9	14795.1	NM_022417	Mus musculus	Jul 11, 2007	Consensus sequence	GenBank	gb:NM_022417.1 /DB_XREF=gi:11967942 /GEN=Itm3-pending /FEA=FLmRNA /CNT=369 /TID=Mm.29870.1 /TIER=FL+Stack /STK=157 /UG=Mm.29870 /LL=64294 /DEF=Mus musculus integral membrane protein 3 (Itm3-pending), mRNA. /PROD=integral membrane protein 3 /FL=gb:AF282981.1 gb:AF272044.1 gb:BC012952.1 gb:AB030199.1 gb:NM_022417.1	NM_022417	integral membrane protein 2C
1415962_at	Eif3s3		14935	17759	14860.1	16282.9	12178	17067.5	16001	12152.3	20571.8	12728	10678.1	15310.2	10576.3	18052	17440.1	17816.9	13575.6	18640.2	13454.2	13246.2	14945.9	NM_080635	Mus musculus	Jul 11, 2007	Consensus sequence	GenBank	gb:NM_080635.1 /DB_XREF=gi:18079340 /GEN=Eif3s3 /FEA=FLmRNA /CNT=320 /TID=Mm.183083.1 /TIER=FL+Stack /STK=157 /UG=Mm.183083 /LL=68135 /DEF=Mus musculus eukaryotic translation initiation factor 3, subunit 3 (gamma, 40kD) (Eif3s3), mRNA. /PROD=eukaryotic translation initiation factor 3,subunit 3 (gamma, 40kD) /FL=gb:BC014755.1 gb:NM_080635.1	NM_080635	eukaryotic translation initiation factor 3, subunit 3 (gamma)
1415963_at	Hnrph2		1803.49	872.611	1730.83	2848.46	3236.7	1263.22	2350.42	2162.28	2018.48	2436.1	1562.11	1973.18	1592.32	2563.35	1205.51	974.513	1434.19	1123.3	1109.47	1085.27	857.257	NM_019868	Mus musculus	Jul 11, 2007	Consensus sequence	GenBank	gb:NM_019868.1 /DB_XREF=gi:9845252 /GEN=Hnrph2 /FEA=FLmRNA /CNT=239 /TID=Mm.133936.1 /TIER=FL+Stack /STK=157 /UG=Mm.133936 /LL=56258 /DEF=Mus musculus heterogeneous nuclear ribonucleoprotein H2 (Hnrph2), mRNA. /PROD=heterogeneous nuclear ribonucleoprotein H2 /FL=gb:NM_019868.1 gb:BC005461.1	NM_019868	heterogeneous nuclear ribonucleoprotein H2
1415964_at	Scd1		7374.95	1715.02	6582.98	8024.23	8027.69	5736.11	6597.71	9410.17	7709.67	6623.11	6367.93	8160.32	4339.97	4061.95	3450.46	2648.38	3007.65	2401.15	3810.18	3735.8	3437.34	NM_009127	Mus musculus	Jul 11, 2007	Consensus sequence	GenBank	gb:BC007474.1 /DB_XREF=gi:13938634 /FEA=FLmRNA /CNT=521 /TID=Mm.140785.1 /TIER=FL+Stack /STK=156 /UG=Mm.140785 /LL=20249 /UG_GENE=Scd1 /DEF=Mus musculus, stearoyl-Coenzyme A desaturase 1, clone MGC:6427 IMAGE:3599932, mRNA, complete cds. /PROD=stearoyl-Coenzyme A desaturase 1 /FL=gb:BC007474.1 gb:NM_009127.1	NM_009127	stearoyl-Coenzyme A desaturase 1
1415965_at	Scd1		1554.01	1912.63	1244.51	1013.12	1394.4	2279.14	1253.12	766.377	1072.4	1104.21	765.354	987.814	440.615	637.741	627.401	804.338	803.667	677.211	645.613	599.573	223.529	NM_009127	Mus musculus	Jul 11, 2007	Consensus sequence	GenBank	gb:NM_009127.1 /DB_XREF=gi:6677860 /GEN=Scd1 /FEA=FLmRNA /CNT=521 /TID=Mm.140785.1 /TIER=FL+Stack /STK=14 /UG=Mm.140785 /LL=20249 /DEF=Mus musculus stearoyl-Coenzyme A desaturase 1 (Scd1), mRNA. /PROD=stearoyl-Coenzyme A desaturase 1 /FL=gb:BC007474.1 gb:NM_009127.1	NM_009127	stearoyl-Coenzyme A desaturase 1
1415966_a_at	Ndufv1		7243.98	7910.37	7765.9	6554.26	5841.25	8991.44	4515.94	6480.54	5432.65	5153.4	5366.94	5580.57	4344.8	4367.52	4795.58	4751.2	4580.52	5530.41	3717.83	3388.91	4144.15	NM_133666	Mus musculus	Jul 11, 2007	Consensus sequence	GenBank	gb:NM_133666.1 /DB_XREF=gi:19526813 /GEN=Ndufv1 /FEA=FLmRNA /CNT=299 /TID=Mm.29842.1 /TIER=FL+Stack /STK=156 /UG=Mm.29842 /LL=17995 /DEF=Mus musculus NADH dehydrogenase flavoprotein 1 (Ndufv1), mRNA. /PROD=NADH dehydrogenase flavoprotein 1 /FL=gb:BC014818.1 gb:NM_133666.1	NM_133666	NADH dehydrogenase (ubiquinone) flavoprotein 1
1415967_at	Ndufv1		5918.3	3889.06	7292.36	4663.92	5405.14	7250.08	4432.68	6190.64	5437.55	4566.76	6361.06	4709.24	5125.53	4312.88	5177.44	4361.53	3448.08	3546.83	3569.64	4119.74	4024.38	NM_133666	Mus musculus	Jul 11, 2007	Consensus sequence	GenBank	gb:NM_133666.1 /DB_XREF=gi:19526813 /GEN=Ndufv1 /FEA=FLmRNA /CNT=299 /TID=Mm.29842.1 /TIER=FL+Stack /STK=156 /UG=Mm.29842 /LL=17995 /DEF=Mus musculus NADH dehydrogenase flavoprotein 1 (Ndufv1), mRNA. /PROD=NADH dehydrogenase flavoprotein 1 /FL=gb:BC014818.1 gb:NM_133666.1	NM_133666	NADH dehydrogenase (ubiquinone) flavoprotein 1
1415968_a_at	Kap		1490.81	1527.19	1207.85	1745.13	2130.3	1379.57	1908.26	2268.79	1698.63	2430.91	1838.55	2568.16	3415.12	3006.39	2560.15	4035.43	4247.04	2317	2983.64	2819.9	1993.88	NM_010594	Mus musculus	Jul 11, 2007	Consensus sequence	GenBank	gb:NM_010594.1 /DB_XREF=gi:6754405 /GEN=Kap /FEA=FLmRNA /CNT=383 /TID=Mm.13052.1 /TIER=FL+Stack /STK=155 /UG=Mm.13052 /LL=16483 /DEF=Mus musculus kidney androgen regulated protein (Kap), mRNA. /PROD=kidney androgen regulated protein /FL=gb:BC013453.1 gb:NM_010594.1 gb:M22810.1	NM_010594	kidney androgen regulated protein
1415969_s_at	Kap		14.6058	77.4227	7.77515	10.018	28.811	32.3008	9.07005	11.2321	47.7943	9.45991	22.8779	23.564	36.977	22.6448	9.6656	35.1254	49.6564	23.1612	15.514	19.1468	13.7906	NM_010594	Mus musculus	Jul 11, 2007	Consensus sequence	GenBank	gb:NM_010594.1 /DB_XREF=gi:6754405 /GEN=Kap /FEA=FLmRNA /CNT=383 /TID=Mm.13052.1 /TIER=FL+Stack /STK=155 /UG=Mm.13052 /LL=16483 /DEF=Mus musculus kidney androgen regulated protein (Kap), mRNA. /PROD=kidney androgen regulated protein /FL=gb:BC013453.1 gb:NM_010594.1 gb:M22810.1	NM_010594	kidney androgen regulated protein
1415970_at	Cox6c		9394.1	10168.1	12259.5	8570.51	6734.25	8879.37	8092.43	7738.21	8441.66	7941.48	8797.56	7573.9	7059.26	8013.37	6232.31	7017.26	9077.9	8395.94	7990.59	8570.32	7327.63	NM_053071	Mus musculus	Jul 11, 2007	Consensus sequence	GenBank	gb:NM_053071.1 /DB_XREF=gi:16716342 /GEN=Cox6c /FEA=FLmRNA /CNT=253 /TID=Mm.548.1 /TIER=FL+Stack /STK=155 /UG=Mm.548 /LL=12864 /DEF=Mus musculus cytochrome c oxidase, subunit VIc (Cox6c), mRNA. /PROD=cytochrome c oxidase, subunit VIc /FL=gb:BC024666.1 gb:NM_053071.1	NM_053071	cytochrome c oxidase, subunit VIc
1415971_at	Marcks		2966.43	1331.7	2307.38	8074.2	7316.05	2253.84	9004.96	7536.97	4341.6	11730.2	7079.26	8437.39	5386.95	6647.2	4224.34	3267.7	1581.05	1459.64	1891.73	1324.75	1571.78	AW546141	Mus musculus	Jul 11, 2007	Consensus sequence	GenBank	gb:NM_008538.1 /DB_XREF=gi:6678767 /GEN=Macs /FEA=FLmRNA /CNT=608 /TID=Mm.30059.1 /TIER=FL+Stack /STK=155 /UG=Mm.30059 /LL=17118 /DEF=Mus musculus myristoylated alanine rich protein kinase C substrate (Macs), mRNA. /PROD=myristoylated alanine rich protein kinase Csubstrate /FL=gb:NM_008538.1 gb:M60474.1	AW546141	myristoylated alanine rich protein kinase C substrate
1415972_at	Marcks		1977.68	1223.85	1037.86	4101.91	3323.6	1016.31	4284.62	3240.77	1059.49	4456.77	3103.29	4223.45	2673.59	3362.05	1963.93	1703.86	780.115	945.272	784.276	641.766	791.123	AW546141	Mus musculus	Jul 11, 2007	Consensus sequence	GenBank	gb:AW546141 /DB_XREF=gi:7191548 /DB_XREF=L0004B12-3 /CLONE=L0004B12 /FEA=FLmRNA /CNT=608 /TID=Mm.30059.1 /TIER=Stack /STK=82 /UG=Mm.30059 /LL=17118 /UG_GENE=Macs /UG_TITLE=myristoylated alanine rich protein kinase C substrate /FL=gb:NM_008538.1 gb:M60474.1	AW546141	myristoylated alanine rich protein kinase C substrate
1415973_at	Marcks		2674.74	623.836	929.659	7026.68	5775.59	1109.4	8495.63	8506.98	2515.41	10517.5	7585.48	8455.16	6780.51	6420.89	3266.05	2855.3	342.566	1132.41	1044.6	753.328	1002.87	AW546141	Mus musculus	Jul 11, 2007	Consensus sequence	GenBank	gb:BF141776 /DB_XREF=gi:10980816 /DB_XREF=601787644F1 /CLONE=IMAGE:4015522 /FEA=FLmRNA /CNT=608 /TID=Mm.30059.1 /TIER=Stack /STK=18 /UG=Mm.30059 /LL=17118 /UG_GENE=Macs /UG_TITLE=myristoylated alanine rich protein kinase C substrate /FL=gb:NM_008538.1 gb:M60474.1	AW546141	myristoylated alanine rich protein kinase C substrate
1415974_at	Map2k2		1239.99	996.292	781.735	1280.42	1184.24	1004.29	1352.16	1864.23	1036.01	854.722	1617.75	1205.93	1426.7	885.744	940.107	221.162	970.846	1190.96	904.67	870.152	903.866	AW553456	Mus musculus	Jul 11, 2007	Consensus sequence	GenBank	gb:NM_023138.1 /DB_XREF=gi:12963520 /GEN=Map2k2 /FEA=FLmRNA /CNT=324 /TID=Mm.196584.1 /TIER=FL+Stack /STK=155 /UG=Mm.196584 /LL=26396 /DEF=Mus musculus mitogen activated protein kinase kinase 2 (Map2k2), mRNA. /PROD=mitogen activated protein kinase kinase 2 /FL=gb:BC014830.1 gb:NM_023138.1	AW553456	mitogen activated protein kinase kinase 2
1415975_at	Carhsp1		1977.44	900.982	1055.77	2146.7	2269.24	1123.75	2466.08	3617.34	1605.88	2643.12	4178.99	2090.79	2802.79	2358.74	3638.79	2609.43	4013.34	3873.72	5114.37	5270.8	5255.12	AU080787	Mus musculus	Jul 11, 2007	Consensus sequence	GenBank	gb:NM_025821.1 /DB_XREF=gi:13385289 /GEN=1200011K09Rik /FEA=FLmRNA /CNT=385 /TID=Mm.142095.1 /TIER=FL+Stack /STK=155 /UG=Mm.142095 /LL=66879 /DEF=Mus musculus RIKEN cDNA 1200011K09 gene (1200011K09Rik), mRNA. /PROD=RIKEN cDNA 1200011K09 /FL=gb:NM_025821.1 gb:BC011225.1	AU080787	calcium regulated heat stable protein 1
1415976_a_at	Carhsp1		1051.71	2295.29	1229.11	782.265	1155.48	1281.86	1293.14	927.553	1013.46	1428.45	1737.29	1276.1	1212.88	1529.97	1225.21	1373.76	1537.28	1891.1	1189.22	1508.36	1836.54	AU080787	Mus musculus	Jul 11, 2007	Consensus sequence	GenBank	gb:AU080787 /DB_XREF=gi:6085541 /DB_XREF=AU080787 /CLONE=MNCb-6072 /FEA=FLmRNA /CNT=385 /TID=Mm.142095.1 /TIER=Stack /STK=14 /UG=Mm.142095 /LL=66879 /UG_GENE=1200011K09Rik /UG_TITLE=RIKEN cDNA 1200011K09 gene /FL=gb:NM_025821.1 gb:BC011225.1	AU080787	calcium regulated heat stable protein 1
1415977_at	Isyna1		990.129	2985.04	2672.9	827.721	927.191	1031.06	645.536	1310.43	1022.78	776.864	1262.82	794.771	1117.06	718.938	1051.51	783.457	242.286	285.684	214.148	636.046	115.11	NM_023627	Mus musculus	Jul 11, 2007	Consensus sequence	GenBank	gb:NM_023627.1 /DB_XREF=gi:12963756 /GEN=1300017C10Rik /FEA=FLmRNA /CNT=243 /TID=Mm.29357.1 /TIER=FL+Stack /STK=155 /UG=Mm.29357 /LL=71780 /DEF=Mus musculus RIKEN cDNA 1300017C10 gene (1300017C10Rik), mRNA. /PROD=myo-inositol 1-phosphate synthase A1 /FL=gb:AF288525.1 gb:BC003458.1 gb:NM_023627.1	NM_023627	myo-inositol 1-phosphate synthase A1
1415978_at	Tubb3		243.423	222.296	331.986	249.693	34.0419	134.344	263.152	301.798	289.769	317.961	251.634	285.081	196.859	102.73	27.217	143.442	148.157	244.835	394.573	207.462	287.904	NM_023279	Mus musculus	Jul 11, 2007	Consensus sequence	GenBank	gb:NM_023279.1 /DB_XREF=gi:12963614 /GEN=Tubb3 /FEA=FLmRNA /CNT=233 /TID=Mm.40068.1 /TIER=FL+Stack /STK=155 /UG=Mm.40068 /LL=22152 /DEF=Mus musculus tubulin, beta 3 (Tubb3), mRNA. /PROD=tubulin, beta 3 /FL=gb:NM_023279.1 gb:AF312873.1	NM_023279	tubulin, beta 3
1415979_x_at	Rpl7		41022.2	47608.4	59891.5	41513.6	38866	40702.7	31621.6	35528.3	39430.9	28152.6	28207.8	28750.5	27813	34880	28294.2	31175.7	43322.2	44333.4	42816.2	39380.2	42740.2	BC025909	Mus musculus	Jul 11, 2007	Consensus sequence	GenBank	gb:BC025909.1 /DB_XREF=gi:19483860 /FEA=FLmRNA /CNT=306 /TID=Mm.37835.1 /TIER=FL+Stack /STK=154 /UG=Mm.37835 /LL=19989 /UG_GENE=Rpl7 /DEF=Mus musculus, ribosomal protein L7, clone MGC:31027 IMAGE:5027545, mRNA, complete cds. /PROD=ribosomal protein L7 /FL=gb:BC025909.1 gb:NM_011291.1	BC025909	ribosomal protein L7
1415980_at	Atp5g2		8516.19	13741.7	9532.86	6715.67	6909.09	7283.95	4842.42	4837.11	7205.55	4608.96	5829.37	3958.34	6141.83	4436.59	5436.53	5591.98	5619.39	6351.31	5993.42	5545.53	6697.07	NM_026468	Mus musculus	Jul 11, 2007	Consensus sequence	GenBank	gb:NM_026468.1 /DB_XREF=gi:13385959 /GEN=Atp5g2 /FEA=FLmRNA /CNT=334 /TID=Mm.10314.1 /TIER=FL+Stack /STK=154 /UG=Mm.10314 /LL=67942 /DEF=Mus musculus ATP synthase, H+ transporting, mitochondrial F0 complex, subunit c (subunit 9), isoform 2 (Atp5g2), mRNA. /PROD=ATP synthase, H+ transporting, mitochondrial F0complex, subunit c (subunit 9), isoform 2 /FL=gb:NM_026468.1 gb:BC006813.1	NM_026468	ATP synthase, H+ transporting, mitochondrial F0 complex, subunit c (subunit 9), isoform 2
1415981_at	Herpud2		635.258	377.66	567.665	748.897	1038.82	632.208	946.398	857.872	603.59	1059.91	865.146	969.75	1184.75	1250.16	1197.86	753.981	327.715	786.661	937.916	685.779	886.829	AV258950	Mus musculus	Jul 11, 2007	Consensus sequence	GenBank	gb:NM_020586.1 /DB_XREF=gi:10181159 /GEN=5031400M07Rik /FEA=FLmRNA /CNT=294 /TID=Mm.142843.1 /TIER=FL+Stack /STK=154 /UG=Mm.142843 /LL=80517 /DEF=Mus musculus RIKEN cDNA 5031400M07 gene (5031400M07Rik), mRNA. /PROD=RIKEN cDNA 5031400M07 /FL=gb:NM_020586.1	AV258950	HERPUD family member 2
1415982_at	Herpud2		547.473	499.829	427.863	324.647	482.39	473.657	413.157	365.607	384.343	375.315	463.873	534.692	767.666	327.402	414.36	629.602	528.642	325.956	577.835	576.292	302.465	AV258950	Mus musculus	Jul 11, 2007	Consensus sequence	GenBank	gb:AV258950 /DB_XREF=gi:6246409 /DB_XREF=AV258950 /CLONE=4930402K23 /FEA=FLmRNA /CNT=294 /TID=Mm.142843.1 /TIER=Stack /STK=8 /UG=Mm.142843 /LL=80517 /UG_GENE=5031400M07Rik /UG_TITLE=RIKEN cDNA 5031400M07 gene /FL=gb:NM_020586.1	AV258950	HERPUD family member 2
1415983_at	Lcp1		272.834	38.6716	125.029	167.514	259.004	213.799	345.3	387.247	85.9524	1567.58	625.684	455.188	1791.68	1556.28	551.637	1274.24	330.061	759.899	845.492	551.556	917.439	NM_008879	Mus musculus	Jul 11, 2007	Consensus sequence	GenBank	gb:BC022943.1 /DB_XREF=gi:18605748 /FEA=FLmRNA /CNT=302 /TID=Mm.153911.1 /TIER=FL+Stack /STK=154 /UG=Mm.153911 /LL=18826 /UG_GENE=Pls2 /DEF=Mus musculus, Similar to plastin 2, L, clone MGC:30234 IMAGE:3486993, mRNA, complete cds. /PROD=Similar to plastin 2, L /FL=gb:D37837.1 gb:NM_008879.1 gb:BC022943.1	NM_008879	lymphocyte cytosolic protein 1
1415984_at	Acadm		4474.33	2421.86	2836.65	2871.22	2940.22	3634.18	3145.21	4010.58	3686.62	2554.24	3601.88	2663.85	3350.78	4843.18	5046.62	5022.92	4514.72	5101.3	4523.22	4289.72	6217.99	NM_007382	Mus musculus	Jul 11, 2007	Consensus sequence	GenBank	gb:NM_007382.1 /DB_XREF=gi:6680617 /GEN=Acadm /FEA=FLmRNA /CNT=345 /TID=Mm.10530.1 /TIER=FL+Stack /STK=154 /UG=Mm.10530 /LL=11364 /DEF=Mus musculus acetyl-Coenzyme A dehydrogenase, medium chain (Acadm), mRNA. /PROD=acetyl-Coenzyme A dehydrogenase, medium chain /FL=gb:BC013498.1 gb:U07159.1 gb:NM_007382.1	NM_007382	acyl-Coenzyme A dehydrogenase, medium chain
1415985_at	Sf3b3		5960.66	4278.43	5753.44	3859.62	4666.05	5891.59	6959.47	5742.12	5189.82	7288.79	5869.26	5371.78	4895.92	5058.19	5666.14	3368.35	5844.25	4708.71	4201.14	3935.21	5414.13	NM_133953	Mus musculus	Jul 11, 2007	Consensus sequence	GenBank	gb:NM_133953.1 /DB_XREF=gi:19527173 /GEN=AA409318 /FEA=FLmRNA /CNT=279 /TID=Mm.123038.1 /TIER=FL+Stack /STK=154 /UG=Mm.123038 /LL=101943 /DEF=Mus musculus expressed sequence AA409318 (AA409318), mRNA. /PROD=expressed sequence AA409318 /FL=gb:BC011412.1 gb:NM_133953.1	NM_133953	splicing factor 3b, subunit 3
1415986_at	Clcn4-2		955.675	812.088	708.919	1036.42	1594.13	923.636	1849.76	1221.38	1049.54	1512.03	1324.63	1641.34	1142.36	1649.53	1360.95	2080.29	1238.78	1659.16	1223.97	1626.95	1421.33	NM_011334	Mus musculus	Jul 11, 2007	Consensus sequence	GenBank	gb:BM244990 /DB_XREF=gi:17880260 /DB_XREF=K0718D09-3 /CLONE=K0718D09 /FEA=FLmRNA /CNT=290 /TID=Mm.193088.1 /TIER=Stack /STK=44 /UG=Mm.193088 /LL=12727 /UG_GENE=Clcn4-2 /UG_TITLE=chloride channel 4-2 /FL=gb:NM_011334.1	NM_011334	chloride channel 4-2
1415987_at	Hdlbp		3765.91	6275.7	3617.32	4117.83	4133.49	3821.42	4097.56	4945.66	4198.19	6433.43	6375.12	5381.88	8691.7	6759.8	8417.08	7899.64	8697.67	8171.56	9582.94	8622.4	7694.73	BG065877	Mus musculus	Jul 11, 2007	Consensus sequence	GenBank	gb:NM_133808.1 /DB_XREF=gi:19527027 /GEN=AA960365 /FEA=FLmRNA /CNT=498 /TID=Mm.30012.1 /TIER=FL+Stack /STK=153 /UG=Mm.30012 /LL=98244 /DEF=Mus musculus expressed sequence AA960365 (AA960365), mRNA. /PROD=expressed sequence AA960365 /FL=gb:BC021765.1 gb:NM_133808.1 gb:BC025648.1	BG065877	high density lipoprotein (HDL) binding protein
1415988_at	Hdlbp		761.666	735.029	139.683	463.564	639.757	460.445	145.696	205.882	328.733	530.72	309.072	233.94	457.134	394.963	390.012	338.442	1134	1266.94	858.483	624.183	487.773	BG065877	Mus musculus	Jul 11, 2007	Consensus sequence	GenBank	gb:BG065877 /DB_XREF=gi:12548440 /DB_XREF=H3036C12-3 /CLONE=H3036C12 /FEA=FLmRNA /CNT=498 /TID=Mm.30012.1 /TIER=Stack /STK=28 /UG=Mm.30012 /LL=98244 /UG_GENE=AA960365 /UG_TITLE=expressed sequence AA960365 /FL=gb:BC021765.1 gb:NM_133808.1 gb:BC025648.1	BG065877	high density lipoprotein (HDL) binding protein
1415989_at	Vcam1		335.53	379.595	137.357	98.9707	719.602	350.677	443.256	82.0181	365.39	412.361	413.713	443.058	854.412	1040.66	365.996	732.302	433.804	579.574	490.08	132.889	549.692	BB250384	Mus musculus	Jul 11, 2007	Consensus sequence	GenBank	gb:BB250384 /DB_XREF=gi:8943130 /DB_XREF=BB250384 /CLONE=A730041B10 /FEA=FLmRNA /CNT=224 /TID=Mm.1021.1 /TIER=Stack /STK=17 /UG=Mm.1021 /LL=22329 /UG_GENE=Vcam1 /UG_TITLE=vascular cell adhesion molecule 1 /FL=gb:NM_011693.1 gb:M84487.1	BB250384	vascular cell adhesion molecule 1
1415990_at	Vdac2		24618.7	10792.8	18677.5	17378.5	18369.4	22921.2	18154.4	21381.6	22429.9	17320.1	21804.9	17360.4	22910.5	15767.4	19602.3	18291.3	16724.7	17966.5	18634.2	21066.5	20326.1	BC003731	Mus musculus	Jul 11, 2007	Consensus sequence	GenBank	gb:BC003731.1 /DB_XREF=gi:13277639 /FEA=FLmRNA /CNT=418 /TID=Mm.569.1 /TIER=FL+Stack /STK=152 /UG=Mm.569 /LL=22334 /UG_GENE=Vdac2 /DEF=Mus musculus, Similar to voltage-dependent anion channel 2, clone MGC:5799 IMAGE:3601668, mRNA, complete cds. /PROD=Similar to voltage-dependent anion channel 2 /FL=gb:NM_011695.1 gb:BC003731.1 gb:U30838.1	BC003731	voltage-dependent anion channel 2
1415991_a_at	Klhdc3		18357	37420.1	18574.8	15475.2	24390.7	16934.5	14618.5	15778.8	20371.5	17785.4	16853.7	17948.3	15400.6	13443.6	18398.7	21400.6	19006.2	14035.7	15540.1	17506.4	15421.1	NM_027910	Mus musculus	Jul 11, 2007	Consensus sequence	GenBank	gb:NM_027910.1 /DB_XREF=gi:17017964 /GEN=1300011D16Rik /FEA=FLmRNA /CNT=285 /TID=Mm.181483.1 /TIER=FL+Stack /STK=152 /UG=Mm.181483 /LL=71765 /DEF=Mus musculus RIKEN cDNA 1300011D16 gene (1300011D16Rik), mRNA. /PROD=RIKEN cDNA 1300011D16 /FL=gb:AB053465.1 gb:NM_027910.1 gb:BC018154.1	NM_027910	kelch domain containing 3
1415992_at	Pigo		1197.17	1019	887.14	872.728	1209.3	1018.21	913.622	839.566	751.017	854.673	881.805	764.299	780.277	755.655	865.92	994.018	785.9	883.347	793.103	892.648	926.065	NM_020035	Mus musculus	Jul 11, 2007	Consensus sequence	GenBank	gb:NM_020035.1 /DB_XREF=gi:9910491 /GEN=Pigo /FEA=FLmRNA /CNT=197 /TID=Mm.143738.1 /TIER=FL+Stack /STK=152 /UG=Mm.143738 /LL=56703 /DEF=Mus musculus phosphatidylinositol glycan, class O (Pigo), mRNA. /PROD=phosphatidylinositol glycan, class O /FL=gb:NM_020035.1 gb:AB038560.1	NM_020035	phosphatidylinositol glycan anchor biosynthesis, class O
1415993_at	Sqle		4077.93	2538.56	4861.8	6024.29	4409.6	3712.73	5601.02	5490.73	4706.73	6379.53	6705.6	5522.96	3498.09	3567.5	1967.31	2820.38	2317.42	2224.86	1584.26	2237.33	2914.51	NM_009270	Mus musculus	Jul 11, 2007	Consensus sequence	GenBank	gb:NM_009270.1 /DB_XREF=gi:6678126 /GEN=Sqle /FEA=FLmRNA /CNT=253 /TID=Mm.22663.1 /TIER=FL+Stack /STK=152 /UG=Mm.22663 /LL=20775 /DEF=Mus musculus squalene epoxidase (Sqle), mRNA. /PROD=squalene epoxidase /FL=gb:D42048.1 gb:NM_009270.1	NM_009270	squalene epoxidase
1415994_at	Cyp2e1		400.461	559.421	454.673	499.792	622.195	384.656	402.647	592.521	802.922	763.625	542.888	435.99	560.862	689.927	738.496	702.872	541.081	620.407	506.825	552.002	577.088	NM_021282	Mus musculus	Jul 11, 2007	Consensus sequence	GenBank	gb:NM_021282.1 /DB_XREF=gi:11276064 /GEN=Cyp2e1 /FEA=FLmRNA /CNT=381 /TID=Mm.21758.1 /TIER=FL+Stack /STK=151 /UG=Mm.21758 /LL=13106 /DEF=Mus musculus cytochrome P450, 2e1, ethanol inducible (Cyp2e1), mRNA. /PROD=cytochrome P450, 2e1, ethanol inducible /FL=gb:NM_021282.1 gb:L11650.1 gb:BC013451.1	NM_021282	cytochrome P450, family 2, subfamily e, polypeptide 1
1415995_at	Casp6		2095.38	1447.86	1306.97	1641.63	1851.17	1419.48	1877.65	1848.13	1417.05	1649.34	2286.32	1842.24	1632.48	1571.09	1709.16	1277.43	1354.69	1546.4	1798.92	1115.4	1261.46	NM_009811	Mus musculus	Jul 11, 2007	Consensus sequence	GenBank	gb:NM_009811.1 /DB_XREF=gi:6753285 /GEN=Casp6 /FEA=FLmRNA /CNT=228 /TID=Mm.28814.1 /TIER=FL+Stack /STK=150 /UG=Mm.28814 /LL=12368 /DEF=Mus musculus caspase 6 (Casp6), mRNA. /PROD=caspase 6 /FL=gb:BC002022.1 gb:NM_009811.1	NM_009811	caspase 6
1415996_at	Txnip		3415.67	2220.45	3499.21	3552.71	3364.53	2098.26	2524.94	2597.4	2466.64	5839.85	7063.98	4035.05	14782.5	12882.7	18399.3	6979.68	9255.8	16214.1	9939.33	10699.3	11828.9	AF173681	Mus musculus	Jul 11, 2007	Consensus sequence	GenBank	gb:NM_023719.1 /DB_XREF=gi:13994377 /GEN=Txnip /FEA=FLmRNA /CNT=320 /TID=Mm.77432.1 /TIER=FL+Stack /STK=149 /UG=Mm.77432 /LL=56338 /DEF=Mus musculus thioredoxin interacting protein (Txnip), mRNA. /PROD=thioredoxin interacting protein /FL=gb:NM_023719.1 gb:BC011212.1 gb:AF173681.1 gb:AF282826.1	AF173681	thioredoxin interacting protein
1415997_at	Txnip		452.994	613.521	565.024	354.754	378.268	485.948	182.311	731.223	260.279	632.542	992.702	539.136	1290.04	1229.59	1584.15	173.271	677.207	1007.9	932.429	938.168	1112.59	AF173681	Mus musculus	Jul 11, 2007	Consensus sequence	GenBank	gb:AF173681.1 /DB_XREF=gi:5726646 /FEA=FLmRNA /CNT=320 /TID=Mm.77432.1 /TIER=FL /STK=1 /UG=Mm.77432 /LL=56338 /UG_GENE=Txnip /DEF=Mus musculus thioredoxin interacting factor mRNA, complete cds. /PROD=thioredoxin interacting factor /FL=gb:NM_023719.1 gb:BC011212.1 gb:AF173681.1 gb:AF282826.1	AF173681	thioredoxin interacting protein
1415998_at	Vdac1		9993.92	5300.61	8979.06	9963.02	9962.71	12461.8	8897.3	8591.24	11361.3	8282.22	9612.41	14343	9092.47	12880.4	12822.7	7466.83	7454.14	13251.7	7299.01	7512.06	9825.23	NM_011694	Mus musculus	Jul 11, 2007	Consensus sequence	GenBank	gb:NM_011694.1 /DB_XREF=gi:6755962 /GEN=Vdac1 /FEA=FLmRNA /CNT=381 /TID=Mm.3555.1 /TIER=FL+Stack /STK=149 /UG=Mm.3555 /LL=22333 /DEF=Mus musculus voltage-dependent anion channel 1 (Vdac1), mRNA. /PROD=voltage-dependent anion channel 1 /FL=gb:NM_011694.1 gb:U30840.1	NM_011694	voltage-dependent anion channel 1
1415999_at	Hey1		2060.1	974.674	874.131	1537.34	1490.22	1151.58	2596.68	2808.92	1186.85	863.852	1580.79	1060.2	910.474	1015.89	390.55	304.94	334.016	759.205	182.848	228.873	662.854	NM_010423	Mus musculus	Jul 11, 2007	Consensus sequence	GenBank	gb:NM_010423.1 /DB_XREF=gi:6754187 /GEN=Hey1 /FEA=FLmRNA /CNT=223 /TID=Mm.29581.1 /TIER=FL+Stack /STK=149 /UG=Mm.29581 /LL=15213 /DEF=Mus musculus hairyenhancer-of-split related with YRPW motif 1 (Hey1), mRNA. /PROD=hairyenhancer-of-split related with YRPW motif1 /FL=gb:AF172286.1 gb:NM_010423.1 gb:AF176423.1 gb:AF151521.1 gb:AF232241.1	NM_010423	hairy/enhancer-of-split related with YRPW motif 1
1416000_a_at	Prdx1		24227.4	36037.8	45298.1	20991.8	15998.7	28818.5	15466.1	20604.6	22901.4	14354.4	16390.6	14800.1	17360.8	15641.7	12527.3	12758.1	13299.2	13613.5	12373.1	13091.9	15526.8	NM_011034	Mus musculus	Jul 11, 2007	Consensus sequence	GenBank	gb:NM_011034.1 /DB_XREF=gi:6754975 /GEN=Prdx1 /FEA=FLmRNA /CNT=293 /TID=Mm.30929.1 /TIER=FL+Stack /STK=148 /UG=Mm.30929 /LL=18477 /DEF=Mus musculus peroxiredoxin 1 (Prdx1), mRNA. /PROD=proliferation-associated gene A /FL=gb:NM_011034.1 gb:D21252.1	NM_011034	peroxiredoxin 1
1416001_a_at	Cotl1		1726.93	1836.34	1251.57	2005.92	2014.07	894.816	2155.29	562.154	586.428	3062.58	1955.71	579.221	2138.14	2149.57	2294.63	2194.41	4300.02	1631.38	3353.38	2778.27	3261.49	NM_028071	Mus musculus	Jul 11, 2007	Consensus sequence	GenBank	gb:NM_028071.1 /DB_XREF=gi:19482159 /GEN=Clp-pending /FEA=FLmRNA /CNT=278 /TID=Mm.141741.1 /TIER=FL+Stack /STK=148 /UG=Mm.141741 /LL=72042 /DEF=Mus musculus coactosin-like protein (Clp-pending), mRNA. /PROD=coactosin-like protein /FL=gb:BC010249.1 gb:NM_028071.1	NM_028071	coactosin-like 1 (Dictyostelium)
1416002_x_at	Cotl1		420.325	216.006	200.614	487.258	674.899	59.4262	392.519	293.984	254.641	736.612	703.283	265.964	1070.87	1302.18	850.729	1009.36	1408.49	786.627	1133.26	1392.2	1043.19	NM_028071	Mus musculus	Jul 11, 2007	Consensus sequence	GenBank	gb:NM_028071.1 /DB_XREF=gi:19482159 /GEN=Clp-pending /FEA=FLmRNA /CNT=278 /TID=Mm.141741.1 /TIER=FL+Stack /STK=148 /UG=Mm.141741 /LL=72042 /DEF=Mus musculus coactosin-like protein (Clp-pending), mRNA. /PROD=coactosin-like protein /FL=gb:BC010249.1 gb:NM_028071.1	NM_028071	coactosin-like 1 (Dictyostelium)
1416003_at	Cldn11		11.2658	182.901	9.01784	164.828	150.335	203.279	128.767	122.856	139.317	161.8	147.547	162.356	70.0169	62.8683	149.902	11.6724	135.035	18.5437	177.065	219.161	119.39	NM_008770	Mus musculus	Jul 11, 2007	Consensus sequence	GenBank	gb:NM_008770.1 /DB_XREF=gi:6679185 /GEN=Cldn11 /FEA=FLmRNA /CNT=173 /TID=Mm.4425.1 /TIER=FL+Stack /STK=148 /UG=Mm.4425 /LL=18417 /DEF=Mus musculus claudin 11 (Cldn11), mRNA. /PROD=oligodendrocyte transmembrane protein /FL=gb:BC021659.1 gb:AF124426.1 gb:NM_008770.1 gb:U19582.1	NM_008770	claudin 11
1416004_at	Ywhah		13637.2	4709.3	10032.3	11951	13344.1	14862.5	13734.8	15691	13282.5	14338	13822.4	13912.3	9071.97	8884.45	10880.3	10135.2	9327.76	6993.95	9790.48	11374.3	9421.36	NM_011738	Mus musculus	Jul 11, 2007	Consensus sequence	GenBank	gb:NM_011738.1 /DB_XREF=gi:6756036 /GEN=Ywhah /FEA=FLmRNA /CNT=280 /TID=Mm.3308.1 /TIER=FL+Stack /STK=147 /UG=Mm.3308 /LL=22629 /DEF=Mus musculus tyrosine 3-monooxygenasetryptophan 5-monooxygenase activation protein, eta polypeptide (Ywhah), mRNA. /PROD=tyrosine 3-monooxygenasetryptophan5-monooxygenase activation protein, eta polypeptide /FL=gb:NM_011738.1 gb:AF077002.1 gb:BC008187.1 gb:D87661.1 …	NM_011738	tyrosine 3-monooxygenase/tryptophan 5-monooxygenase activation protein, eta polypeptide
1416005_at	Psmc1		3265.87	1721.44	2801.75	2807.88	2290.49	3270.97	2962.88	2690.3	3117.29	3348.65	3392.85	3532.36	2351.41	2102.17	1913.51	1852.92	2460.21	1543.77	1555.83	1878.72	1606.58	NM_008947	Mus musculus	Jul 11, 2007	Consensus sequence	GenBank	gb:NM_008947.1 /DB_XREF=gi:6679500 /GEN=Psmc1 /FEA=FLmRNA /CNT=238 /TID=Mm.157105.1 /TIER=FL+Stack /STK=147 /UG=Mm.157105 /LL=19179 /DEF=Mus musculus protease (prosome, macropain) 26S subunit, ATPase 1 (Psmc1), mRNA. /PROD=protease (prosome, macropain) 26S subunit,ATPase 1 /FL=gb:BC003860.1 gb:NM_008947.1 gb:U39302.1	NM_008947	protease (prosome, macropain) 26S subunit, ATPase 1
1416006_at	Mdk		9342.69	11466.6	6486.32	12788.7	9623.57	5522.92	11704.7	8493.29	6963.61	8754.05	11953.5	7939.81	3458.19	3870.45	4484.52	4157.33	7784.79	5675.55	4850.66	5606.33	5338.45	M34328	Mus musculus	Jul 11, 2007	Consensus sequence	GenBank	gb:M34328.1 /DB_XREF=gi:199710 /GEN=MK3 /FEA=FLmRNA /CNT=196 /TID=Mm.906.1 /TIER=FL+Stack /STK=146 /UG=Mm.906 /LL=17242 /DEF=Mouse retinoic acid-responsive protein (MK-3) mRNA, complete cds. /PROD=retanoic acid-responsive protein /FL=gb:NM_010784.1 gb:BC012244.1 gb:M34328.1 gb:M35833.1	M34328	midkine
1416007_at	Satb1		593.696	686.16	253.304	376.739	457.105	168.041	418.245	361.192	277.275	160.086	188.042	285.225	102.288	144.303	95.8999	15.666	10.5753	28.7949	96.86	13.617	139.086	AV172776	Mus musculus	Jul 11, 2007	Consensus sequence	GenBank	gb:NM_009122.1 /DB_XREF=gi:6677850 /GEN=Satb1 /FEA=FLmRNA /CNT=265 /TID=Mm.4381.1 /TIER=FL+Stack /STK=146 /UG=Mm.4381 /LL=20230 /DEF=Mus musculus special AT-rich sequence binding protein 1 (Satb1), mRNA. /PROD=special AT-rich sequence binding protein 1 /FL=gb:BC011132.1 gb:U05252.1 gb:NM_009122.1	AV172776	special AT-rich sequence binding protein 1
1416008_at	Satb1		953.598	756.938	919.965	984.916	1011.29	1110.19	1267.59	1238.76	897.234	820.778	940.618	852.99	594.527	798.402	611.805	64.9244	485.915	137.407	169.742	250.519	144.397	AV172776	Mus musculus	Jul 11, 2007	Consensus sequence	GenBank	gb:AV172776 /DB_XREF=gi:16383642 /DB_XREF=AV172776 /CLONE=3632410K08 /FEA=FLmRNA /CNT=265 /TID=Mm.4381.1 /TIER=Stack /STK=38 /UG=Mm.4381 /LL=20230 /UG_GENE=Satb1 /UG_TITLE=special AT-rich sequence binding protein 1 /FL=gb:BC011132.1 gb:U05252.1 gb:NM_009122.1	AV172776	special AT-rich sequence binding protein 1
1416009_at	Tspan3		7574.08	3626.39	3250.56	6466.4	6673.46	7587.36	8455.67	9337.03	7055.55	9349.09	9230.7	7717.65	8110.91	7183.13	9868.58	6272.57	7721.15	6290.48	7191.11	9195.57	6854.08	NM_019793	Mus musculus	Jul 11, 2007	Consensus sequence	GenBank	gb:NM_019793.1 /DB_XREF=gi:9790056 /GEN=Tm4sf8-pending /FEA=FLmRNA /CNT=288 /TID=Mm.28484.1 /TIER=FL+Stack /STK=145 /UG=Mm.28484 /LL=56434 /DEF=Mus musculus transmembrane 4 superfamily member 8 (Tm4sf8-pending), mRNA. /PROD=transmembrane 4 superfamily member 8 /FL=gb:AB072450.1 gb:NM_019793.1 gb:AF133427.1 gb:AF242591.1	NM_019793	tetraspanin 3
1416010_a_at	Ehd1		3399.35	5724.88	5447.23	4800.73	2623.64	4371.7	3325.39	1790.29	3177.81	4369.43	2858.78	4539.33	3964.08	5070.39	4809.42	4367.88	7550.77	5836.65	4653.85	4803.34	4255.06	NM_010119	Mus musculus	Jul 11, 2007	Consensus sequence	GenBank	gb:NM_010119.1 /DB_XREF=gi:7106302 /GEN=Ehd1 /FEA=FLmRNA /CNT=383 /TID=Mm.30169.1 /TIER=FL+Stack /STK=145 /UG=Mm.30169 /LL=13660 /DEF=Mus musculus EH-domain containing 1 (Ehd1), mRNA. /PROD=EH-domain containing 1 /FL=gb:NM_010119.1 gb:AF099186.1 gb:AF173156.1	NM_010119	EH-domain containing 1
1416011_x_at	Ehd1		983.602	1539.42	1799.91	1001.21	1195.76	1758.34	1642.25	1416.78	1179.98	1772.16	1683.63	1864.04	2155.54	2688.84	1556.01	1979.21	2286.59	2003.04	2294.19	2429.86	1770.89	NM_010119	Mus musculus	Jul 11, 2007	Consensus sequence	GenBank	gb:NM_010119.1 /DB_XREF=gi:7106302 /GEN=Ehd1 /FEA=FLmRNA /CNT=383 /TID=Mm.30169.1 /TIER=FL+Stack /STK=145 /UG=Mm.30169 /LL=13660 /DEF=Mus musculus EH-domain containing 1 (Ehd1), mRNA. /PROD=EH-domain containing 1 /FL=gb:NM_010119.1 gb:AF099186.1 gb:AF173156.1	NM_010119	EH-domain containing 1
1416012_at	Ehd1		619.214	551.045	383.477	240.963	186.234	178.516	182.958	371.331	165.126	292.44	501.969	270.763	468.348	589.263	427.06	219.868	218.058	291.279	106.476	247.961	173.481	NM_010119	Mus musculus	Jul 11, 2007	Consensus sequence	GenBank	gb:AF099186.1 /DB_XREF=gi:5579089 /FEA=FLmRNA /CNT=383 /TID=Mm.30169.1 /TIER=FL+Stack /STK=118 /UG=Mm.30169 /LL=13660 /UG_GENE=Ehd1 /DEF=Mus musculus EH domain-containing protein EHD1 mRNA, complete cds. /PROD=EH domain-containing protein EHD1 /FL=gb:NM_010119.1 gb:AF099186.1 gb:AF173156.1	NM_010119	EH-domain containing 1
1416013_at	Pld3		1924.42	2573.05	1586.03	1536.54	2234.33	1139.54	1494.98	2308.27	1015.84	1811.45	2839.28	1430.6	4065.55	2531.37	2474.93	2203.94	1934.76	2485.98	3266.22	3013.02	1984.6	NM_011116	Mus musculus	Jul 11, 2007	Consensus sequence	GenBank	gb:NM_011116.1 /DB_XREF=gi:7242180 /GEN=Pld3 /FEA=FLmRNA /CNT=258 /TID=Mm.6483.1 /TIER=FL+Stack /STK=145 /UG=Mm.6483 /LL=18807 /DEF=Mus musculus phospholipase D3 (Pld3), mRNA. /PROD=phospholipase D3 /FL=gb:AF026124.1 gb:NM_011116.1	NM_011116	phospholipase D family, member 3
1416014_at	Abce1		1130.86	917.854	2384.94	780.682	2055.77	969.999	1224.88	1897.71	2207.85	2019.32	2217.06	1733.28	1749.68	947.168	1173.08	710.233	1085.25	512.264	1476.4	2147.18	876.84	NM_015751	Mus musculus	Jul 11, 2007	Consensus sequence	GenBank	gb:NM_015751.1 /DB_XREF=gi:7657517 /GEN=Abce1 /FEA=FLmRNA /CNT=245 /TID=Mm.5831.1 /TIER=FL+Stack /STK=145 /UG=Mm.5831 /LL=24015 /DEF=Mus musculus ATP-binding cassette, sub-family E (OABP), member 1 (Abce1), mRNA. /PROD=ATP-binding cassette, subfamily E, member 1 /FL=gb:NM_015751.1 gb:U90446.1 gb:BC005422.1	NM_015751	ATP-binding cassette, sub-family E (OABP), member 1
1416015_s_at	Abce1		3352.96	2069.4	6512.83	2925.65	3915.42	3601.39	2833.65	3119.89	4322.12	2483.49	3517.28	3163.88	2919.83	2505.52	2203.25	1365.43	1768.96	2227.26	2456.67	3437.23	2816.21	NM_015751	Mus musculus	Jul 11, 2007	Consensus sequence	GenBank	gb:NM_015751.1 /DB_XREF=gi:7657517 /GEN=Abce1 /FEA=FLmRNA /CNT=245 /TID=Mm.5831.1 /TIER=FL+Stack /STK=145 /UG=Mm.5831 /LL=24015 /DEF=Mus musculus ATP-binding cassette, sub-family E (OABP), member 1 (Abce1), mRNA. /PROD=ATP-binding cassette, subfamily E, member 1 /FL=gb:NM_015751.1 gb:U90446.1 gb:BC005422.1	NM_015751	ATP-binding cassette, sub-family E (OABP), member 1
1416016_at	Tap1		672.083	353.975	1011.11	365.103	678.056	1081.84	511.906	629.762	898.68	976.118	906.424	1089.7	1680.37	1492.08	1496.11	698.281	919.572	1143.69	985.239	1060.85	1052.68	AW048052	Mus musculus	Jul 11, 2007	Consensus sequence	GenBank	gb:BC024897.1 /DB_XREF=gi:19352971 /FEA=FLmRNA /CNT=240 /TID=Mm.16122.1 /TIER=FL+Stack /STK=144 /UG=Mm.16122 /LL=21354 /UG_GENE=Abcb2 /DEF=Mus musculus, ATP-binding cassette, sub-family B (MDRTAP), member 2, clone MGC:6181 IMAGE:3257734, mRNA, complete cds. /PROD=ATP-binding cassette, sub-family B (MDRTAP),member 2 /FL=gb:BC024897.1 gb:BC013802.1 gb:NM_013683.1 gb:M55637.1 gb:U60023.1 gb:U60022.1…	AW048052	transporter 1, ATP-binding cassette, sub-family B (MDR/TAP)
1416017_at	Copg		1959.03	2600.58	1332.26	2050.18	2107.41	1906.58	2321.74	1580.05	1887.7	2613.46	2607.63	2650.17	2101.46	1749.99	1850.69	2439.82	1848.94	1472.29	1130.42	1920.12	1912.32	BC024686	Mus musculus	Jul 11, 2007	Consensus sequence	GenBank	gb:NM_017477.1 /DB_XREF=gi:8567337 /GEN=Copg1 /FEA=FLmRNA /CNT=416 /TID=Mm.26422.1 /TIER=FL+Stack /STK=144 /UG=Mm.26422 /LL=54161 /DEF=Mus musculus coatomer protein complex, subunit gamma 1 (Copg1), mRNA. /PROD=coatomer protein complex, subunit gamma 1 /FL=gb:AF187079.1 gb:BC024686.1 gb:NM_017477.1 gb:BC024896.1	BC024686	coatomer protein complex, subunit gamma
1416018_at	Dr1		1328.93	333.294	1236.66	1351.36	1143.44	1573.65	1569.09	2240.73	1680.86	1632.52	1203.96	1502.39	1183.05	1973.99	1153.27	556.69	941.771	700.01	1312.14	962.696	1220.61	NM_026106	Mus musculus	Jul 11, 2007	Consensus sequence	GenBank	gb:BC013461.1 /DB_XREF=gi:15488631 /FEA=FLmRNA /CNT=217 /TID=Mm.38184.1 /TIER=FL+Stack /STK=144 /UG=Mm.38184 /LL=13486 /UG_GENE=Dr1 /DEF=Mus musculus, down-regulator of transcription 1, TBP-binding (negative cofactor 2), clone MGC:18680 IMAGE:4222118, mRNA, complete cds. /PROD=down-regulator of transcription 1, TBP-binding(negative cofactor 2) /FL=gb:BC013461.1 gb:NM_026106.1	NM_026106	down-regulator of transcription 1
1416019_at	Dr1		416.46	364.728	132.21	126.233	319.721	442.095	311.049	322.685	413.375	277.766	157.21	271.192	218.306	179.657	207.59	308.692	272.497	282.759	287.562	379.754	329.155	NM_026106	Mus musculus	Jul 11, 2007	Consensus sequence	GenBank	gb:NM_026106.1 /DB_XREF=gi:15100153 /GEN=Dr1 /FEA=FLmRNA /CNT=217 /TID=Mm.38184.1 /TIER=FL /STK=4 /UG=Mm.38184 /LL=13486 /DEF=Mus musculus down-regulator of transcription 1 (Dr1), mRNA. /PROD=down-regulator of transcription 1 /FL=gb:BC013461.1 gb:NM_026106.1	NM_026106	down-regulator of transcription 1
1416020_a_at	Atp5g1		1743.33	5061.93	3823.58	2549.22	1389.74	2267.77	1388.33	1178.14	2037.97	1750.48	1682.53	1908.46	1511.54	985.863	1526.14	704.333	2425.9	1291.21	767.489	1165.19	1413.49	NM_007506	Mus musculus	Jul 11, 2007	Consensus sequence	GenBank	gb:NM_007506.1 /DB_XREF=gi:6680749 /GEN=Atp5g1 /FEA=FLmRNA /CNT=253 /TID=Mm.258.1 /TIER=FL+Stack /STK=143 /UG=Mm.258 /LL=11951 /DEF=Mus musculus ATP synthase, H+ transporting, mitochondrial F0 complex, subunit c (subunit 9), isoform 1 (Atp5g1), mRNA. /PROD=ATP synthase, H+ transporting, mitochondrial F0complex, subunit c (subunit 9), isoform 1 /FL=gb:NM_007506.1 gb:L19737.1 gb:BC003854.1	NM_007506	ATP synthase, H+ transporting, mitochondrial F0 complex, subunit c (subunit 9), isoform 1
1416021_a_at	Fabp5 /// LOC628298 /// LOC669559		13507.4	13726.6	11563.1	12356.4	10212.6	13669	11592.1	9290.19	13885.7	21253	13806.6	15683	18631.8	26272.6	19671.4	22293.2	13086.1	16786.2	12950.2	8914.78	11884.5	BC002008	Mus musculus	Jul 11, 2007	Consensus sequence	GenBank	gb:BC002008.1 /DB_XREF=gi:12805102 /FEA=FLmRNA /CNT=262 /TID=Mm.741.1 /TIER=FL+Stack /STK=143 /UG=Mm.741 /LL=16592 /UG_GENE=Fabp5 /DEF=Mus musculus, fatty acid binding protein 5, epidermal, clone MGC:5786 IMAGE:3490535, mRNA, complete cds. /PROD=fatty acid binding protein 5, epidermal /FL=gb:NM_010634.1 gb:BC002008.1	BC002008	fatty acid binding protein 5, epidermal /// fatty acid-binding protein, epidermal pseudogene /// similar to Fatty acid-binding protein, epidermal (E-FABP) (Psoriasis-associated fatty acid-binding protein homolog) (PA-FABP) (Keratinocyte lipid-binding protein)
1416022_at	Fabp5		2428.8	1510.21	1805.65	2148	1632.58	2050.87	1880.54	1498.63	2069.7	2671.67	2775.81	2336.66	5770.2	5480.21	3166.33	3417.81	2370.28	3180.13	1752.82	888.852	2194.3	BC002008	Mus musculus	Jul 11, 2007	Consensus sequence	GenBank	gb:BC002008.1 /DB_XREF=gi:12805102 /FEA=FLmRNA /CNT=262 /TID=Mm.741.1 /TIER=FL+Stack /STK=143 /UG=Mm.741 /LL=16592 /UG_GENE=Fabp5 /DEF=Mus musculus, fatty acid binding protein 5, epidermal, clone MGC:5786 IMAGE:3490535, mRNA, complete cds. /PROD=fatty acid binding protein 5, epidermal /FL=gb:NM_010634.1 gb:BC002008.1	BC002008	fatty acid binding protein 5, epidermal
1416023_at	Fabp3		644.59	1545.67	1538.96	454.515	777.687	886.37	396.608	304.476	472.809	401.698	988.318	515.519	398.989	1303.2	2413.25	2362.1	11237.1	9043.32	6492.98	7872.42	8028.23	NM_010174	Mus musculus	Jul 11, 2007	Consensus sequence	GenBank	gb:NM_010174.1 /DB_XREF=gi:6753809 /GEN=Fabp3 /FEA=FLmRNA /CNT=232 /TID=Mm.22220.1 /TIER=FL+Stack /STK=143 /UG=Mm.22220 /LL=14077 /DEF=Mus musculus fatty acid binding protein 3, muscle and heart (Fabp3), mRNA. /PROD=fatty acid binding protein heart 1 /FL=gb:U02883.1 gb:BC002082.1 gb:NM_010174.1	NM_010174	fatty acid binding protein 3, muscle and heart
1416024_x_at	Cct3		35615.7	24773.8	41729.9	30247.7	28144.9	44985.1	28094.2	29786.2	36880.8	22135.9	26013.8	30904.2	15615.8	17709.1	18797.4	19590.5	22109.8	16242.6	16971.6	17176.3	15114.8	NM_009836	Mus musculus	Jul 11, 2007	Consensus sequence	GenBank	gb:NM_009836.1 /DB_XREF=gi:6753319 /GEN=Cct3 /FEA=FLmRNA /CNT=370 /TID=Mm.3576.1 /TIER=FL+Stack /STK=143 /UG=Mm.3576 /LL=12462 /DEF=Mus musculus chaperonin subunit 3 (gamma) (Cct3), mRNA. /PROD=chaperonin subunit 3 (gamma) /FL=gb:NM_009836.1	NM_009836	chaperonin subunit 3 (gamma)
1416025_at	Fgg		55.451	202.868	43.7916	36.8098	45.134	60.6081	50.2306	39.0507	67.0338	72.2131	403.245	43.3109	243.302	594.447	896.644	1376.56	612.581	1325.12	1324.83	804.282	816.984	NM_133862	Mus musculus	Jul 11, 2007	Consensus sequence	GenBank	gb:NM_133862.1 /DB_XREF=gi:19527077 /GEN=AI256424 /FEA=FLmRNA /CNT=301 /TID=Mm.16422.1 /TIER=FL+Stack /STK=143 /UG=Mm.16422 /LL=99571 /DEF=Mus musculus expressed sequence AI256424 (AI256424), mRNA. /PROD=expressed sequence AI256424 /FL=gb:BC019506.1 gb:NM_133862.1 gb:BC019828.1	NM_133862	fibrinogen, gamma polypeptide
1416026_a_at	Rpl12		19990.4	35095.8	35622.5	26829.1	18607.2	18841.7	11478.9	13865.5	15392.3	9902.61	14345.4	9739.33	17810.3	16384.7	11678.5	11258.8	11289.3	22089.5	12003.3	13214	14211.3	NM_009076	Mus musculus	Jul 11, 2007	Consensus sequence	GenBank	gb:NM_009076.1 /DB_XREF=gi:6677768 /GEN=Rpl12 /FEA=FLmRNA /CNT=205 /TID=Mm.70127.1 /TIER=FL+Stack /STK=142 /UG=Mm.70127 /LL=19897 /DEF=Mus musculus ribosomal protein L12 (Rpl12), mRNA. /PROD=ribosomal protein L12 /FL=gb:NM_009076.1 gb:L04280.1 gb:BC018321.1	NM_009076	ribosomal protein L12
1416027_at	Pdcd6		6279.09	6122.7	5223.45	5754.52	5641.29	5830.65	5849.11	6911.66	7063.37	6038.83	7310.07	6601.06	8122.08	7442.62	7972.93	7074.31	9620.69	10042.6	9655.84	10090	8390.76	NM_011051	Mus musculus	Jul 11, 2007	Consensus sequence	GenBank	gb:NM_011051.1 /DB_XREF=gi:6754999 /GEN=Pdcd6 /FEA=FLmRNA /CNT=221 /TID=Mm.24254.1 /TIER=FL+Stack /STK=142 /UG=Mm.24254 /LL=18570 /DEF=Mus musculus programmed cell death 6 (Pdcd6), mRNA. /PROD=programmed cell death 6 /FL=gb:NM_011051.1 gb:U49112.1	NM_011051	programmed cell death 6
1416028_a_at	Hn1		3912.79	2681.58	3038.88	2784.54	2620.86	2649.02	2827.12	3359.23	3282.93	1850.6	3141.71	3186.03	1982.99	1829.22	3889.27	2210.1	3057.89	3677.9	3878.01	3161.22	3687.73	NM_008258	Mus musculus	Jul 11, 2007	Consensus sequence	GenBank	gb:BI453712 /DB_XREF=gi:15244368 /DB_XREF=603171668F1 /CLONE=IMAGE:5251240 /FEA=FLmRNA /CNT=253 /TID=Mm.1775.1 /TIER=Stack /STK=24 /UG=Mm.1775 /LL=15374 /UG_GENE=Hn1 /UG_TITLE=hematological and neurological expressed sequence 1 /FL=gb:BC003758.1 gb:U90123.1 gb:NM_008258.1	NM_008258	hematological and neurological expressed sequence 1
1416029_at	Klf10		1548.58	772.921	1825.79	1610.7	2702.13	1367.19	1503.89	1751.77	1438.54	1315.89	908.28	1198.94	2010.09	2581.16	2520.57	1253.53	705.244	1412.21	1487.34	949.483	1324.53	NM_013692	Mus musculus	Jul 11, 2007	Consensus sequence	GenBank	gb:NM_013692.1 /DB_XREF=gi:7305570 /GEN=Tieg /FEA=FLmRNA /CNT=184 /TID=Mm.4292.1 /TIER=FL+Stack /STK=141 /UG=Mm.4292 /LL=21847 /DEF=Mus musculus TGFB inducible early growth response (Tieg), mRNA. /PROD=TGFB inducible early growth response /FL=gb:AF064088.1 gb:BC003316.1 gb:NM_013692.1 gb:AF049879.1	NM_013692	Kruppel-like factor 10
1416030_a_at	Mcm7		12151.1	5788.25	6896.89	6267.4	9495.67	8871.37	5242.18	6830.77	8074.79	3157.99	6891.77	4083.6	2482.23	1794.62	3647.82	1372.42	2062.12	1801.42	1701.21	2427.63	2530.75	NM_008568	Mus musculus	Jul 11, 2007	Consensus sequence	GenBank	gb:NM_008568.1 /DB_XREF=gi:10242372 /GEN=Mcmd7 /FEA=FLmRNA /CNT=270 /TID=Mm.18923.1 /TIER=FL+Stack /STK=141 /UG=Mm.18923 /LL=17220 /DEF=Mus musculus mini chromosome maintenance deficient 7 (S. cerevisiae) (Mcmd7), mRNA. /PROD=mini chromosome maintenance deficient 7 (S.cerevisiae) /FL=gb:D26091.1 gb:NM_008568.1	NM_008568	minichromosome maintenance deficient 7 (S. cerevisiae)
1416031_s_at	Mcm7		8039.21	5193.8	6486.11	4886.63	7354.69	6192.44	3504.33	5179.57	5678.42	2986.46	4804.27	3202.13	1562.16	2528.77	2343.04	1869.28	2733.6	1719.18	2228.14	2858.24	2413.11	NM_008568	Mus musculus	Jul 11, 2007	Consensus sequence	GenBank	gb:NM_008568.1 /DB_XREF=gi:10242372 /GEN=Mcmd7 /FEA=FLmRNA /CNT=270 /TID=Mm.18923.1 /TIER=FL+Stack /STK=141 /UG=Mm.18923 /LL=17220 /DEF=Mus musculus mini chromosome maintenance deficient 7 (S. cerevisiae) (Mcmd7), mRNA. /PROD=mini chromosome maintenance deficient 7 (S.cerevisiae) /FL=gb:D26091.1 gb:NM_008568.1	NM_008568	minichromosome maintenance deficient 7 (S. cerevisiae)
1416032_at	Tmem109		329.12	623.401	514.437	523.754	1027.64	485.541	483.518	669.983	568.994	608.443	615.505	518.53	886.236	335.802	963.481	510.905	232.13	853.816	245.707	685.351	815.429	AW494906	Mus musculus	Jul 11, 2007	Consensus sequence	GenBank	gb:NM_134142.1 /DB_XREF=gi:19527377 /GEN=1110006I15Rik /FEA=FLmRNA /CNT=236 /TID=Mm.30020.1 /TIER=FL+Stack /STK=141 /UG=Mm.30020 /LL=68539 /DEF=Mus musculus RIKEN cDNA 1110006I15 gene (1110006I15Rik), mRNA. /PROD=mitsugumin 23 /FL=gb:BC025815.1 gb:NM_134142.1 gb:BC022997.1 gb:BC025033.1	AW494906	transmembrane protein 109
1416033_at	Tmem109		160.793	360.596	27.3146	74.6879	16.4722	148.686	347.251	190.658	193.863	87.0254	180.715	158.805	132.367	106.199	19.1269	22.9074	44.3533	43.2717	50.8258	266.198	277.222	AW494906	Mus musculus	Jul 11, 2007	Consensus sequence	GenBank	gb:AW494906 /DB_XREF=gi:7065187 /DB_XREF=UI-M-BH3-auq-a-03-0-UI.s1 /CLONE=UI-M-BH3-auq-a-03-0-UI /FEA=FLmRNA /CNT=236 /TID=Mm.30020.1 /TIER=Stack /STK=8 /UG=Mm.30020 /LL=68539 /UG_GENE=1110006I15Rik /UG_TITLE=RIKEN cDNA 1110006I15 gene /FL=gb:BC025815.1 gb:NM_134142.1 gb:BC022997.1 gb:BC025033.1	AW494906	transmembrane protein 109
1416034_at	Cd24a		2794.63	1127.56	1632.71	4826.12	4065.64	2066.62	9288.3	6583.55	3489.58	3317.62	5768.28	5707.55	2730.55	2473.64	3546.41	3221.94	2750.22	3459.44	7186.83	3496.12	5855.72	NM_009846	Mus musculus	Jul 11, 2007	Consensus sequence	GenBank	gb:BF123439 /DB_XREF=gi:10962479 /DB_XREF=601760641F1 /CLONE=IMAGE:4023467 /FEA=FLmRNA /CNT=468 /TID=Mm.6417.1 /TIER=Stack /STK=33 /UG=Mm.6417 /LL=12484 /UG_GENE=Cd24a /UG_TITLE=CD24a antigen /FL=gb:NM_009846.1 gb:M58661.1	NM_009846	CD24a antigen
1416035_at			810.789	812.359	763.514	1072.44	804.722	869.387	1666.28	1309.06	1153.7	1843.92	1339.72	1515.92	1425.36	1601.31	1658.26	2370.84	1041.46	1222.3	1388.29	1488.19	1282.8	BB269715	Mus musculus	Jul 11, 2007	Consensus sequence	GenBank	gb:AV370372 /DB_XREF=gi:15406791 /DB_XREF=AV370372 /CLONE=9030216D13 /FEA=FLmRNA /CNT=281 /TID=Mm.3879.1 /TIER=Stack /STK=19 /UG=Mm.3879 /LL=15251 /UG_GENE=Hif1a /UG_TITLE=hypoxia inducible factor 1, alpha subunit /FL=gb:BC026139.1 gb:NM_010431.1 gb:AF003695.1	BB269715
1416036_at	Fkbp1a		5215.57	3377.23	2237.83	3229.84	2890.63	3178.47	3375.75	2994.37	2018.4	3368.19	5099.52	4026.98	3234.64	2643.42	3172.6	3141.05	3356.77	3166.14	2565.97	3307.87	2591.63	AF483488	Mus musculus	Jul 11, 2007	Consensus sequence	GenBank	gb:AF483488.1 /DB_XREF=gi:19548729 /FEA=FLmRNA /CNT=283 /TID=Mm.27941.1 /TIER=FL+Stack /STK=11 /UG=Mm.27941 /LL=14225 /UG_GENE=Fkbp1a /DEF=Mus musculus strain ILS FK506-binding protein mRNA, complete cds. /PROD=FK506-binding protein /FL=gb:AF483489.1 gb:AF483488.1 gb:NM_008019.1 gb:BC004671.1	AF483488	FK506 binding protein 1a
1416037_a_at	Cct2		20169.7	7611.26	15934.8	16908.1	14833.9	13730.5	10981.6	8549.06	9634.47	5258.83	11814	6930.77	9532.24	7805.09	8052.39	7228.01	7502.12	11496	8832	9378.23	10994.4	NM_007636	Mus musculus	Jul 11, 2007	Consensus sequence	GenBank	gb:NM_007636.1 /DB_XREF=gi:6671699 /GEN=Cct2 /FEA=FLmRNA /CNT=323 /TID=Mm.3670.1 /TIER=FL+Stack /STK=140 /UG=Mm.3670 /LL=12461 /DEF=Mus musculus chaperonin subunit 2 (beta) (Cct2), mRNA. /PROD=chaperonin subunit 2 (beta) /FL=gb:NM_007636.1 gb:BC007470.1 gb:BC026918.1	NM_007636	chaperonin subunit 2 (beta)
1416038_at	Snd1		2576.21	506.65	1594.59	2587.07	2618.35	2791.77	2628.69	1357.84	2694.61	1658.46	2361.08	2049.84	2867.46	2079.17	2072.16	1507.8	1584.2	1986.5	1672.28	1858.13	1489.88	NM_019776	Mus musculus	Jul 11, 2007	Consensus sequence	GenBank	gb:NM_019776.1 /DB_XREF=gi:9790066 /GEN=Snd1-pending /FEA=FLmRNA /CNT=284 /TID=Mm.29827.1 /TIER=FL+Stack /STK=140 /UG=Mm.29827 /LL=56463 /DEF=Mus musculus staphylococcal nuclease domain containing 1 (Snd1-pending), mRNA. /PROD=staphylococcal nuclease domain containing 1 /FL=gb:BC007126.1 gb:NM_019776.1 gb:AB021491.1	NM_019776	staphylococcal nuclease and tudor domain containing 1
1416039_x_at	Cyr61		1665.88	821.976	1064.44	1505.16	951.776	1427.99	10516.5	9040.7	4782.33	8992.03	5770.75	7772.71	14586.3	26269.2	19806.8	12713.9	10713.5	15266.4	19995.5	20951.3	15463.7	NM_010516	Mus musculus	Jul 11, 2007	Consensus sequence	GenBank	gb:NM_010516.1 /DB_XREF=gi:6753593 /GEN=Cyr61 /FEA=FLmRNA /CNT=204 /TID=Mm.1231.1 /TIER=FL+Stack /STK=140 /UG=Mm.1231 /LL=16007 /DEF=Mus musculus cysteine rich protein 61 (Cyr61), mRNA. /PROD=cysteine rich protein 61 /FL=gb:M32490.1 gb:NM_010516.1	NM_010516	cysteine rich protein 61
1416040_at	Lipf		152.73	313.587	62.8627	243.293	43.5691	257.983	21.4572	12.9253	55.3348	46.9749	301.594	57.7307	125.221	116.333	43.7784	59.4769	36.5727	19.3452	72.7413	92.9093	26.5425	NM_026334	Mus musculus	Jul 11, 2007	Consensus sequence	GenBank	gb:NM_026334.1 /DB_XREF=gi:13385835 /GEN=2310051B21Rik /FEA=FLmRNA /CNT=204 /TID=Mm.46408.1 /TIER=FL+Stack /STK=139 /UG=Mm.46408 /LL=67717 /DEF=Mus musculus RIKEN cDNA 2310051B21 gene (2310051B21Rik), mRNA. /PROD=RIKEN cDNA 2310051B21 /FL=gb:NM_026334.1	NM_026334	lipase, gastric
1416041_at	Sgk		1631.99	1828.74	7172.67	1600.66	1704.95	4015.12	2424.8	2523.17	3067.96	1102.46	2192.43	1060.68	1265.51	2676.41	1672.86	2134.04	1643.97	2209.39	3251.28	2545.93	2389.93	NM_011361	Mus musculus	Jul 11, 2007	Consensus sequence	GenBank	gb:NM_011361.1 /DB_XREF=gi:6755489 /GEN=Sgk /FEA=FLmRNA /CNT=280 /TID=Mm.28405.1 /TIER=FL+Stack /STK=139 /UG=Mm.28405 /LL=20393 /DEF=Mus musculus serumglucocorticoid regulated kinase (Sgk), mRNA. /PROD=serumglucocorticoid regulated kinase /FL=gb:NM_011361.1 gb:AF205855.1 gb:AF139638.1 gb:BC005720.1	NM_011361	serum/glucocorticoid regulated kinase
1416042_s_at	Nasp		6667.5	6491.88	9459.51	6516.58	3459.86	5862.52	4723.03	5146.35	7820.05	2549.84	3704.8	3288.17	1182.17	1453.31	1818.31	1115.5	2342.85	1703.75	2078.88	2489.38	1685.64	BB493242	Mus musculus	Jul 11, 2007	Consensus sequence	GenBank	gb:NM_016777.2 /DB_XREF=gi:13384597 /GEN=Nasp /FEA=FLmRNA /CNT=221 /TID=Mm.7516.1 /TIER=FL+Stack /STK=139 /UG=Mm.7516 /LL=50927 /DEF=Mus musculus nuclear autoantigenic sperm protein (histone-binding) (Nasp), mRNA. /PROD=nuclear autoantigenic sperm protein(histone-binding) /FL=gb:NM_016777.2 gb:AF034610.2	BB493242	nuclear autoantigenic sperm protein (histone-binding)
1416043_at	Nasp		221.848	180.607	72.1195	21.3784	12.588	22.1814	106.83	24.5928	246.041	18.1299	30.0042	10.5634	8.76268	8.57376	10.7711	19.2334	10.8822	10.2402	27.201	33.2382	33.4651	BB493242	Mus musculus	Jul 11, 2007	Consensus sequence	GenBank	gb:BB493242 /DB_XREF=gi:9451869 /DB_XREF=BB493242 /CLONE=D530032B20 /FEA=FLmRNA /CNT=221 /TID=Mm.7516.1 /TIER=Stack /STK=9 /UG=Mm.7516 /LL=50927 /UG_GENE=Nasp /UG_TITLE=nuclear autoantigenic sperm protein (histone-binding) /FL=gb:NM_016777.2 gb:AF034610.2	BB493242	nuclear autoantigenic sperm protein (histone-binding)
1416044_at	Flii		946.787	889.767	723.637	852.193	1010.4	828.515	821.118	952.201	1182.11	1007.75	1699.07	1140.9	1715.72	1611.67	1222.71	1220.7	654.34	1263.26	666.109	757.064	877.408	NM_022009	Mus musculus	Jul 11, 2007	Consensus sequence	GenBank	gb:NM_022009.1 /DB_XREF=gi:11528489 /GEN=Fliih /FEA=FLmRNA /CNT=256 /TID=Mm.25044.1 /TIER=FL+Stack /STK=139 /UG=Mm.25044 /LL=14248 /DEF=Mus musculus flightless I homolog (Drosophila) (Fliih), mRNA. /PROD=flightless I homolog (Drosophila) /FL=gb:NM_022009.1 gb:AF287264.1	NM_022009	flightless I homolog (Drosophila)
1416045_a_at	Smarcb1		2557.24	3276.69	1499.23	2207.25	2714.69	2361.43	2044.44	2676.87	2476.3	1910.79	2500.69	2108.85	1814.79	1544.72	1821.18	1409.84	1167.03	1117.11	1010.31	1086.35	1175.97	NM_011418	Mus musculus	Jul 11, 2007	Consensus sequence	GenBank	gb:NM_011418.1 /DB_XREF=gi:6755577 /GEN=Smarcb1 /FEA=FLmRNA /CNT=211 /TID=Mm.26116.1 /TIER=FL+Stack /STK=139 /UG=Mm.26116 /LL=20587 /DEF=Mus musculus SWISNF related, matrix associated, actin dependent regulator of chromatin, subfamily b, member 1 (Smarcb1), mRNA. /PROD=SWISNF related, matrix associated, actindependent regulator of chromatin, subfamily b, member 1 /FL=gb:AB017344.1 gb:BC025163.1 g…	NM_011418	SWI/SNF related, matrix associated, actin dependent regulator of chromatin, subfamily b, member 1
1416046_a_at	Fuca2		293.125	423.124	313.549	483.034	338.068	433.236	514.365	577.963	482.109	737.082	635.721	606.525	531.841	641.023	653.918	789.629	772.579	850.422	1436.64	657.781	637.068	BM054266	Mus musculus	Jul 11, 2007	Consensus sequence	GenBank	gb:NM_025799.1 /DB_XREF=gi:13385271 /GEN=0610025O11Rik /FEA=FLmRNA /CNT=219 /TID=Mm.26625.1 /TIER=FL+Stack /STK=138 /UG=Mm.26625 /LL=66848 /DEF=Mus musculus RIKEN cDNA 0610025O11 gene (0610025O11Rik), mRNA. /PROD=RIKEN cDNA 0610025O11 /FL=gb:NM_025799.1 gb:BC004039.1 gb:BC018181.1	BM054266	fucosidase, alpha-L- 2, plasma
1416047_at	Fuca2		240.371	427.004	53.7372	60.4353	71.7602	160.011	306.052	296.807	282.119	319.756	87.8067	196.68	277.857	174.261	220.644	218.648	143.169	173.754	282.78	241.515	242.168	BM054266	Mus musculus	Jul 11, 2007	Consensus sequence	GenBank	gb:BM054266 /DB_XREF=gi:16811245 /DB_XREF=id54h03.y3 /CLONE=IMAGE:5667292 /FEA=FLmRNA /CNT=219 /TID=Mm.26625.1 /TIER=ConsEnd /STK=0 /UG=Mm.26625 /LL=66848 /UG_GENE=0610025O11Rik /UG_TITLE=RIKEN cDNA 0610025O11 gene /FL=gb:NM_025799.1 gb:BC004039.1 gb:BC018181.1	BM054266	fucosidase, alpha-L- 2, plasma
1416048_at	Phc2		1454.34	2661.93	766.551	1704.74	2362.22	1542.76	2252.62	2058.19	1806.29	2424.57	2337.24	1279.02	2340.39	1878.81	1693.02	1763.43	958.24	903.48	1024.19	1127.6	1186.87	NM_018774	Mus musculus	Jul 11, 2007	Consensus sequence	GenBank	gb:NM_018774.1 /DB_XREF=gi:9055279 /GEN=Edr2 /FEA=FLmRNA /CNT=215 /TID=Mm.14198.1 /TIER=FL+Stack /STK=138 /UG=Mm.14198 /LL=54383 /DEF=Mus musculus early development regulator 2 (homolog of polyhomeotic 2) (Edr2), mRNA. /PROD=early development regulator 2 (homolog ofpolyhomeotic 2) /FL=gb:U81491.1 gb:NM_018774.1	NM_018774	polyhomeotic-like 2 (Drosophila)
1416049_at	Gldc		2786.02	4013.34	9085.41	4218.11	3238.03	4195.75	2868.23	2882.9	3502.82	881.325	1116.19	843.108	269.465	742.957	1057.25	598.692	1144.23	336.069	604.179	492.363	602.091	NM_138595	Mus musculus	Jul 11, 2007	Consensus sequence	GenBank	gb:NM_138595.1 /DB_XREF=gi:20070407 /GEN=D19Wsu57e /FEA=FLmRNA /CNT=190 /TID=Mm.27953.1 /TIER=FL+Stack /STK=138 /UG=Mm.27953 /LL=28058 /DEF=Mus musculus DNA segment, Chr 19, Wayne State University 57, expressed (D19Wsu57e), mRNA. /PROD=DNA segment, Chr 19, Wayne State University 57,expressed /FL=gb:NM_138595.1 gb:BC017135.1	NM_138595	glycine decarboxylase
1416050_a_at	Scarb1		2307.36	4604.82	1664.93	1990.16	3122.19	1547.8	2416.87	1539.38	2343.35	3267.77	3081.67	2858.72	2090.75	2033.07	2674.08	1671.07	1275.84	1196.78	552.5	530.002	1343.78	NM_016741	Mus musculus	Jul 11, 2007	Consensus sequence	GenBank	gb:NM_016741.1 /DB_XREF=gi:14389422 /GEN=Srb1 /FEA=FLmRNA /CNT=246 /TID=Mm.4603.1 /TIER=FL+Stack /STK=138 /UG=Mm.4603 /LL=20778 /DEF=Mus musculus scavenger receptor class B1 (Srb1), mRNA. /PROD=scavenger receptor class B1 /FL=gb:BC004656.1 gb:U37799.1 gb:NM_016741.1	NM_016741	scavenger receptor class B, member 1
1416051_at	C2		279.86	398.287	517.479	315.803	459.59	440.063	421.175	299.964	333.906	113.733	256.113	468.574	482.758	562.084	506.378	456.118	525.791	674.367	531.32	606.728	549.389	NM_013484	Mus musculus	Jul 11, 2007	Consensus sequence	GenBank	gb:NM_013484.1 /DB_XREF=gi:7304936 /GEN=C2 /FEA=FLmRNA /CNT=183 /TID=Mm.2081.1 /TIER=FL+Stack /STK=138 /UG=Mm.2081 /LL=12263 /DEF=Mus musculus complement component 2 (within H-2S) (C2), mRNA. /PROD=complement component 2 (within H-2S) /FL=gb:BC011086.1 gb:NM_013484.1 gb:M57891.1	NM_013484	complement component 2 (within H-2S)
1416052_at	Prps1		3083.08	1874.61	2662.36	1714.4	2264.36	3640.29	1370.86	2159.56	1478.24	1157.56	1756.56	1172.3	680.402	905.521	537.311	1022.06	1421.44	1053.5	1082.05	1553.54	1500.32	AK011304	Mus musculus	Jul 11, 2007	Consensus sequence	GenBank	gb:NM_021463.1 /DB_XREF=gi:10946853 /GEN=Prps1 /FEA=FLmRNA /CNT=199 /TID=Mm.27454.1 /TIER=FL+Stack /STK=138 /UG=Mm.27454 /LL=19139 /DEF=Mus musculus phosphoribosyl pyrophosphate synthetase 1 (Prps1), mRNA. /PROD=phosphoribosyl pyrophosphate synthetase 1 /FL=gb:AB025048.1 gb:NM_021463.1	AK011304	phosphoribosyl pyrophosphate synthetase 1
1416053_at	Lrrn1		42.9371	31.1985	37.8265	26.0377	61.1288	112.656	22.236	91.8782	26.7856	69.231	48.6711	16.5373	173.772	146.248	45.362	94.5195	192.277	5.1239	17.0589	10.6298	32.5301	NM_008516	Mus musculus	Jul 11, 2007	Consensus sequence	GenBank	gb:NM_008516.1 /DB_XREF=gi:6678723 /GEN=Lrrn1 /FEA=FLmRNA /CNT=157 /TID=Mm.4640.1 /TIER=FL+Stack /STK=138 /UG=Mm.4640 /LL=16979 /DEF=Mus musculus leucine rich repeat protein 1, neuronal (Lrrn1), mRNA. /PROD=leucine rich repeat protein 1, neuronal /FL=gb:NM_008516.1 gb:D45913.1	NM_008516	leucine rich repeat protein 1, neuronal
1416054_at	Rps5		59487.4	112142	59983.1	52048.8	55766.7	61071	34061.4	33922.1	44353.4	37332.1	40950.7	37614	41813.5	38442.1	47514.3	39003.3	46179.7	49466.8	42705	44644.8	52307.5	NM_009095	Mus musculus	Jul 11, 2007	Consensus sequence	GenBank	gb:NM_009095.1 /DB_XREF=gi:6677806 /GEN=Rps5 /FEA=FLmRNA /CNT=359 /TID=Mm.5291.1 /TIER=FL+Stack /STK=137 /UG=Mm.5291 /LL=20103 /DEF=Mus musculus ribosomal protein S5 (Rps5), mRNA. /PROD=ribosomal protein S5 /FL=gb:NM_009095.1 gb:U78085.1	NM_009095	ribosomal protein S5
1416055_at	1810008N23Rik /// Amy2 /// Amy2-1 /// Amy2-2		117.372	44.6488	51.7249	122.965	187.369	26.0816	127.044	40.9493	107.33	79.1256	101.233	136.648	106.461	83.9091	64.3379	345.859	59.8252	73.37	119.174	192.125	90.8319	NM_009669	Mus musculus	Jul 11, 2007	Consensus sequence	GenBank	gb:NM_009669.1 /DB_XREF=gi:6753051 /GEN=Amy2 /FEA=FLmRNA /CNT=486 /TID=Mm.324.1 /TIER=FL+Stack /STK=137 /UG=Mm.324 /LL=11723 /DEF=Mus musculus amylase 2, pancreatic (Amy2), mRNA. /PROD=amylase 2, pancreatic /FL=gb:NM_009669.1	NM_009669	amylase 2, pancreatic /// RIKEN cDNA 1810008N23 gene /// amylase 2-2, pancreatic /// amylase 2-1, pancreatic
1416056_a_at	Ndufb11		15005.6	23692.8	15626.7	18615.3	16515.5	14563.3	14444.5	11720.1	12463.7	16160.2	12638.1	15030.3	13085.3	13983	16521	13426.3	18257	15463.8	15181.2	14002.8	13993.1	BC027265	Mus musculus	Jul 11, 2007	Consensus sequence	GenBank	gb:BC027265.1 /DB_XREF=gi:20073150 /FEA=FLmRNA /CNT=232 /TID=Mm.30084.1 /TIER=FL+Stack /STK=137 /UG=Mm.30084 /LL=104130 /UG_GENE=Np15 /DEF=Mus musculus, nuclear protein 15.6, clone MGC:27951 IMAGE:3589704, mRNA, complete cds. /PROD=nuclear protein 15.6 /FL=gb:BC027265.1 gb:NM_019435.1	BC027265	NADH dehydrogenase (ubiquinone) 1 beta subcomplex, 11
1416057_at	Ndufb11		7619.99	8407.09	6825.45	8718.16	7123.75	7444.73	5728.04	7303.13	6734.72	6995.07	5968.55	5894.13	7685.57	5308.26	6066.76	6448.73	8475.68	7219.57	6086.36	6535.94	7873.49	BC027265	Mus musculus	Jul 11, 2007	Consensus sequence	GenBank	gb:BC027265.1 /DB_XREF=gi:20073150 /FEA=FLmRNA /CNT=232 /TID=Mm.30084.1 /TIER=FL+Stack /STK=137 /UG=Mm.30084 /LL=104130 /UG_GENE=Np15 /DEF=Mus musculus, nuclear protein 15.6, clone MGC:27951 IMAGE:3589704, mRNA, complete cds. /PROD=nuclear protein 15.6 /FL=gb:BC027265.1 gb:NM_019435.1	BC027265	NADH dehydrogenase (ubiquinone) 1 beta subcomplex, 11
1416058_s_at	Atp5c1		29716	18641.7	24168.6	22254	22503	29693.4	17935.5	16869.8	20589.2	15002.7	23024.2	16558.8	21454.1	19311.3	18185.2	14908	15445.8	15029.1	16344.5	16654.1	13557.9	NM_020615	Mus musculus	Jul 11, 2007	Consensus sequence	GenBank	gb:NM_020615.2 /DB_XREF=gi:13346509 /GEN=Atp5c1 /FEA=FLmRNA /CNT=343 /TID=Mm.12677.1 /TIER=FL+Stack /STK=137 /UG=Mm.12677 /LL=11949 /DEF=Mus musculus ATP synthase, H+ transporting, mitochondrial F1 complex, gamma polypeptide 1 (Atp5c1), mRNA. /PROD=ATP synthase, H+ transporting, mitochondrial F1complex, gamma polypeptide 1 /FL=gb:BC010700.1 gb:NM_020615.2 gb:D21073.1	NM_020615	ATP synthase, H+ transporting, mitochondrial F1 complex, gamma polypeptide 1
1416059_at	Sec23b		5947.11	4133.92	5948.34	6478.81	6020.76	6460.42	6387.98	5790	5263.5	5981.93	5604.49	6679.03	4772.61	4373.28	5263.98	4208.15	5994.09	4317.32	6191.04	5106.03	5364.52	BC011160	Mus musculus	Jul 11, 2007	Consensus sequence	GenBank	gb:BC011160.1 /DB_XREF=gi:15029873 /FEA=FLmRNA /CNT=224 /TID=Mm.28704.1 /TIER=FL+Stack /STK=137 /UG=Mm.28704 /LL=27054 /UG_GENE=Sec23b /DEF=Mus musculus, SEC23B (S. cerevisiae), clone MGC:18658 IMAGE:4024353, mRNA, complete cds. /PROD=SEC23B (S. cerevisiae) /FL=gb:NM_019787.1 gb:BC011160.1 gb:AF200326.1 gb:BC005464.1	BC011160	SEC23B (S. cerevisiae)
1416060_at	Tbc1d15		2412.35	1161.3	4844.17	3089.57	2130.62	2613.99	1442.89	1781.97	1391.51	1861.38	1452.23	1926.64	2853.77	2308.05	2304.91	1395.89	3477.85	3293.86	3755.31	2861.06	3884.32	BF577643	Mus musculus	Jul 11, 2007	Consensus sequence	GenBank	gb:NM_025706.1 /DB_XREF=gi:13385163 /GEN=4432405K22Rik /FEA=FLmRNA /CNT=232 /TID=Mm.22252.1 /TIER=FL+Stack /STK=137 /UG=Mm.22252 /LL=66687 /DEF=Mus musculus RIKEN cDNA 4432405K22 gene (4432405K22Rik), mRNA. /PROD=RIKEN cDNA 4432405K22 /FL=gb:NM_025706.1	BF577643	TBC1 domain family, member 15
1416061_at	Tbc1d15		918.897	1072.71	580.678	820.984	764.969	961.667	174.342	1068.72	907	559.397	1072.07	151.057	853.384	969.602	258.922	1453.21	1071.94	1337.7	1019.69	1003.69	335.811	BF577643	Mus musculus	Jul 11, 2007	Consensus sequence	GenBank	gb:AK014795.1 /DB_XREF=gi:12852851 /FEA=FLmRNA /CNT=232 /TID=Mm.22252.1 /TIER=Stack /STK=20 /UG=Mm.22252 /LL=66687 /UG_GENE=4432405K22Rik /UG_TITLE=RIKEN cDNA 4432405K22 gene /DEF=Mus musculus 0 day neonate head cDNA, RIKEN full-length enriched library, clone:4833445M16:homolog to CDNA FLJ12085 FIS, CLONE HEMBB1002510, WEAKLY SIMILAR TO GYP7 PROTEIN, full insert sequence. /FL=gb:NM_025706.1	BF577643	TBC1 domain family, member 15
1416062_at	Tbc1d15		1242.22	867.31	870.255	997.933	730.243	751.383	512.866	233.863	762.955	341.888	525.311	468.251	692.561	549.966	375.488	569.325	485.677	848.745	727.019	717.91	568.768	BF577643	Mus musculus	Jul 11, 2007	Consensus sequence	GenBank	gb:BF577643 /DB_XREF=gi:11651355 /DB_XREF=602092518F1 /CLONE=IMAGE:4206676 /FEA=FLmRNA /CNT=232 /TID=Mm.22252.1 /TIER=Stack /STK=8 /UG=Mm.22252 /LL=66687 /UG_GENE=4432405K22Rik /UG_TITLE=RIKEN cDNA 4432405K22 gene /FL=gb:NM_025706.1	BF577643	TBC1 domain family, member 15
1416063_x_at	Ceacam11		16.9398	44.3836	107.848	8.67873	15.2151	16.9437	11.973	10.4923	23.3703	11.694	111.221	20.0209	39.6355	14.5381	21.018	49.6731	10.1717	8.23693	138.941	335.063	16.8625	NM_023289	Mus musculus	Jul 11, 2007	Consensus sequence	GenBank	gb:NM_023289.1 /DB_XREF=gi:12963618 /GEN=Ceacam11 /FEA=FLmRNA /CNT=145 /TID=Mm.36666.1 /TIER=FL+Stack /STK=137 /UG=Mm.36666 /LL=66996 /DEF=Mus musculus CEA-related cell adhesion molecule 11 (Ceacam11), mRNA. /PROD=carcinoembryonic antigen related protein /FL=gb:AF221099.1 gb:NM_023289.1	NM_023289	CEA-related cell adhesion molecule 11
1416064_a_at	Hspa5		23014.8	6816.28	27929.9	41978.1	22495.1	21590.8	30525.1	25074.3	21525.9	29483.8	31266.1	30174.6	31507.3	34386.6	32508.9	42118.2	60634.2	56348.2	59162	74067.3	55636.8	NM_022310	Mus musculus	Jul 11, 2007	Consensus sequence	GenBank	gb:NM_022310.1 /DB_XREF=gi:11612488 /GEN=Hspa5 /FEA=FLmRNA /CNT=367 /TID=Mm.918.1 /TIER=FL+Stack /STK=136 /UG=Mm.918 /LL=14828 /DEF=Mus musculus heat shock 70kD protein 5 (glucose-regulated protein, 78kD) (Hspa5), mRNA. /PROD=glucose regulated protein, 78 kDa /FL=gb:D78645.1 gb:NM_022310.1	NM_022310	heat shock 70kD protein 5 (glucose-regulated protein)
1416065_a_at	Ankrd10		960.125	1056.82	1646.76	1231.62	814.688	1065.72	1522.54	1375.03	1441.59	652.951	685.47	1153.49	707.881	1209.65	800.21	201.529	455.348	698.986	1086.09	945.946	426.163	NM_133971	Mus musculus	Jul 11, 2007	Consensus sequence	GenBank	gb:NM_133971.1 /DB_XREF=gi:19527191 /GEN=AW549277 /FEA=FLmRNA /CNT=186 /TID=Mm.12459.1 /TIER=FL+Stack /STK=136 /UG=Mm.12459 /LL=102334 /DEF=Mus musculus expressed sequence AW549277 (AW549277), mRNA. /PROD=expressed sequence AW549277 /FL=gb:NM_133971.1 gb:BC002198.1	NM_133971	ankyrin repeat domain 10
1416066_at	Cd9		987.967	95.7654	1227.18	954.422	902.748	852.2	950.285	1349.85	1372.71	1370.91	1312.45	1127.98	3443.4	4221.82	5727.64	4528.7	10106.2	7672.74	9605.91	11583.6	12384.9	NM_007657	Mus musculus	Jul 11, 2007	Consensus sequence	GenBank	gb:NM_007657.1 /DB_XREF=gi:6680893 /GEN=Cd9 /FEA=FLmRNA /CNT=324 /TID=Mm.2956.1 /TIER=FL+Stack /STK=135 /UG=Mm.2956 /LL=12527 /DEF=Mus musculus CD9 antigen (Cd9), mRNA. /PROD=CD9 antigen /FL=gb:L08115.1 gb:NM_007657.1	NM_007657	CD9 antigen
1416067_at	Ifrd1		2448.16	1023.56	4377.81	3084.75	1953.26	3934.18	2644.82	2350.71	4195.48	2503.34	2599.44	3045.05	2793.8	4103.52	2919.19	3759.86	4246.63	5010.93	4234.15	5068.7	4413.33	NM_013562	Mus musculus	Jul 11, 2007	Consensus sequence	GenBank	gb:NM_013562.1 /DB_XREF=gi:7305178 /GEN=Ifrd1 /FEA=FLmRNA /CNT=225 /TID=Mm.168.1 /TIER=FL+Stack /STK=134 /UG=Mm.168 /LL=15982 /DEF=Mus musculus interferon-related developmental regulator 1 (Ifrd1), mRNA. /PROD=interferon-related developmental regulator 1 /FL=gb:NM_013562.1	NM_013562	interferon-related developmental regulator 1
1416068_at	Kars /// LOC631033		6215.44	7817.26	9736.85	5574.11	6717.67	6759.62	3490.93	6187.4	8179.42	3303.75	5310.22	3808.13	3411.37	2818.55	3526.83	2073.14	2179.57	2797.61	2422.34	3142.79	2907.4	NM_053092	Mus musculus	Jul 11, 2007	Consensus sequence	GenBank	gb:NM_053092.1 /DB_XREF=gi:16716380 /GEN=Kars /FEA=FLmRNA /CNT=241 /TID=Mm.196544.1 /TIER=FL+Stack /STK=134 /UG=Mm.196544 /LL=85305 /DEF=Mus musculus lysyl-tRNA synthetase (Kars), mRNA. /PROD=lysyl-tRNA synthetase /FL=gb:BC027356.1 gb:NM_053092.1	NM_053092	lysyl-tRNA synthetase /// similar to lysyl-tRNA synthetase
1416069_at	Pfkp		3697.92	3079.01	5364.85	4749.79	4721.88	3129.35	2181.73	2742.34	3348.67	2031.84	3608.37	2890.8	4448.22	4770.81	3134.68	3372.07	2488.61	4190.21	3664.73	2961.93	4520.06	NM_019703	Mus musculus	Jul 11, 2007	Consensus sequence	GenBank	gb:NM_019703.1 /DB_XREF=gi:9790050 /GEN=Pfkp /FEA=FLmRNA /CNT=244 /TID=Mm.108076.1 /TIER=FL+Stack /STK=133 /UG=Mm.108076 /LL=56421 /DEF=Mus musculus phosphofructokinase, platelet (Pfkp), mRNA. /PROD=phosphofructokinase, platelet /FL=gb:AF123533.1 gb:NM_019703.1 gb:BC006926.1	NM_019703	phosphofructokinase, platelet
1416070_a_at	Ddx18		6403.7	13336.5	8500.69	4096.5	5060.7	7401.66	3582.89	3673.25	5530.29	2360.52	3100	2458.73	2755.95	2097.02	1493.16	2858.46	2372.54	1795.85	1666.94	1757.38	1872.44	NM_025860	Mus musculus	Jul 11, 2007	Consensus sequence	GenBank	gb:NM_025860.1 /DB_XREF=gi:13385341 /GEN=2310005B10Rik /FEA=FLmRNA /CNT=213 /TID=Mm.44219.1 /TIER=FL+Stack /STK=133 /UG=Mm.44219 /LL=66942 /DEF=Mus musculus RIKEN cDNA 2310005B10 gene (2310005B10Rik), mRNA. /PROD=RIKEN cDNA 2310005B10 /FL=gb:NM_025860.1	NM_025860	DEAD (Asp-Glu-Ala-Asp) box polypeptide 18
1416071_at	Ddx18		2124.79	2606.09	2725.32	1712.38	2271.17	2953.34	1532.31	2139.55	1988.76	1461.45	1963.76	1193.02	1291.25	1190.39	1184.63	972.307	1028.78	1239.57	990.654	995.316	1122.09	NM_025860	Mus musculus	Jul 11, 2007	Consensus sequence	GenBank	gb:NM_025860.1 /DB_XREF=gi:13385341 /GEN=2310005B10Rik /FEA=FLmRNA /CNT=213 /TID=Mm.44219.1 /TIER=FL+Stack /STK=133 /UG=Mm.44219 /LL=66942 /DEF=Mus musculus RIKEN cDNA 2310005B10 gene (2310005B10Rik), mRNA. /PROD=RIKEN cDNA 2310005B10 /FL=gb:NM_025860.1	NM_025860	DEAD (Asp-Glu-Ala-Asp) box polypeptide 18
1416072_at	Cd34		202.001	104.454	289.669	381.182	518.44	256.202	886.358	946.748	140.461	1115.72	1032.48	639.842	1183.94	1258.93	643.887	636.859	423.705	358.116	316.432	367.94	71.2277	NM_133654	Mus musculus	Jul 11, 2007	Consensus sequence	GenBank	gb:NM_133654.1 /DB_XREF=gi:19526791 /GEN=Cd34 /FEA=FLmRNA /CNT=203 /TID=Mm.29798.1 /TIER=FL+Stack /STK=133 /UG=Mm.29798 /LL=12490 /DEF=Mus musculus CD34 antigen (Cd34), mRNA. /PROD=CD34 antigen /FL=gb:BC006607.1 gb:NM_133654.1	NM_133654	CD34 antigen
1416073_a_at	Nup85		5141.2	3816.75	9740.49	5821.37	6467.91	7938.86	4481.58	5415.88	7456.59	4385.16	4357.6	6066.34	2424.86	3009.1	2775.69	2134.58	3990.9	3510.03	2399.77	3555.99	3412.03	NM_008787	Mus musculus	Jul 11, 2007	Consensus sequence	GenBank	gb:NM_008787.1 /DB_XREF=gi:6679218 /GEN=Pcnt /FEA=FLmRNA /CNT=157 /TID=Mm.4379.1 /TIER=FL+Stack /STK=133 /UG=Mm.4379 /LL=18541 /DEF=Mus musculus pericentrin (Pcnt), mRNA. /PROD=pericentrin /FL=gb:U05823.1 gb:NM_008787.1	NM_008787	nucleoporin 85
1416074_a_at	Rpl28		49447	128485	101063	67380.3	65818.3	71952.7	37760.9	46974.9	54481.3	35973	39371.4	41887.6	51382.5	41690.6	47184.2	45829.3	53968.7	53338.7	58879.6	41239.7	52837	NM_009081	Mus musculus	Jul 11, 2007	Consensus sequence	GenBank	gb:NM_009081.1 /DB_XREF=gi:6677778 /GEN=Rpl28 /FEA=FLmRNA /CNT=199 /TID=Mm.3111.1 /TIER=FL+Stack /STK=132 /UG=Mm.3111 /LL=19943 /DEF=Mus musculus ribosomal protein L28 (Rpl28), mRNA. /PROD=ribosomal protein L28 /FL=gb:NM_009081.1 gb:BC024395.1	NM_009081	ribosomal protein L28
1416075_at	Sav1		684.339	613.695	552.031	676.988	501.563	428.641	481.749	520.95	450.637	341.163	443.792	566.791	479.496	686.994	616.778	605.721	606.973	1019.15	533.445	829.139	1190.69	NM_022028	Mus musculus	Jul 11, 2007	Consensus sequence	GenBank	gb:BC019377.1 /DB_XREF=gi:18044159 /FEA=FLmRNA /CNT=209 /TID=Mm.67721.1 /TIER=FL+Stack /STK=9 /UG=Mm.67721 /LL=64010 /UG_GENE=Wwp3-pending /DEF=Mus musculus, WW domain-containing protein 3, clone MGC:30471 IMAGE:4021056, mRNA, complete cds. /PROD=WW domain-containing protein 3 /FL=gb:NM_022028.1 gb:BC019377.1	NM_022028	salvador homolog 1 (Drosophila)
1416076_at	Ccnb1 /// Ccnb1-rs1 /// EG434175 /// LOC672788		4351.48	4283.05	4355.72	2876.16	2386.09	3596.83	1944.1	3494.36	3985.58	1243.73	2968.37	1597.23	681.068	885.581	1323.73	648.579	1379.18	1302.37	953.686	1507.66	1026.83	NM_007629	Mus musculus	Jul 11, 2007	Consensus sequence	GenBank	gb:X58708.1 /DB_XREF=gi:50614 /GEN=cycB /FEA=FLmRNA /CNT=275 /TID=Mm.22569.1 /TIER=Stack /STK=23 /UG=Mm.22569 /LL=12429 /DEF=Mouse cycB mRNA for cyclin B. /PROD=cyclin B /FL=gb:NM_007629.1 gb:BC011478.1	NM_007629	cyclin B1, related sequence 1 /// cyclin B1 /// predicted gene, EG434175 /// similar to G2/mitotic-specific cyclin-B1
1416077_at	Adm		356.706	104.209	722.711	351.609	440.006	711.722	273.381	94.6693	317.37	325.63	576.551	310.121	2225.94	1634.69	1263.74	1731.38	2246.44	4803.78	2687.37	2733.97	4590.93	NM_009627	Mus musculus	Jul 11, 2007	Consensus sequence	GenBank	gb:NM_009627.1 /DB_XREF=gi:6752987 /GEN=Adm /FEA=FLmRNA /CNT=145 /TID=Mm.1408.1 /TIER=FL+Stack /STK=132 /UG=Mm.1408 /LL=11535 /DEF=Mus musculus adrenomedullin (Adm), mRNA. /PROD=adrenomedullin /FL=gb:NM_009627.1 gb:U77630.1	NM_009627	adrenomedullin
1416078_s_at	Raf1		2591.12	3686.89	2422.67	2845.88	2957.7	2487.65	3144	3800.18	3197.34	2576.34	3424.73	2533.31	2620.41	3006	2283.05	1460.87	1669.54	2326.32	1902.17	1646.28	2160.14	NM_029780	Mus musculus	Jul 11, 2007	Consensus sequence	GenBank	gb:NM_029780.1 /DB_XREF=gi:18497289 /GEN=Raf1 /FEA=FLmRNA /CNT=259 /TID=Mm.22467.1 /TIER=FL+Stack /STK=131 /UG=Mm.22467 /LL=110157 /DEF=Mus musculus v-raf-1 leukemia viral oncogene 1 (Raf1), mRNA. /PROD=protein kinase raf 1 /FL=gb:NM_029780.1 gb:BC015273.1	NM_029780	v-raf-leukemia viral oncogene 1
1416079_a_at	Arpc1a		2671.89	926.422	2237.5	3539.96	2854.02	1717.36	2562.7	3716.5	2998.73	2239.66	3055.18	2464.51	2688.76	2374.12	2323.74	1568.72	2299.97	3266.4	2188.52	2689.97	3066.62	NM_019767	Mus musculus	Jul 11, 2007	Consensus sequence	GenBank	gb:NM_019767.1 /DB_XREF=gi:9790220 /GEN=Arpc1a /FEA=FLmRNA /CNT=173 /TID=Mm.34695.1 /TIER=FL+Stack /STK=131 /UG=Mm.34695 /LL=56443 /DEF=Mus musculus actin related protein 23 complex, subunit 1A (41 kDa) (Arpc1a), mRNA. /PROD=actin related protein 23 complex, subunit 1A(41 kDa) /FL=gb:NM_019767.1 gb:AB024984.1 gb:BC001988.1	NM_019767	actin related protein 2/3 complex, subunit 1A
1416080_at	Adam15		429.927	119.275	41.4698	250.486	303.992	200.2	206.475	314.686	168.755	471.954	569.78	361.309	353.545	309.134	424.19	522.775	380.325	232.589	284.198	504.711	453.131	NM_009614	Mus musculus	Jul 11, 2007	Consensus sequence	GenBank	gb:NM_009614.1 /DB_XREF=gi:6752961 /GEN=Adam15 /FEA=FLmRNA /CNT=175 /TID=Mm.19830.1 /TIER=FL+Stack /STK=131 /UG=Mm.19830 /LL=11490 /DEF=Mus musculus a disintegrin and metalloproteinase domain 15 (metargidin) (Adam15), mRNA. /PROD=a disintegrin and metalloprotease domain 15(metargidin) /FL=gb:AF006196.1 gb:NM_009614.1	NM_009614	a disintegrin and metallopeptidase domain 15 (metargidin)
1416081_at	Smad1		446.168	91.0065	11.1068	201.8	355.652	126.861	21.6757	237.745	16.4448	44.6935	185.213	76.8093	269.066	282.277	192.068	421.649	235.216	290.889	138.676	298.708	136.755	NM_008539	Mus musculus	Jul 11, 2007	Consensus sequence	GenBank	gb:NM_008539.1 /DB_XREF=gi:6678769 /GEN=Madh1 /FEA=FLmRNA /CNT=244 /TID=Mm.15185.1 /TIER=FL+Stack /STK=16 /UG=Mm.15185 /LL=17125 /DEF=Mus musculus MAD homolog 1 (Drosophila) (Madh1), mRNA. /PROD=MAD homolog 1 (Drosophila) /FL=gb:U74359.1 gb:U58992.1 gb:NM_008539.1	NM_008539	MAD homolog 1 (Drosophila)
1416082_at	Rab1		21733.3	8672.65	29745.3	24670.2	23529.1	33562.9	23181.6	25882	26536.1	30772.9	24883.3	31810.6	23928.2	24564.7	29764.8	30757	33881.8	27605.2	32095.9	33695.9	31074.8	AW108405	Mus musculus	Jul 11, 2007	Consensus sequence	GenBank	gb:BC002077.1 /DB_XREF=gi:12805232 /FEA=FLmRNA /CNT=376 /TID=Mm.14530.1 /TIER=FL+Stack /STK=130 /UG=Mm.14530 /LL=19324 /UG_GENE=Rab1 /DEF=Mus musculus, RAB1, member RAS oncogene family, clone MGC:6226 IMAGE:3592802, mRNA, complete cds. /PROD=RAB1, member RAS oncogene family /FL=gb:BC002077.1 gb:NM_008996.1 gb:AF226873.1	AW108405	RAB1, member RAS oncogene family
1416083_at	Zfand5		4126.24	1342.87	3915.03	5113.91	3909.27	4380.08	6169.54	8088.56	4632.93	5618.32	5750.76	5761.54	6961.14	7045.04	5493.45	4327.62	3958.63	3229.57	3904.5	3178.18	3062.56	AA124553	Mus musculus	Jul 11, 2007	Consensus sequence	GenBank	gb:NM_009551.1 /DB_XREF=gi:6677604 /GEN=Zfp216 /FEA=FLmRNA /CNT=276 /TID=Mm.2904.1 /TIER=FL+Stack /STK=130 /UG=Mm.2904 /LL=22682 /DEF=Mus musculus zinc finger protein 216 (Zfp216), mRNA. /PROD=zinc finger protein 216 /FL=gb:NM_009551.1 gb:AF062071.1	AA124553	zinc finger, AN1-type domain 5
1416084_at	Zfand5		92.1485	126.743	292.656	201.525	382.497	257.415	120.427	305.381	280.653	541.915	197.142	416.312	80.345	772.803	203.061	62.3053	672.262	599.419	449.232	691.809	725.555	AA124553	Mus musculus	Jul 11, 2007	Consensus sequence	GenBank	gb:AA124553 /DB_XREF=gi:1682401 /DB_XREF=mp81d05.r1 /CLONE=IMAGE:575625 /FEA=FLmRNA /CNT=276 /TID=Mm.2904.1 /TIER=Stack /STK=20 /UG=Mm.2904 /LL=22682 /UG_GENE=Zfp216 /UG_TITLE=zinc finger protein 216 /FL=gb:NM_009551.1 gb:AF062071.1	AA124553	zinc finger, AN1-type domain 5
1416085_s_at	Zfand5		7016.58	3937.27	4832.15	4597.82	5177.79	6053.33	5657.07	4284.67	4601.96	5786.14	5042.7	6808.96	6050.22	7296.42	5950.58	6043.92	8737.86	8102.66	7989.81	7106.79	7784.13	AA124553	Mus musculus	Jul 11, 2007	Consensus sequence	GenBank	gb:AA124553 /DB_XREF=gi:1682401 /DB_XREF=mp81d05.r1 /CLONE=IMAGE:575625 /FEA=FLmRNA /CNT=276 /TID=Mm.2904.1 /TIER=Stack /STK=20 /UG=Mm.2904 /LL=22682 /UG_GENE=Zfp216 /UG_TITLE=zinc finger protein 216 /FL=gb:NM_009551.1 gb:AF062071.1	AA124553	zinc finger, AN1-type domain 5
1416086_at	Tpst2		458.341	1107.21	648.761	729.526	677.459	808.75	617.747	740.379	811.186	689.632	907.913	926.337	1037.35	880.407	1339.23	738.247	1037.15	1204.11	1312.33	1138.62	1388.4	NM_009419	Mus musculus	Jul 11, 2007	Consensus sequence	GenBank	gb:NM_009419.1 /DB_XREF=gi:6678420 /GEN=Tpst2 /FEA=FLmRNA /CNT=199 /TID=Mm.14239.1 /TIER=FL+Stack /STK=130 /UG=Mm.14239 /LL=22022 /DEF=Mus musculus protein-tyrosine sulfotransferase 2 (Tpst2), mRNA. /PROD=protein-tyrosine sulfotransferase 2 /FL=gb:AF049890.1 gb:BC003721.1 gb:NM_009419.1	NM_009419	protein-tyrosine sulfotransferase 2
1416087_at	Ap1s1		2018.79	2359.8	1209.46	1832.56	2112.47	1313.93	2349.14	3036.57	1790.08	2992.84	3345.22	2054.34	3329.97	2413.95	1999.36	2560.72	2659.4	2187.92	3360.24	3166.76	2346.57	NM_007457	Mus musculus	Jul 11, 2007	Consensus sequence	GenBank	gb:NM_007457.1 /DB_XREF=gi:6671558 /GEN=Ap1s1 /FEA=FLmRNA /CNT=205 /TID=Mm.833.1 /TIER=FL+Stack /STK=130 /UG=Mm.833 /LL=11769 /DEF=Mus musculus adaptor protein complex AP-1, sigma 1 (Ap1s1), mRNA. /PROD=adaptor-related protein complex AP-1, sigma 1 /FL=gb:M62418.1 gb:NM_007457.1	NM_007457	adaptor protein complex AP-1, sigma 1
1416088_a_at	Rps15		21628.5	63021.6	24757.2	19461.6	20235.5	21506.2	9993.29	10236	13032.7	10175.6	12436.6	10481.2	16559.3	15321.3	10902.2	22196	22642.4	22204.7	22020.8	20530.8	15651.9	NM_009091	Mus musculus	Jul 11, 2007	Consensus sequence	GenBank	gb:NM_009091.1 /DB_XREF=gi:6677798 /GEN=Rps15 /FEA=FLmRNA /CNT=294 /TID=Mm.643.1 /TIER=FL+Stack /STK=129 /UG=Mm.643 /LL=20054 /DEF=Mus musculus ribosomal protein S15 (Rps15), mRNA. /PROD=ribosomal protein S15 /FL=gb:M33330.1 gb:NM_009091.1 gb:BC010763.1	NM_009091	ribosomal protein S15
1416089_at	Rps15		15602.8	32203	16496.2	12983	13230.8	13238.6	8325.61	7795.51	9968.84	9847.27	9391.46	6869.92	11018.1	9691.43	8245.1	8044.63	12040.5	15336.9	12878.4	12384.3	13547.5	NM_009091	Mus musculus	Jul 11, 2007	Consensus sequence	GenBank	gb:NM_009091.1 /DB_XREF=gi:6677798 /GEN=Rps15 /FEA=FLmRNA /CNT=294 /TID=Mm.643.1 /TIER=FL+Stack /STK=129 /UG=Mm.643 /LL=20054 /DEF=Mus musculus ribosomal protein S15 (Rps15), mRNA. /PROD=ribosomal protein S15 /FL=gb:M33330.1 gb:NM_009091.1 gb:BC010763.1	NM_009091	ribosomal protein S15
1416090_at	Pdhb		3446.25	1556.31	4266.63	3270.31	1700.14	4058.76	4180.44	5490.23	5293.3	3960.11	4866.69	4086.35	3088.51	3289.68	4609.01	2735.34	3986.58	2695.59	4372.85	3215.64	2033.52	AK011810	Mus musculus	Jul 11, 2007	Consensus sequence	GenBank	gb:BC019512.1 /DB_XREF=gi:18043469 /FEA=FLmRNA /CNT=259 /TID=Mm.22676.1 /TIER=FL+Stack /STK=129 /UG=Mm.22676 /LL=68263 /UG_GENE=Pdhb /DEF=Mus musculus, pyruvate dehydrogenase (lipoamide) beta, clone MGC:28576 IMAGE:4210204, mRNA, complete cds. /PROD=pyruvate dehydrogenase (lipoamide) beta /FL=gb:BC019512.1 gb:NM_024221.1	AK011810	pyruvate dehydrogenase (lipoamide) beta
1416091_at	Mtap4		1505.83	1143.61	1788.49	1659.12	1807.26	1463.83	1874.9	1960.82	1837.71	2271.1	2749.34	2322.57	2048.19	1793.06	2112.36	2729.98	1422.13	1845.23	1922.03	2323.33	2265.27	BB000894	Mus musculus	Jul 11, 2007	Consensus sequence	GenBank	gb:NM_008633.1 /DB_XREF=gi:7106362 /GEN=Mtap4 /FEA=FLmRNA /CNT=221 /TID=Mm.12625.1 /TIER=FL+Stack /STK=129 /UG=Mm.12625 /LL=17758 /DEF=Mus musculus microtubule-associated protein 4 (Mtap4), mRNA. /PROD=microtubule-associated protein 4 /FL=gb:M72414.1 gb:NM_008633.1	BB000894	microtubule-associated protein 4
1416092_a_at	Mtap4		3103.43	1884.79	3381.94	3824.05	2782.3	3636.91	4481.85	4315.95	4222.68	4614.79	3380.02	5914.41	3374.4	3505.05	3725.94	3587.22	3106.87	2885.97	3352.56	3176.59	2685.15	BB000894	Mus musculus	Jul 11, 2007	Consensus sequence	GenBank	gb:BB000894 /DB_XREF=gi:7840822 /DB_XREF=BB000894 /CLONE=2700052M21 /FEA=FLmRNA /CNT=221 /TID=Mm.12625.1 /TIER=Stack /STK=21 /UG=Mm.12625 /LL=17758 /UG_GENE=Mtap4 /UG_TITLE=microtubule-associated protein 4 /FL=gb:M72414.1 gb:NM_008633.1	BB000894	microtubule-associated protein 4
1416093_a_at	Mrpl20		1484.49	1342.68	1847.92	1461.41	864.545	1219.42	1563.39	1103.73	1705.61	1580.16	1857.79	1058.43	1646.26	1397.74	980.325	1950.57	1768.59	1425.9	1163.96	1674.4	1807.54	NM_025570	Mus musculus	Jul 11, 2007	Consensus sequence	GenBank	gb:NM_025570.1 /DB_XREF=gi:20270193 /GEN=Mrpl20 /FEA=FLmRNA /CNT=181 /TID=Mm.23825.1 /TIER=FL+Stack /STK=128 /UG=Mm.23825 /LL=66448 /DEF=Mus musculus mitochondrial ribosomal protein L20 (Mrpl20), mRNA. /PROD=mitochondrial ribosomal protein L20 /FL=gb:AB049645.1 gb:BC016591.1 gb:NM_025570.1	NM_025570	mitochondrial ribosomal protein L20
1416094_at	Adam9		1223.53	745.356	1373.58	1432.69	932.574	1565.88	1644.77	1835.91	1416.75	4086.7	1983.04	1997.75	8586.65	7224.46	5702.14	5994.38	3554.82	5337.89	5668.61	4341.54	5412.46	NM_007404	Mus musculus	Jul 11, 2007	Consensus sequence	GenBank	gb:NM_007404.1 /DB_XREF=gi:6680643 /GEN=Adam9 /FEA=FLmRNA /CNT=195 /TID=Mm.28908.1 /TIER=FL+Stack /STK=128 /UG=Mm.28908 /LL=11502 /DEF=Mus musculus a disintegrin and metalloproteinase domain 9 (meltrin gamma) (Adam9), mRNA. /PROD=a disintegrin and metalloprotease domain 9(meltrin gamma) /FL=gb:U41765.1 gb:NM_007404.1	NM_007404	a disintegrin and metallopeptidase domain 9 (meltrin gamma)
1416095_x_at	1110005A23Rik		6105.11	6742.87	7366.75	6352.59	6036.48	7114.49	4892.14	4067.36	5177.56	4393.27	4966.38	4667.63	2318.39	3894.54	3266.62	2106.54	3791.17	3267.87	3324.47	3039.25	3009.11	NM_025364	Mus musculus	Jul 11, 2007	Consensus sequence	GenBank	gb:NM_025364.1 /DB_XREF=gi:13384729 /GEN=1110005A23Rik /FEA=FLmRNA /CNT=211 /TID=Mm.10278.1 /TIER=FL+Stack /STK=128 /UG=Mm.10278 /LL=66118 /DEF=Mus musculus RIKEN cDNA 1110005A23 gene (1110005A23Rik), mRNA. /PROD=RIKEN cDNA 1110005A23 /FL=gb:NM_025364.1	NM_025364	RIKEN cDNA 1110005A23 gene
1416096_at	AI413782		2383.52	3819.31	2201.52	2037.3	2424.28	1981.19	2226.83	2914.25	2107.72	2005.2	2421.83	2203.95	1858.13	1997.29	2609.29	1722.74	1636.09	1701.23	1812	1677.57	1798.56	NM_134044	Mus musculus	Jul 11, 2007	Consensus sequence	GenBank	gb:NM_134044.1 /DB_XREF=gi:19527259 /GEN=AI413782 /FEA=FLmRNA /CNT=163 /TID=Mm.29034.1 /TIER=FL+Stack /STK=128 /UG=Mm.29034 /LL=104799 /DEF=Mus musculus expressed sequence AI413782 (AI413782), mRNA. /PROD=expressed sequence AI413782 /FL=gb:BC016646.1 gb:NM_134044.1	NM_134044	expressed sequence AI413782
1416097_at	Lrrc4		25.3533	31.5073	23.2135	18.3737	65.3938	43.865	18.6728	20.8918	69.3975	30.9118	23.0411	39.0709	36.2163	13.7454	42.9621	56.0362	22.9651	37.3186	54.7329	225.727	22.1645	NM_138682	Mus musculus	Jul 11, 2007	Consensus sequence	GenBank	gb:NM_138682.1 /DB_XREF=gi:20373168 /GEN=MBAG1 /FEA=FLmRNA /CNT=136 /TID=Mm.40158.1 /TIER=FL+Stack /STK=128 /UG=Mm.40158 /LL=192198 /DEF=Mus musculus LIBG-like protein (MBAG1), mRNA. /PROD=LIBG-like protein /FL=gb:AF300458.1 gb:NM_138682.1	NM_138682	leucine rich repeat containing 4
1416098_at	Syngr3		284.425	823.895	1052.87	407.125	558.929	283.267	729.909	473.116	644.44	694.623	752.459	359.826	543.567	782.416	857.758	704.341	457.375	512.346	715.324	567.682	875.542	NM_011522	Mus musculus	Jul 11, 2007	Consensus sequence	GenBank	gb:BC025022.1 /DB_XREF=gi:19263543 /FEA=FLmRNA /CNT=159 /TID=Mm.26032.1 /TIER=FL+Stack /STK=128 /UG=Mm.26032 /LL=20974 /UG_GENE=Syngr3 /DEF=Mus musculus, synaptogyrin 3, clone MGC:36037 IMAGE:5369651, mRNA, complete cds. /PROD=synaptogyrin 3 /FL=gb:AF117207.1 gb:NM_011522.1 gb:BC025022.1	NM_011522	synaptogyrin 3
1416099_at	EG621100 /// LOC669376 /// LOC675088 /// Rpl27		33852.2	52647.1	52786.5	24766.6	30811.5	40227.7	20680.9	18283.6	37525.5	16341.8	18755.8	25124.1	20329	15283.7	28201.1	14263.5	19220	25457.6	15964.6	16107.8	25173.7	NM_011289	Mus musculus	Jul 11, 2007	Consensus sequence	GenBank	gb:NM_011289.1 /DB_XREF=gi:8567399 /GEN=Rpl27 /FEA=FLmRNA /CNT=260 /TID=Mm.28985.1 /TIER=FL+Stack /STK=127 /UG=Mm.28985 /LL=19942 /DEF=Mus musculus ribosomal protein L27 (Rpl27), mRNA. /PROD=ribosomal protein L27 /FL=gb:BC024366.1 gb:NM_011289.1 gb:AF214527.1	NM_011289	ribosomal protein L27 /// predicted gene, EG621100 /// similar to ribosomal protein L27
1416100_at	Eif3s7		9153.06	13653.1	8955.04	7763.14	10193	10448.4	5107.92	6481.03	8760.08	4943.53	7077.18	5950.67	5296.1	4602.3	5386.69	5360.94	4760.41	5334.75	5488.85	6582.97	6012.04	NM_018749	Mus musculus	Jul 11, 2007	Consensus sequence	GenBank	gb:NM_018749.1 /DB_XREF=gi:9055213 /GEN=Eif3s7 /FEA=FLmRNA /CNT=273 /TID=Mm.3955.1 /TIER=FL+Stack /STK=127 /UG=Mm.3955 /LL=55944 /DEF=Mus musculus eukaryotic translation initiation factor 3, subunit 7 (zeta, 6667 kDa) (Eif3s7), mRNA. /PROD=eukaryotic translation initiation factor 3,subunit 7 (zeta, 66 /FL=gb:AB012580.1 gb:NM_018749.1	NM_018749	eukaryotic translation initiation factor 3, subunit 7 (zeta)
1416101_a_at	Hist1h1c		1977.66	1044.49	2503.14	3591.45	2171.27	1422.6	11825.3	8516.01	2892.34	15267.1	10502.4	8357.92	27052.1	31076.1	39014.5	31874.8	48619.2	43143	43488.4	51676.2	30857.8	NM_015786	Mus musculus	Jul 11, 2007	Consensus sequence	GenBank	gb:NM_015786.1 /DB_XREF=gi:9845256 /GEN=H1f2 /FEA=FLmRNA /CNT=188 /TID=Mm.193539.1 /TIER=FL+Stack /STK=127 /UG=Mm.193539 /LL=50708 /DEF=Mus musculus H1 histone family, member 2 (H1f2), mRNA. /PROD=H1 histone family, member 2 /FL=gb:NM_015786.1	NM_015786	histone cluster 1, H1c
1416102_at	Ywhaz		11428.4	3680.37	9541.46	12495.6	9780.86	9406.3	15489.5	17827	12355.7	13519.3	12081.7	11758.3	10510.8	9068.66	8767.34	7778.28	8475.88	6363.32	12351.1	7957.9	9593.76	AV027921	Mus musculus	Jul 11, 2007	Consensus sequence	GenBank	gb:AV027921 /DB_XREF=gi:16356502 /DB_XREF=AV027921 /CLONE=1300015C06 /FEA=FLmRNA /CNT=486 /TID=Mm.3360.1 /TIER=Stack /STK=68 /UG=Mm.3360 /LL=22631 /UG_GENE=Ywhaz /UG_TITLE=tyrosine 3-monooxygenasetryptophan 5-monooxygenase activation protein, zeta polypeptide /FL=gb:NM_011740.1 gb:U79231.1 gb:D78647.1 gb:D83037.1 gb:D87660.1	AV027921	tyrosine 3-monooxygenase/tryptophan 5-monooxygenase activation protein, zeta polypeptide
1416103_at	Ywhaz		3187.99	1448.27	2145.51	4108.65	4363.7	2747.56	4999.97	3396.91	3221.28	5095.78	4472.48	4651.03	3782.59	3957.13	3821.26	4569.59	2569.17	3247.26	3528.64	3200.43	2987.31	AV027921	Mus musculus	Jul 11, 2007	Consensus sequence	GenBank	gb:BF608615 /DB_XREF=gi:13505107 /DB_XREF=MY1_001557 /CLONE=ICRFp522G2441 /FEA=FLmRNA /CNT=486 /TID=Mm.3360.1 /TIER=ConsEnd /STK=0 /UG=Mm.3360 /LL=22631 /UG_GENE=Ywhaz /UG_TITLE=tyrosine 3-monooxygenasetryptophan 5-monooxygenase activation protein, zeta polypeptide /FL=gb:NM_011740.1 gb:U79231.1 gb:D78647.1 gb:D83037.1 gb:D87660.1	AV027921	tyrosine 3-monooxygenase/tryptophan 5-monooxygenase activation protein, zeta polypeptide
1416104_at	Mpdu1		1812.21	1575.53	2067.75	1185.62	1448.73	2404.34	2085.94	2288.8	2497.67	1617.23	1743.67	2274.95	1285.51	1533.71	1948.89	1900.07	1771.36	1133.74	1922.35	2286.09	1482.98	NM_011900	Mus musculus	Jul 11, 2007	Consensus sequence	GenBank	gb:NM_011900.1 /DB_XREF=gi:6755693 /GEN=Mpdu1 /FEA=FLmRNA /CNT=197 /TID=Mm.89579.1 /TIER=FL+Stack /STK=127 /UG=Mm.89579 /LL=24070 /DEF=Mus musculus mannose-P-dolichol utilization defect 1 (Mpdu1), mRNA. /PROD=mannose-P-dolichol utilization defect 1 /FL=gb:BC026776.1 gb:AB024713.1 gb:NM_011900.1	NM_011900	mannose-P-dolichol utilization defect 1
1416105_at	Nnt		1873.67	1695.51	1997.78	1801.67	2443.39	1427.19	2768.77	3074.26	1522.9	2746.81	2748.36	2328.71	1990.18	1868.86	2081.41	1432.07	1160.95	926.013	1434.51	1276.72	1794.51	BC008518	Mus musculus	Jul 11, 2007	Consensus sequence	GenBank	gb:BC008518.1 /DB_XREF=gi:14250195 /FEA=FLmRNA /CNT=204 /TID=Mm.3842.1 /TIER=FL+Stack /STK=127 /UG=Mm.3842 /LL=18115 /UG_GENE=Nnt /DEF=Mus musculus, clone MGC:6038 IMAGE:3601702, mRNA, complete cds. /PROD=Unknown (protein for MGC:6038) /FL=gb:NM_008710.1 gb:BC008518.1	BC008518	nicotinamide nucleotide transhydrogenase
1416106_at	Kti12		1588.73	1735.34	1688.07	1174.23	1669.33	2136.86	1632.47	1997.6	1737.19	943.856	1543.08	1343.29	933.276	870.683	1184.09	481.942	871.226	792.47	1200.61	1107.18	988.069	NM_029571	Mus musculus	Jul 11, 2007	Consensus sequence	GenBank	gb:NM_029571.1 /DB_XREF=gi:20270209 /GEN=1110001A12Rik /FEA=FLmRNA /CNT=165 /TID=Mm.27771.1 /TIER=FL+Stack /STK=127 /UG=Mm.27771 /LL=100087 /DEF=Mus musculus RIKEN cDNA 1110001A12 gene (1110001A12Rik), mRNA. /PROD=RIKEN cDNA 1110001A12 /FL=gb:NM_029571.1 gb:BC021493.1	NM_029571	KTI12 homolog, chromatin associated (S. cerevisiae)
1416107_at	Nsg2		542.448	399.122	305.971	200.781	446.189	630.376	468.54	434.622	601.244	361.027	194.979	426.142	317.17	457.114	333.671	70.431	117.988	174.092	363.824	271.835	91.1072	NM_008741	Mus musculus	Jul 11, 2007	Consensus sequence	GenBank	gb:NM_008741.1 /DB_XREF=gi:6679141 /GEN=Nsg2 /FEA=FLmRNA /CNT=204 /TID=Mm.3304.1 /TIER=FL+Stack /STK=127 /UG=Mm.3304 /LL=18197 /DEF=Mus musculus neuron specific gene family member 2 (Nsg2), mRNA. /PROD=neuron specific gene family member 2 /FL=gb:U17259.1 gb:BC018224.1 gb:NM_008741.1	NM_008741	neuron specific gene family member 2
1416108_a_at	Tmed3		639.779	503.979	648.382	554.094	442.106	413.595	485.149	1392.37	371.6	1866.64	808.057	1030.06	2764.54	2881.44	1721.44	1972.49	2213.39	2469.49	2231.69	2164.38	1678.06	NM_025360	Mus musculus	Jul 11, 2007	Consensus sequence	GenBank	gb:NM_025360.1 /DB_XREF=gi:13384723 /GEN=1200002G13Rik /FEA=FLmRNA /CNT=245 /TID=Mm.27606.1 /TIER=FL+Stack /STK=126 /UG=Mm.27606 /LL=66111 /DEF=Mus musculus RIKEN cDNA 1200002G13 gene (1200002G13Rik), mRNA. /PROD=RIKEN cDNA 1200002G13 /FL=gb:BC023338.1 gb:NM_025360.1	NM_025360	transmembrane emp24 domain containing 3
1416109_at	Fuca1		969.525	1451.54	1373.24	912.044	1201.44	1211.8	997.22	1617.08	765.107	2535.4	1997.59	1659.51	3973.85	3378.13	3554.92	3600.02	4099.52	4596.15	5650.6	4020.28	4754.6	NM_024243	Mus musculus	Jul 11, 2007	Consensus sequence	GenBank	gb:NM_024243.1 /DB_XREF=gi:18859606 /GEN=0610006A03Rik /FEA=FLmRNA /CNT=204 /TID=Mm.21580.1 /TIER=FL+Stack /STK=126 /UG=Mm.21580 /LL=71665 /DEF=Mus musculus RIKEN cDNA 0610006A03 gene (0610006A03Rik), mRNA. /PROD=RIKEN cDNA 0610006A03 /FL=gb:NM_024243.1 gb:BC003235.1	NM_024243	fucosidase, alpha-L- 1, tissue
1416110_at	Slc35a4		4208.52	3052.26	2544.31	3507.1	4688.4	3321.21	4410.07	6263.11	4519.59	5172.15	5952.83	4995.68	4578.78	3230.21	4118.04	3082.21	3439.4	2255.63	3221.74	3658.76	3160.64	NM_026404	Mus musculus	Jul 11, 2007	Consensus sequence	GenBank	gb:NM_026404.1 /DB_XREF=gi:13385893 /GEN=2610030J16Rik /FEA=FLmRNA /CNT=219 /TID=Mm.27170.1 /TIER=FL+Stack /STK=126 /UG=Mm.27170 /LL=67843 /DEF=Mus musculus RIKEN cDNA 2610030J16 gene (2610030J16Rik), mRNA. /PROD=RIKEN cDNA 2610030J16 /FL=gb:BC006050.1 gb:NM_026404.1	NM_026404	solute carrier family 35, member A4
1416111_at	Cd83		229.549	179.924	182.832	266.289	140.585	143.444	192.418	231.031	162.941	462.521	478.613	177	250.105	536.619	285.745	271.474	190.366	428.533	237.005	258.932	248.294	NM_009856	Mus musculus	Jul 11, 2007	Consensus sequence	GenBank	gb:NM_009856.1 /DB_XREF=gi:6753355 /GEN=Cd83 /FEA=FLmRNA /CNT=159 /TID=Mm.57175.1 /TIER=FL+Stack /STK=126 /UG=Mm.57175 /LL=12522 /DEF=Mus musculus CD83 antigen (Cd83), mRNA. /PROD=CD83 antigen /FL=gb:NM_009856.1 gb:AF001036.1	NM_009856	CD83 antigen
1416112_at	Cox8a		5265.39	5832.61	6736.31	4008.63	4768.2	5366.17	5051.33	6554.28	5437.72	5883.59	6019.78	5504.33	5729.35	3671.31	5730.05	4834.44	5456.1	2808.04	3907.7	5176.05	2883.02	NM_007750	Mus musculus	Jul 11, 2007	Consensus sequence	GenBank	gb:NM_007750.1 /DB_XREF=gi:6680992 /GEN=Cox8a /FEA=FLmRNA /CNT=169 /TID=Mm.14022.1 /TIER=FL+Stack /STK=125 /UG=Mm.14022 /LL=12868 /DEF=Mus musculus cytochrome c oxidase, subunit VIIIa (Cox8a), mRNA. /PROD=cytochrome c oxidase, subunit VIIIa /FL=gb:U37721.1 gb:NM_007750.1	NM_007750	cytochrome c oxidase, subunit VIIIa
1416113_at	Fkbp8		1287.04	3966.74	1871.12	510.693	1355.57	931.123	607.604	412.26	1288.32	2010.64	1169.33	1673.7	1050.67	1209.68	894.58	1748.28	1888.57	1658.21	1705.56	1034.74	1636.34	NM_010223	Mus musculus	Jul 11, 2007	Consensus sequence	GenBank	gb:NM_010223.1 /DB_XREF=gi:6857786 /GEN=Fkbp8 /FEA=FLmRNA /CNT=247 /TID=Mm.6565.1 /TIER=FL+Stack /STK=125 /UG=Mm.6565 /LL=14232 /DEF=Mus musculus FK506 binding protein 8 (38 kDa) (Fkbp8), mRNA. /PROD=FK506 binding protein 8 (38 kDa) /FL=gb:NM_010223.1 gb:AF030635.1 gb:BC003739.1	NM_010223	FK506 binding protein 8
1416114_at	Sparcl1		37.3372	61.7151	34.1618	22.5282	63.5039	46.6821	76.7922	55.7209	60.8338	118.948	472.65	78.0597	2258.48	1947.47	59.4423	117.989	101.151	54.2235	46.0983	66.2559	52.6836	NM_010097	Mus musculus	Jul 11, 2007	Consensus sequence	GenBank	gb:NM_010097.1 /DB_XREF=gi:6753707 /GEN=Sparcl1 /FEA=FLmRNA /CNT=271 /TID=Mm.29027.1 /TIER=FL+Stack /STK=125 /UG=Mm.29027 /LL=13602 /DEF=Mus musculus SPARC-like 1 (mast9, hevin) (Sparcl1), mRNA. /PROD=extracellular matrix protein 2 /FL=gb:BC003759.1 gb:U64827.1 gb:U77330.1 gb:NM_010097.1	NM_010097	SPARC-like 1 (mast9, hevin)
1416115_at	Orc3l		2652.83	2589.77	1467.57	1776.61	2099.03	2472.47	1603.33	2460.35	1731.28	1247.87	1853.2	1386.87	1276.53	1023.95	1343.71	1120.45	1348.64	1476.26	1608.98	1891.85	1528.66	BF161073	Mus musculus	Jul 11, 2007	Consensus sequence	GenBank	gb:NM_015824.1 /DB_XREF=gi:7657424 /GEN=Orc3 /FEA=FLmRNA /CNT=216 /TID=Mm.29361.1 /TIER=FL+Stack /STK=125 /UG=Mm.29361 /LL=50793 /DEF=Mus musculus origin of replication 3 homolog (S. cerevisiae) (Orc3), mRNA. /PROD=origin of replication 3 homolog (S. cerevisiae) /FL=gb:NM_015824.1	BF161073	origin recognition complex, subunit 3-like (S. cerevisiae)
1416116_at	Orc3l		796.181	305.755	615.502	350.12	230.258	988.641	648.659	309.487	307.672	604.062	382.803	885.363	221.561	339.923	356.992	502.219	106.677	174.776	244.391	368.604	305.841	BF161073	Mus musculus	Jul 11, 2007	Consensus sequence	GenBank	gb:AV275499 /DB_XREF=gi:15405628 /DB_XREF=AV275499 /CLONE=4932428I17 /FEA=FLmRNA /CNT=216 /TID=Mm.29361.1 /TIER=Stack /STK=16 /UG=Mm.29361 /LL=50793 /UG_GENE=Orc3 /UG_TITLE=origin of replication 3 homolog (S. cerevisiae) /FL=gb:NM_015824.1	BF161073	origin recognition complex, subunit 3-like (S. cerevisiae)
1416117_at	Orc3l		660.117	124.533	552.364	451.662	365.164	719.818	114.582	412.276	753.938	345.121	346.649	984.936	770.687	601.059	505.8	448.558	367.146	532.517	445.118	353.003	296.945	BF161073	Mus musculus	Jul 11, 2007	Consensus sequence	GenBank	gb:BF161073 /DB_XREF=gi:11041180 /DB_XREF=601768012F1 /CLONE=IMAGE:3987482 /FEA=FLmRNA /CNT=216 /TID=Mm.29361.1 /TIER=ConsEnd /STK=0 /UG=Mm.29361 /LL=50793 /UG_GENE=Orc3 /UG_TITLE=origin of replication 3 homolog (S. cerevisiae) /FL=gb:NM_015824.1	BF161073	origin recognition complex, subunit 3-like (S. cerevisiae)
1416118_at	LOC630539		5844.08	1489.2	4908.59	6203.23	5602.55	5054.01	5132.83	5962.15	5488.89	3741.39	4383.03	4615.2	1829.69	2576.44	2177.18	1325.79	1680.75	1580.71	1573.71	1522.81	1400.02	NM_025863	Mus musculus	Jul 11, 2007	Consensus sequence	GenBank	gb:NM_025863.1 /DB_XREF=gi:13385345 /GEN=2310035M22Rik /FEA=FLmRNA /CNT=194 /TID=Mm.41535.1 /TIER=FL+Stack /STK=125 /UG=Mm.41535 /LL=66949 /DEF=Mus musculus RIKEN cDNA 2310035M22 gene (2310035M22Rik), mRNA. /PROD=RIKEN cDNA 2310035M22 /FL=gb:BC006700.1 gb:BC025430.1 gb:NM_025863.1	NM_025863	similar to mouse RING finger 1
1416119_at	Txn1		32158.5	27366.8	42809.1	28618.6	25715.1	35465.9	29949.3	25086.7	39170.6	30431	31950.9	33256.9	24524.6	24088.3	28700.3	23990.5	34048.1	22950.2	28738	30190.2	23717.5	NM_011660	Mus musculus	Jul 11, 2007	Consensus sequence	GenBank	gb:NM_011660.1 /DB_XREF=gi:6755910 /GEN=Txn1 /FEA=FLmRNA /CNT=220 /TID=Mm.1275.1 /TIER=FL+Stack /STK=124 /UG=Mm.1275 /LL=22166 /DEF=Mus musculus thioredoxin 1 (Txn1), mRNA. /PROD=thioredoxin /FL=gb:BC010756.1 gb:NM_011660.1	NM_011660	thioredoxin 1
1416120_at	Rrm2		3170.71	1828.53	3095.91	2439.68	2148.05	2696.09	2803.13	2054.68	3018.29	1534.98	3184.15	2304.83	1045.65	755.777	1007.29	756.641	1304.52	427.53	809.022	1323.1	478.654	NM_009104	Mus musculus	Jul 11, 2007	Consensus sequence	GenBank	gb:BF119714 /DB_XREF=gi:10958663 /DB_XREF=601758570F1 /CLONE=IMAGE:3992969 /FEA=FLmRNA /CNT=287 /TID=Mm.99.1 /TIER=Stack /STK=23 /UG=Mm.99 /LL=20135 /UG_GENE=Rrm2 /UG_TITLE=ribonucleotide reductase M2 /FL=gb:M14223.1 gb:NM_009104.1	NM_009104	ribonucleotide reductase M2
1416121_at	Lox		369.765	620.424	485.907	315.591	390.076	150.091	657.443	395.805	594.971	4969.79	2227.01	832.815	32702.9	17972.1	8970.64	22024.9	5815.15	10498.2	7800.59	7510.28	11575.4	M65143	Mus musculus	Jul 11, 2007	Consensus sequence	GenBank	gb:NM_010728.1 /DB_XREF=gi:6754567 /GEN=Lox /FEA=FLmRNA /CNT=304 /TID=Mm.172.1 /TIER=FL+Stack /STK=124 /UG=Mm.172 /LL=16948 /DEF=Mus musculus lysyl oxidase (Lox), mRNA. /PROD=lysyl oxidase /FL=gb:BC018439.1 gb:NM_010728.1 gb:M65142.1	M65143	lysyl oxidase
1416122_at	Ccnd2		3836.08	5680.45	1253.75	3659.5	3776.63	2255.59	3754.74	4037.13	1986.16	7749.3	6902.93	3708.51	22081.9	15595.7	11683.3	15337.6	11345.7	17026.6	15388.7	16586.4	16463.7	NM_009829	Mus musculus	Jul 11, 2007	Consensus sequence	GenBank	gb:NM_009829.1 /DB_XREF=gi:6753309 /GEN=Ccnd2 /FEA=FLmRNA /CNT=267 /TID=Mm.3141.1 /TIER=FL+Stack /STK=124 /UG=Mm.3141 /LL=12444 /DEF=Mus musculus cyclin D2 (Ccnd2), mRNA. /PROD=cyclin D2 /FL=gb:M86182.1 gb:M83749.1 gb:NM_009829.1	NM_009829	cyclin D2
1416123_at	Ccnd2		129.301	9.48539	131.699	299.306	185.196	9.11907	66.24	101.187	70.3698	427.65	322.312	75.26	1410.36	1055.28	424.695	1910.94	1277.08	1525.04	1582.88	1384.28	902.551	NM_009829	Mus musculus	Jul 11, 2007	Consensus sequence	GenBank	gb:BM118679 /DB_XREF=gi:17086705 /DB_XREF=L0914E12-3 /CLONE=L0914E12 /FEA=FLmRNA /CNT=267 /TID=Mm.3141.1 /TIER=Stack /STK=67 /UG=Mm.3141 /LL=12444 /UG_GENE=Ccnd2 /UG_TITLE=cyclin D2 /FL=gb:M86182.1 gb:M83749.1 gb:NM_009829.1	NM_009829	cyclin D2
1416124_at	Ccnd2		30.3654	186.631	105.298	29.797	90.8697	27.2232	176.414	47.7309	21.8817	198.374	85.7363	97.5813	213.611	271.768	209.726	46.6586	81.0527	383.537	312.415	303.163	223.262	NM_009829	Mus musculus	Jul 11, 2007	Consensus sequence	GenBank	gb:BB840359 /DB_XREF=gi:17041090 /DB_XREF=BB840359 /CLONE=E970007F13 /FEA=FLmRNA /CNT=267 /TID=Mm.3141.1 /TIER=ConsEnd /STK=0 /UG=Mm.3141 /LL=12444 /UG_GENE=Ccnd2 /UG_TITLE=cyclin D2 /FL=gb:M86182.1 gb:M83749.1 gb:NM_009829.1	NM_009829	cyclin D2
1416125_at	Fkbp5		1578.07	1849.26	2097.75	1213.21	1632.63	1885.14	2124.2	1967.29	1843.27	1163.8	1642.02	1210.01	926.31	1115.42	684.059	969.673	587.385	443.252	843.113	661.87	879.128	U16959	Mus musculus	Jul 11, 2007	Consensus sequence	GenBank	gb:BC015260.1 /DB_XREF=gi:15929656 /FEA=FLmRNA /CNT=212 /TID=Mm.154390.1 /TIER=FL+Stack /STK=124 /UG=Mm.154390 /LL=14229 /UG_GENE=Fkbp5 /DEF=Mus musculus, FK506 binding protein 5 (51 kDa), clone MGC:18417 IMAGE:4237766, mRNA, complete cds. /PROD=FK506 binding protein 5 (51 kDa) /FL=gb:BC015260.1 gb:U36220.1 gb:NM_010220.1 gb:U16959.1	U16959	FK506 binding protein 5
1416126_at	LOC671429		1646.32	1538.22	1981.3	1021.53	1238.2	1038.04	1166.3	780.06	1830.2	955.143	1249.11	986.297	754.667	797.329	714.464	925.758	780.113	522.169	699.366	805.403	1049.76	NM_009086	Mus musculus	Jul 11, 2007	Consensus sequence	GenBank	gb:NM_009086.1 /DB_XREF=gi:6677788 /GEN=Rpo1-2 /FEA=FLmRNA /CNT=147 /TID=Mm.34589.1 /TIER=FL+Stack /STK=124 /UG=Mm.34589 /LL=20017 /DEF=Mus musculus RNA polymerase 1-2 (128 kDa subunit) (Rpo1-2), mRNA. /PROD=RNA polymerase 1-2 (128 kDa subunit) /FL=gb:U58280.1 gb:NM_009086.1	NM_009086	similar to DNA-directed RNA polymerase I 135 kDa polypeptide (RNA polymerase I subunit 2) (RPA135)
1416127_a_at	Dnpep		2035.66	2944.91	1333.28	2240.39	2504.46	1848.82	1444.55	3037.76	1500.34	1687.53	3271.69	1355.78	4096.5	2029.29	1653.73	1444.27	1296.21	1730.88	1229.12	1421.75	1414.03	NM_016878	Mus musculus	Jul 11, 2007	Consensus sequence	GenBank	gb:NM_016878.1 /DB_XREF=gi:8393267 /GEN=Dnpep /FEA=FLmRNA /CNT=197 /TID=Mm.24680.1 /TIER=FL+Stack /STK=123 /UG=Mm.24680 /LL=13437 /DEF=Mus musculus aspartyl aminopeptidase (Dnpep), mRNA. /PROD=aspartyl aminopeptidase /FL=gb:AF005051.1 gb:NM_016878.1	NM_016878	aspartyl aminopeptidase
1416128_at	EG626534 /// Tuba1c		1342.02	1658.36	2380.85	1764.96	917.067	1784.24	1089.48	1287.37	1649.13	2187.4	1417.61	1635.55	825.256	2358.78	1634.59	2186.05	6034.67	2354.37	2248.43	1970.33	2355.52	NM_009448	Mus musculus	Jul 11, 2007	Consensus sequence	GenBank	gb:NM_009448.1 /DB_XREF=gi:6678468 /GEN=Tuba6 /FEA=FLmRNA /CNT=287 /TID=Mm.88212.1 /TIER=FL+Stack /STK=123 /UG=Mm.88212 /LL=22146 /DEF=Mus musculus tubulin, alpha 6 (Tuba6), mRNA. /PROD=tubulin alpha 6 /FL=gb:NM_009448.1 gb:BC004745.1 gb:M13441.1 gb:BC026753.1 gb:BC022182.1	NM_009448	tubulin, alpha 1C /// predicted gene, EG626534
1416129_at	Errfi1		2873.64	1367.18	2943.59	5498.93	3911.07	3096.22	6782.03	6644.43	4386.35	7670.88	5806.47	4079.91	9995.98	26017.7	13755.8	14700.1	16331.4	19360.2	16787.1	20006.5	19350.8	NM_133753	Mus musculus	Jul 11, 2007	Consensus sequence	GenBank	gb:NM_133753.1 /DB_XREF=gi:19526961 /GEN=1300002F13Rik /FEA=FLmRNA /CNT=270 /TID=Mm.21679.1 /TIER=FL+Stack /STK=123 /UG=Mm.21679 /LL=74155 /DEF=Mus musculus RIKEN cDNA 1300002F13 gene (1300002F13Rik), mRNA. /PROD=RIKEN cDNA 1300002F13 /FL=gb:BC005546.1 gb:NM_133753.1	NM_133753	ERBB receptor feedback inhibitor 1
1416130_at	Prnp		1728.38	1468.28	1338.56	1417.97	2207.37	1386.85	2708.86	3775.91	1665.06	3618.46	3682.5	2628.08	8161.74	4399.83	4478.27	4414.97	1775.09	2699.11	2416.25	2282.29	2567	BE630020	Mus musculus	Jul 11, 2007	Consensus sequence	GenBank	gb:BE630020 /DB_XREF=gi:9912708 /DB_XREF=uu39c03.x1 /CLONE=IMAGE:3374308 /FEA=FLmRNA /CNT=297 /TID=Mm.648.1 /TIER=Stack /STK=11 /UG=Mm.648 /LL=19122 /UG_GENE=Prnp /UG_TITLE=prion protein /FL=gb:NM_011170.1 gb:BC006703.1 gb:M13685.1	BE630020	prion protein
1416131_s_at	C920006C10Rik		1075.83	726.498	1669.42	1158.88	1462.45	1113.58	1129.34	1335.97	1355.22	1489.86	1134.66	991.098	890.465	1820.45	1553.9	1026.34	1040.46	1577.49	1545.09	1113.76	1044.03	BB188557	Mus musculus	Jul 11, 2007	Consensus sequence	GenBank	gb:NM_133766.1 /DB_XREF=gi:19526981 /GEN=C920006C10Rik /FEA=FLmRNA /CNT=354 /TID=Mm.29805.1 /TIER=FL+Stack /STK=123 /UG=Mm.29805 /LL=76740 /DEF=Mus musculus RIKEN cDNA C920006C10 gene (C920006C10Rik), mRNA. /PROD=RIKEN cDNA C920006C10 /FL=gb:BC007482.1 gb:NM_133766.1	BB188557	RIKEN cDNA C920006C10 gene
1416132_at	C920006C10Rik		272.122	419.663	344.776	309.975	411.796	345.835	344.658	321.676	479.65	262.797	230.027	261.105	284.722	329.339	287.501	308.435	115.074	194.785	75.4489	265.187	198.312	BB188557	Mus musculus	Jul 11, 2007	Consensus sequence	GenBank	gb:AK018695.1 /DB_XREF=gi:12858531 /FEA=FLmRNA /CNT=354 /TID=Mm.29805.1 /TIER=Stack /STK=12 /UG=Mm.29805 /LL=76740 /UG_GENE=C920006C10Rik /UG_TITLE=RIKEN cDNA C920006C10 gene /DEF=Mus musculus 2 days neonate thymus thymic cells cDNA, RIKEN full-length enriched library, clone:C920006C10:homolog to HYPOTHETICAL PROTEIN KIAA0143 (FRAGMENT), full insert sequence. /FL=gb:BC007482.1 gb:NM_133766.1	BB188557	RIKEN cDNA C920006C10 gene
1416133_at	C920006C10Rik		2281.64	2461.71	2854.44	1546.48	2991.47	2452.77	1675.82	2414.67	2419.69	2016.22	2326.66	1636.78	2664.07	2048.96	2412.56	2178.14	2225.5	2323.13	2522.58	2313.62	2313.48	BB188557	Mus musculus	Jul 11, 2007	Consensus sequence	GenBank	gb:BB188557 /DB_XREF=gi:16270628 /DB_XREF=BB188557 /CLONE=A330049K02 /FEA=FLmRNA /CNT=354 /TID=Mm.29805.1 /TIER=Stack /STK=10 /UG=Mm.29805 /LL=76740 /UG_GENE=C920006C10Rik /UG_TITLE=RIKEN cDNA C920006C10 gene /FL=gb:BC007482.1 gb:NM_133766.1	BB188557	RIKEN cDNA C920006C10 gene
1416134_at	Aplp1		72.3971	101.743	67.9726	81.5562	51.1114	32.9566	44.5955	23.1742	131.469	86.8042	41.071	129.306	658.568	92.6219	480.3	95.8039	151.63	107.529	580.744	177.395	251.036	NM_007467	Mus musculus	Jul 11, 2007	Consensus sequence	GenBank	gb:NM_007467.1 /DB_XREF=gi:6680699 /GEN=Aplp1 /FEA=FLmRNA /CNT=161 /TID=Mm.2381.1 /TIER=FL+Stack /STK=123 /UG=Mm.2381 /LL=11803 /DEF=Mus musculus amyloid beta (A4) precursor-like protein 1 (Aplp1), mRNA. /PROD=amyloid beta (A4) precursor-like protein 1 /FL=gb:L04538.1 gb:BC021877.1 gb:NM_007467.1	NM_007467	amyloid beta (A4) precursor-like protein 1
1416135_at	Apex1		11378.2	15791.2	10822.3	8267.6	8858.14	11659.4	8305.19	8399.6	15593.1	5905.35	7587.58	9801.49	3676.32	3498.3	4555.1	3372.96	3584.44	2400.11	2332.65	2566.35	2501.43	NM_009687	Mus musculus	Jul 11, 2007	Consensus sequence	GenBank	gb:NM_009687.1 /DB_XREF=gi:6753085 /GEN=Apex /FEA=FLmRNA /CNT=179 /TID=Mm.203.1 /TIER=FL+Stack /STK=122 /UG=Mm.203 /LL=11792 /DEF=Mus musculus apurinicapyrimidinic endonuclease (Apex), mRNA. /PROD=apurinicapyrimidinic endonuclease /FL=gb:NM_009687.1 gb:D90374.1	NM_009687	apurinic/apyrimidinic endonuclease 1
1416136_at	Mmp2		3424.17	3968.49	2031.14	5345.59	6815.64	2633.8	4598.39	5764.82	4266.49	12268.8	7784.21	5195.13	21081.7	14249.4	13619	11256.3	3772.77	5347.86	4871.25	4450.09	4572.66	NM_008610	Mus musculus	Jul 11, 2007	Consensus sequence	GenBank	gb:NM_008610.1 /DB_XREF=gi:6678901 /GEN=Mmp2 /FEA=FLmRNA /CNT=233 /TID=Mm.29564.1 /TIER=FL+Stack /STK=122 /UG=Mm.29564 /LL=17390 /DEF=Mus musculus matrix metalloproteinase 2 (Mmp2), mRNA. /PROD=matrix metalloproteinase 2 /FL=gb:M84324.1 gb:NM_008610.1	NM_008610	matrix metallopeptidase 2
1416137_at	Anxa7		862.965	670.854	777.239	618.479	1042.34	806.616	372.11	757.038	672.347	915.75	515.725	612.021	733.876	782.579	631.167	1181.32	1112.85	961.908	832.635	786.273	987.029	BC008997	Mus musculus	Jul 11, 2007	Consensus sequence	GenBank	gb:NM_009674.1 /DB_XREF=gi:6753061 /GEN=Anxa7 /FEA=FLmRNA /CNT=346 /TID=Mm.20794.1 /TIER=FL+Stack /STK=122 /UG=Mm.20794 /LL=11750 /DEF=Mus musculus annexin A7 (Anxa7), mRNA. /PROD=annexin A7 /FL=gb:NM_009674.1 gb:L13129.1 gb:BC008997.1	BC008997	annexin A7
1416138_at	Anxa7		2865.95	1071.43	2478.86	1898.56	2211.35	1867.33	1232.68	1660.9	1818.9	1399.6	1804.36	1629.94	2526.36	2173.21	2780.83	2866.53	4128.11	4110.53	3943.54	3579.13	4952.58	BC008997	Mus musculus	Jul 11, 2007	Consensus sequence	GenBank	gb:BC008997.1 /DB_XREF=gi:14290463 /FEA=FLmRNA /CNT=346 /TID=Mm.20794.1 /TIER=FL+Stack /STK=81 /UG=Mm.20794 /LL=11750 /UG_GENE=Anxa7 /DEF=Mus musculus, annexin A7, clone MGC:6143 IMAGE:3157926, mRNA, complete cds. /PROD=annexin A7 /FL=gb:NM_009674.1 gb:L13129.1 gb:BC008997.1	BC008997	annexin A7
1416139_at	Reg2		501.336	674.106	734.64	398.336	696.575	471.177	365.539	307.61	469.869	661.832	552.278	358.991	404.344	429.971	350.133	772.489	574.467	405.792	568.692	357.168	756.537	NM_009043	Mus musculus	Jul 11, 2007	Consensus sequence	GenBank	gb:NM_009043.1 /DB_XREF=gi:6677704 /GEN=Reg2 /FEA=FLmRNA /CNT=143 /TID=Mm.46360.1 /TIER=FL+Stack /STK=122 /UG=Mm.46360 /LL=19693 /DEF=Mus musculus regenerating islet-derived 2 (Reg2), mRNA. /PROD=regenerating islet-derived 2 /FL=gb:NM_009043.1	NM_009043	regenerating islet-derived 2
1416140_a_at	Dhx30		3428.08	2534.21	2877.06	3391.81	3990.01	2936.48	4192.48	4467.75	2972.97	3278.76	4651.78	2741.15	2063.37	2475.07	2747.34	1480.61	2015.18	1711.73	1726.3	1179.76	1967.1	NM_133347	Mus musculus	Jul 11, 2007	Consensus sequence	GenBank	gb:NM_133347.1 /DB_XREF=gi:19111155 /GEN=2810477H02Rik /FEA=FLmRNA /CNT=191 /TID=Mm.30243.1 /TIER=FL+Stack /STK=122 /UG=Mm.30243 /LL=72831 /DEF=Mus musculus RIKEN cDNA 2810477H02 gene (2810477H02Rik), mRNA. /PROD=HELG /FL=gb:NM_133347.1 gb:AB047557.1	NM_133347	DEAH (Asp-Glu-Ala-His) box polypeptide 30
1416141_a_at	EG666577 /// LOC667739 /// LOC671306 /// LOC672620 /// Rps6		164334	222222	202871	143174	147036	165567	98918.6	103015	151239	123711	122235	117788	110691	85538.4	114905	208324	178618	144792	155468	229820	200233	NM_009096	Mus musculus	Jul 11, 2007	Consensus sequence	GenBank	gb:NM_009096.1 /DB_XREF=gi:6677808 /GEN=Rps6 /FEA=FLmRNA /CNT=288 /TID=Mm.1139.1 /TIER=FL+Stack /STK=121 /UG=Mm.1139 /LL=20104 /DEF=Mus musculus ribosomal protein S6 (Rps6), mRNA. /PROD=ribosomal protein S6 /FL=gb:NM_009096.1 gb:BC010604.1	NM_009096	ribosomal protein S6 /// predicted gene, EG666577 /// similar to 40S ribosomal protein S6
1416142_at	Rps6		2265.57	790.001	1468.25	1200.57	1968.27	1961.19	1746.22	1979.11	2480.09	939.84	1029.38	1926.22	963.994	1344.44	2078.07	733.852	1032.5	745.22	1492.33	1419.52	972.984	NM_009096	Mus musculus	Jul 11, 2007	Consensus sequence	GenBank	gb:AA103697 /DB_XREF=gi:1649860 /DB_XREF=mo40d06.r1 /CLONE=IMAGE:556043 /FEA=FLmRNA /CNT=288 /TID=Mm.1139.1 /TIER=ConsEnd /STK=0 /UG=Mm.1139 /LL=20104 /UG_GENE=Rps6 /UG_TITLE=ribosomal protein S6 /FL=gb:NM_009096.1 gb:BC010604.1	NM_009096	ribosomal protein S6
1416143_at	Atp5j		10657.6	13724.7	9321.71	12627.4	9653.08	9252.29	9000.77	4939.92	7472.35	9912.32	10653.4	10021.4	8572.41	8659.38	7827.76	7731.97	10864.7	7648.57	8014.72	6757.18	6775.54	NM_016755	Mus musculus	Jul 11, 2007	Consensus sequence	GenBank	gb:NM_016755.1 /DB_XREF=gi:7949004 /GEN=Atp5j /FEA=FLmRNA /CNT=248 /TID=Mm.353.1 /TIER=FL+Stack /STK=121 /UG=Mm.353 /LL=11957 /DEF=Mus musculus ATP synthase, H+ transporting, mitochondrial F0 complex subunit F (Atp5j), mRNA. /PROD=ATP synthase, H+ transporting. mitochondrial F0complex subunit F /FL=gb:NM_016755.1 gb:BC010766.1 gb:U77128.1	NM_016755	ATP synthase, H+ transporting, mitochondrial F0 complex, subunit F
1416144_a_at	Dhx15		24293.2	9904.27	34431.3	21473	19237.1	31216.1	25789.5	24831.2	26366	18873.2	17137.3	24339.1	11200.5	16526.9	16437	10081.9	14255.7	11480.8	17100.6	13362.8	12410.8	BC003745	Mus musculus	Jul 11, 2007	Consensus sequence	GenBank	gb:BC003745.1 /DB_XREF=gi:13277680 /FEA=FLmRNA /CNT=250 /TID=Mm.993.1 /TIER=FL+Stack /STK=121 /UG=Mm.993 /LL=13204 /UG_GENE=Ddx15 /DEF=Mus musculus, Similar to DEADH (Asp-Glu-Ala-AspHis) box polypeptide 15, clone MGC:5848 IMAGE:3489032, mRNA, complete cds. /PROD=Similar to DEADH (Asp-Glu-Ala-AspHis) boxpolypeptide 15 /FL=gb:NM_007839.1 gb:BC003745.1 gb:AF017153.1	BC003745	DEAH (Asp-Glu-Ala-His) box polypeptide 15
1416145_at	Dhx15		19460.9	6332.17	20758.6	19867.8	16732.1	21528.9	18179.9	25136.7	18999.4	17331.1	17414.1	19097.2	13687.9	11904.5	12318.3	9735.84	10712.8	8130.44	10603.7	11966.4	12096.3	BC003745	Mus musculus	Jul 11, 2007	Consensus sequence	GenBank	gb:BC003745.1 /DB_XREF=gi:13277680 /FEA=FLmRNA /CNT=250 /TID=Mm.993.1 /TIER=FL+Stack /STK=121 /UG=Mm.993 /LL=13204 /UG_GENE=Ddx15 /DEF=Mus musculus, Similar to DEADH (Asp-Glu-Ala-AspHis) box polypeptide 15, clone MGC:5848 IMAGE:3489032, mRNA, complete cds. /PROD=Similar to DEADH (Asp-Glu-Ala-AspHis) boxpolypeptide 15 /FL=gb:NM_007839.1 gb:BC003745.1 gb:AF017153.1	BC003745	DEAH (Asp-Glu-Ala-His) box polypeptide 15
1416146_at	Hspa4		10595.5	6068.22	22196.2	10320.3	10287.5	16326.8	8566.98	8884.16	16021.7	7821.96	8452.51	11381	7108.14	7635.24	10895.9	7012.21	8793.47	10829.5	8446.62	8397.79	9662.08	BE912771	Mus musculus	Jul 11, 2007	Consensus sequence	GenBank	gb:NM_008300.1 /DB_XREF=gi:6680300 /GEN=Hspa4 /FEA=FLmRNA /CNT=238 /TID=Mm.1032.1 /TIER=FL+Stack /STK=121 /UG=Mm.1032 /LL=15525 /DEF=Mus musculus heat shock 70 kDa protein 4 (Hspa4), mRNA. /PROD=heat shock 70 kDa protein 4 /FL=gb:BC003950.1 gb:NM_008300.1 gb:D85904.1 gb:BC003770.1	BE912771	heat shock protein 4
1416147_at	Hspa4		330.985	105.3	406.438	83.7809	120.549	306.751	81.6435	145.515	142.348	113.044	96.838	107.597	469.662	96.792	110.926	176.484	227.853	98.4354	125.991	280.99	149.604	BE912771	Mus musculus	Jul 11, 2007	Consensus sequence	GenBank	gb:BE912771 /DB_XREF=gi:10409758 /DB_XREF=601664727F1 /CLONE=IMAGE:3964783 /FEA=FLmRNA /CNT=238 /TID=Mm.1032.1 /TIER=ConsEnd /STK=0 /UG=Mm.1032 /LL=15525 /UG_GENE=Hspa4 /UG_TITLE=heat shock 70 kDa protein 4 /FL=gb:BC003950.1 gb:NM_008300.1 gb:D85904.1 gb:BC003770.1	BE912771	heat shock protein 4
1416148_at	Laptm4b		12566.8	10101.3	7426.46	10210.3	8867.33	13233.5	7698.95	7379.64	7934.86	4466.64	4734.5	3063.91	5524.4	5152.18	6815.39	3868.27	3237.84	4042.05	4630.55	4803.71	5715.86	BC019120	Mus musculus	Jul 11, 2007	Consensus sequence	GenBank	gb:BC019120.1 /DB_XREF=gi:17512295 /FEA=FLmRNA /CNT=221 /TID=Mm.197518.1 /TIER=FL+Stack /STK=121 /UG=Mm.197518 /LL=114128 /UG_GENE=Laptm4b /DEF=Mus musculus, lysosomal-associated protein transmembrane 4B, clone MGC:29407 IMAGE:4507607, mRNA, complete cds. /PROD=lysosomal-associated protein transmembrane 4B /FL=gb:BC019120.1 gb:NM_033521.1 gb:AF317418.1	BC019120	lysosomal-associated protein transmembrane 4B
1416149_at	Olig1		77.5675	163.892	121.76	36.5238	128.149	249.809	48.5629	47.5012	123.791	125.452	100.389	63.9784	26.5765	181.342	202.171	516.657	39.1107	50.06	27.0293	64.3052	53.0189	AB038696	Mus musculus	Jul 11, 2007	Consensus sequence	GenBank	gb:AB038696.1 /DB_XREF=gi:11602813 /GEN=Olig1 /FEA=FLmRNA /CNT=150 /TID=Mm.39300.1 /TIER=FL+Stack /STK=121 /UG=Mm.39300 /LL=50914 /DEF=Mus musculus mRNA for Olig1 bHLH protein, complete cds. /PROD=Olig1 bHLH protein /FL=gb:NM_016968.1 gb:AB038696.1	AB038696	oligodendrocyte transcription factor 1
1416150_a_at	Sfrs3		10308.6	5617.03	11245.6	10401.1	8432.38	10967.3	9004.58	11005.9	8636.31	6421.87	8192.16	7965.21	3685.86	5417.58	4628.77	3485.6	6522.58	3800.16	4908.71	4113.56	3847.15	NM_013663	Mus musculus	Jul 11, 2007	Consensus sequence	GenBank	gb:NM_013663.1 /DB_XREF=gi:8567401 /GEN=Sfrs3 /FEA=FLmRNA /CNT=470 /TID=Mm.6787.1 /TIER=FL+Stack /STK=120 /UG=Mm.6787 /LL=20383 /DEF=Mus musculus splicing factor, arginineserine-rich 3 (SRp20) (Sfrs3), mRNA. /PROD=splicing factor, arginineserine-rich 3 (SRp20) /FL=gb:NM_013663.1	NM_013663	splicing factor, arginine/serine-rich 3 (SRp20)
1416151_at	Sfrs3		1211.6	592.299	1490.68	1698.29	925.784	1400.61	1928.89	1948.58	1428.95	1671.87	1655.09	1699.78	798.67	1220.72	1230.84	782.81	854.521	510.32	474.646	492.641	421.22	NM_013663	Mus musculus	Jul 11, 2007	Consensus sequence	GenBank	gb:BB470806 /DB_XREF=gi:16427822 /DB_XREF=BB470806 /CLONE=D230035H06 /FEA=FLmRNA /CNT=470 /TID=Mm.6787.1 /TIER=Stack /STK=18 /UG=Mm.6787 /LL=20383 /UG_GENE=Sfrs3 /UG_TITLE=splicing factor, arginineserine-rich 3 (SRp20) /FL=gb:NM_013663.1	NM_013663	splicing factor, arginine/serine-rich 3 (SRp20)
1416152_a_at	Sfrs3		1247	393.081	1565.72	1728.02	1199.17	1611.27	2093.5	2815.38	1892.86	1477.43	2080.34	2136.09	966.587	1254.76	901.83	686.094	811.327	451.253	514.15	574.82	504.711	NM_013663	Mus musculus	Jul 11, 2007	Consensus sequence	GenBank	gb:AV135383 /DB_XREF=gi:16382763 /DB_XREF=AV135383 /CLONE=2810017D11 /FEA=FLmRNA /CNT=470 /TID=Mm.6787.1 /TIER=Stack /STK=12 /UG=Mm.6787 /LL=20383 /UG_GENE=Sfrs3 /UG_TITLE=splicing factor, arginineserine-rich 3 (SRp20) /FL=gb:NM_013663.1	NM_013663	splicing factor, arginine/serine-rich 3 (SRp20)
1416153_at	LOC665155 /// Srp54		21104.4	11325.7	19253.6	22744.5	17292.1	21202.8	22841.6	22348.8	23389.7	23195.3	22487.9	22163.7	28508.5	19235.9	25969.2	21205.4	25094.5	25152	25954.6	29478	27354.9	NM_011899	Mus musculus	Jul 11, 2007	Consensus sequence	GenBank	gb:NM_011899.1 /DB_XREF=gi:6755659 /GEN=Srp54 /FEA=FLmRNA /CNT=250 /TID=Mm.12848.1 /TIER=FL+Stack /STK=120 /UG=Mm.12848 /LL=24067 /DEF=Mus musculus signal recognition particle 54 kDa (Srp54), mRNA. /PROD=signal recognition particle 54 kDa /FL=gb:BC019683.1 gb:NM_011899.1	NM_011899	signal recognition particle 54 /// similar to signal recognition particle 54
1416154_at	LOC665155 /// Srp54		345.446	523.615	378.36	452.613	403.61	353.876	444.487	362.079	95.1057	531.579	410.852	333.252	324.327	754.44	385.68	469.097	518.149	290.256	150.116	317.077	534.042	NM_011899	Mus musculus	Jul 11, 2007	Consensus sequence	GenBank	gb:BB463557 /DB_XREF=gi:16426909 /DB_XREF=BB463557 /CLONE=D130081I18 /FEA=FLmRNA /CNT=250 /TID=Mm.12848.1 /TIER=ConsEnd /STK=3 /UG=Mm.12848 /LL=24067 /UG_GENE=Srp54 /UG_TITLE=signal recognition particle 54 kDa /FL=gb:BC019683.1 gb:NM_011899.1	NM_011899	signal recognition particle 54 /// similar to signal recognition particle 54
1416155_at	Hmgb3		11510.4	2986.53	3002.9	16752.2	8832.13	10326.9	16115.3	11750.1	12231.7	7415.46	8770.02	10548.2	2914.44	5166.85	5145.48	6510.49	6750.69	4950.33	5160.38	5915.29	5201.78	NM_008253	Mus musculus	Jul 11, 2007	Consensus sequence	GenBank	gb:NM_008253.1 /DB_XREF=gi:6680230 /GEN=Hmgb3 /FEA=FLmRNA /CNT=213 /TID=Mm.340.1 /TIER=FL+Stack /STK=120 /UG=Mm.340 /LL=15354 /DEF=Mus musculus high mobility group box 3 (Hmgb3), mRNA. /PROD=high mobility group box 3 /FL=gb:NM_008253.1 gb:BC011276.1 gb:AF022465.1	NM_008253	high mobility group box 3
1416156_at	Vcl		7686.51	4034.27	6537.03	7733.86	6296.6	6569.4	13641.8	11855.2	7128.95	19791.6	13187.8	14444.3	16617.1	16423.6	19598.5	13103.4	7249.44	10537.3	10295.3	7846.16	11101.2	NM_009502	Mus musculus	Jul 11, 2007	Consensus sequence	GenBank	gb:BC008520.1 /DB_XREF=gi:14250199 /FEA=FLmRNA /CNT=194 /TID=Mm.12842.1 /TIER=FL+Stack /STK=120 /UG=Mm.12842 /LL=22330 /UG_GENE=Vcl /DEF=Mus musculus, vinculin, clone MGC:6134 IMAGE:3495710, mRNA, complete cds. /PROD=vinculin /FL=gb:NM_009502.1 gb:BC008520.1 gb:L18880.1	NM_009502	vinculin
1416157_at	Vcl		22.4589	39.6467	15.4035	91.7924	63.0226	52.8894	7.74227	35.1435	16.4019	24.6392	45.5751	10.3322	13.9696	85.3425	16.0267	24.5041	34.3434	116.76	43.3164	112.882	45.9821	NM_009502	Mus musculus	Jul 11, 2007	Consensus sequence	GenBank	gb:NM_009502.1 /DB_XREF=gi:6724322 /GEN=Vcl /FEA=FLmRNA /CNT=194 /TID=Mm.12842.1 /TIER=FL /STK=2 /UG=Mm.12842 /LL=22330 /DEF=Mus musculus vinculin (Vcl), mRNA. /PROD=vinculin /FL=gb:NM_009502.1 gb:BC008520.1 gb:L18880.1	NM_009502	vinculin
1416158_at	Nr2f2		44.9113	122.36	101.919	5.42	66.3417	34.339	148.607	176.897	170.471	396.367	269.115	238.623	524.754	566.562	349.212	452.612	164.993	231.319	472.945	176.966	249.68	AI463873	Mus musculus	Jul 11, 2007	Consensus sequence	GenBank	gb:NM_009697.1 /DB_XREF=gi:6753103 /GEN=Nr2f2 /FEA=FLmRNA /CNT=177 /TID=Mm.16519.1 /TIER=FL+Stack /STK=120 /UG=Mm.16519 /LL=11819 /DEF=Mus musculus nuclear receptor subfamily 2, group F, member 2 (Nr2f2), mRNA. /PROD=nuclear receptor subfamily 2, group F, member 2 /FL=gb:NM_009697.1 gb:U07635.1	AI463873	nuclear receptor subfamily 2, group F, member 2
1416159_at	Nr2f2		73.5033	105.82	268.169	374.072	87.4233	86.7905	992.1	982.007	52.7516	1903.64	2265.46	1670.32	2811.19	2501.73	1739.61	1888.14	1119.42	1595.9	1396.01	1052.89	1187.55	AI463873	Mus musculus	Jul 11, 2007	Consensus sequence	GenBank	gb:U07635.1 /DB_XREF=gi:466469 /FEA=FLmRNA /CNT=177 /TID=Mm.16519.1 /TIER=FL /STK=1 /UG=Mm.16519 /LL=11819 /UG_GENE=Nr2f2 /DEF=Mus musculus ovalbumin upstream promoter transcription factor II COUP-TFII mRNA, complete cds. /PROD=COUP-TFII /FL=gb:NM_009697.1 gb:U07635.1	AI463873	nuclear receptor subfamily 2, group F, member 2
1416160_at	Nr2f2		117.352	213.451	38.3577	109.575	114.679	29.6048	73.4768	51.6481	52.0793	191.832	440.312	304.716	452.734	404.966	251.638	361.522	366.846	306.722	270.538	234.817	250.897	AI463873	Mus musculus	Jul 11, 2007	Consensus sequence	GenBank	gb:AI463873 /DB_XREF=gi:4317903 /DB_XREF=va66e02.y1 /CLONE=IMAGE:736346 /FEA=FLmRNA /CNT=177 /TID=Mm.16519.1 /TIER=ConsEnd /STK=0 /UG=Mm.16519 /LL=11819 /UG_GENE=Nr2f2 /UG_TITLE=nuclear receptor subfamily 2, group F, member 2 /FL=gb:NM_009697.1 gb:U07635.1	AI463873	nuclear receptor subfamily 2, group F, member 2
1416161_at	Rad21		3149.12	1362.65	4160.78	3930.34	5786.2	2981.12	3151.81	5354.41	3374.88	5026.42	4238.81	4719.83	2370.25	4106.21	2848.65	2234.72	2630.12	2143.96	3972.36	2226.76	2139.32	AF332085	Mus musculus	Jul 11, 2007	Consensus sequence	GenBank	gb:NM_009009.1 /DB_XREF=gi:6679602 /GEN=Rad21 /FEA=FLmRNA /CNT=282 /TID=Mm.182628.1 /TIER=FL+Stack /STK=120 /UG=Mm.182628 /LL=19357 /DEF=Mus musculus RAD21 homolog (S. pombe) (Rad21), mRNA. /PROD=RAD21 homolog (S. pombe) /FL=gb:AF332086.1 gb:AF332085.1 gb:NM_009009.1 gb:D49429.1	AF332085	RAD21 homolog (S. pombe)
1416162_at	Rad21		278.607	471.273	349.42	186.946	512.553	162.036	309.639	188.477	142.179	158.103	659.929	200.189	157.147	43.0884	123.283	43.4795	27.9953	17.5341	37.3537	79.219	29.9023	AF332085	Mus musculus	Jul 11, 2007	Consensus sequence	GenBank	gb:AF332085.1 /DB_XREF=gi:14193736 /GEN=Rad21 /FEA=FLmRNA /CNT=282 /TID=Mm.182628.1 /TIER=FL /STK=2 /UG=Mm.182628 /LL=19357 /DEF=Mus musculus strain ISS Rad21 (Rad21) mRNA, complete cds. /PROD=Rad21 /FL=gb:AF332086.1 gb:AF332085.1 gb:NM_009009.1 gb:D49429.1	AF332085	RAD21 homolog (S. pombe)
1416163_at	Cops4		780.177	1048.88	1250.57	748.513	1216.11	1466.93	834.277	1396.15	995.724	1318.81	1046.07	1014.91	881.684	1112.14	558.971	585.969	892.852	682.847	860.257	650.094	466.055	NM_012001	Mus musculus	Jul 11, 2007	Consensus sequence	GenBank	gb:NM_012001.1 /DB_XREF=gi:6753489 /GEN=Cops4 /FEA=FLmRNA /CNT=223 /TID=Mm.957.1 /TIER=FL+Stack /STK=120 /UG=Mm.957 /LL=26891 /DEF=Mus musculus COP9 (constitutive photomorphogenic) homolog, subunit 4 (Arabidopsis thaliana) (Cops4), mRNA. /PROD=COP9 (constitutive photomorphogenic) homolog,subunit 4 (Arabidopsis thaliana) /FL=gb:AF071314.1 gb:NM_012001.1	NM_012001	COP9 (constitutive photomorphogenic) homolog, subunit 4 (Arabidopsis thaliana)
1416164_at	Fbln5		71.8548	117.602	214.094	293.272	288.24	322.395	460.737	377.019	80.4236	512.901	436.632	466.238	1173.41	913.635	561.797	494.292	104.682	490.485	157.108	316.214	217.773	NM_011812	Mus musculus	Jul 11, 2007	Consensus sequence	GenBank	gb:NM_011812.1 /DB_XREF=gi:6753823 /GEN=Fbln5 /FEA=FLmRNA /CNT=187 /TID=Mm.25347.1 /TIER=FL+Stack /STK=120 /UG=Mm.25347 /LL=23876 /DEF=Mus musculus fibulin 5 (Fbln5), mRNA. /PROD=fibulin 5 /FL=gb:NM_011812.1 gb:BC006636.1 gb:AF112151.1	NM_011812	fibulin 5
1416165_at	Rab31		2897.29	1393.24	2154.53	3116.5	2289.99	2261.07	3484.82	3537.39	2242	4137.6	3189	2654.64	4864.19	4099.16	3628.08	5057.24	4690.93	3828.5	4876.91	4629.39	4323.08	NM_133685	Mus musculus	Jul 11, 2007	Consensus sequence	GenBank	gb:NM_133685.1 /DB_XREF=gi:19526849 /GEN=AI415285 /FEA=FLmRNA /CNT=176 /TID=Mm.29274.1 /TIER=FL+Stack /STK=120 /UG=Mm.29274 /LL=106572 /DEF=Mus musculus expressed sequence AI415285 (AI415285), mRNA. /PROD=Rab31-like /FL=gb:NM_134121.1 gb:BC013063.1 gb:BC004852.1 gb:NM_133685.1	NM_133685	RAB31, member RAS oncogene family
1416166_a_at	Prdx4		1033.05	588.566	504.938	797.942	833.033	698.212	942.646	996.214	722.061	969.201	875.087	2321.15	515.726	1145.36	911.751	383.44	1485.55	715.33	1645.54	526.09	487.95	NM_016764	Mus musculus	Jul 11, 2007	Consensus sequence	GenBank	gb:NM_016764.1 /DB_XREF=gi:7948998 /GEN=Prdx4 /FEA=FLmRNA /CNT=199 /TID=Mm.19127.1 /TIER=FL+Stack /STK=119 /UG=Mm.19127 /LL=53381 /DEF=Mus musculus peroxiredoxin 4 (Prdx4), mRNA. /PROD=peroxiredoxin 4 /FL=gb:BC019578.1 gb:NM_016764.1 gb:U96746.1 gb:BC003349.1	NM_016764	peroxiredoxin 4
1416167_at	Prdx4		6978.78	3576.6	5413.62	8109.4	8184.3	8304.38	7489.77	9478.09	8046.82	7706.54	6820.61	8903.52	6268.44	5019.74	6252.31	3351.47	6387.96	4227.07	6132.84	7497.71	5486.28	NM_016764	Mus musculus	Jul 11, 2007	Consensus sequence	GenBank	gb:NM_016764.1 /DB_XREF=gi:7948998 /GEN=Prdx4 /FEA=FLmRNA /CNT=199 /TID=Mm.19127.1 /TIER=FL+Stack /STK=119 /UG=Mm.19127 /LL=53381 /DEF=Mus musculus peroxiredoxin 4 (Prdx4), mRNA. /PROD=peroxiredoxin 4 /FL=gb:BC019578.1 gb:NM_016764.1 gb:U96746.1 gb:BC003349.1	NM_016764	peroxiredoxin 4
1416168_at	Serpinf1		411.413	376.436	468.031	557.163	564.878	491.564	580.492	868.859	668.047	1876.77	1912.09	876.425	5396.09	4169.27	2033.29	3293.17	1699.13	1111.84	1892.44	1217.89	1159.34	NM_011340	Mus musculus	Jul 11, 2007	Consensus sequence	GenBank	gb:NM_011340.1 /DB_XREF=gi:6755443 /GEN=Serpinf1 /FEA=FLmRNA /CNT=296 /TID=Mm.2044.1 /TIER=FL+Stack /STK=119 /UG=Mm.2044 /LL=20317 /DEF=Mus musculus serine (or cysteine) proteinase inhibitor, clade F (alpha-2 antiplasmin, pigment epithelium derived factor), member 1 (Serpinf1), mRNA. /PROD=serine (or cysteine) proteinase inhibitor, cladeF (alpha-2 antiplasmin, pigment epithelium derivedfactor), m…	NM_011340	serine (or cysteine) peptidase inhibitor, clade F, member 1
1416169_at	Tpbpb		45.5305	277.22	59.5623	91.179	26.0314	194.92	133.925	95.0536	32.6326	105.413	169.33	175.193	196.122	142.357	171.34	160.478	186.782	199.212	127.807	41.1389	267.488	AY034576	Mus musculus	Jul 11, 2007	Consensus sequence	GenBank	gb:AY034576.1 /DB_XREF=gi:15418827 /GEN=Tpbpb /FEA=FLmRNA /CNT=136 /TID=Mm.140897.1 /TIER=FL+Stack /STK=119 /UG=Mm.140897 /LL=116913 /DEF=Mus musculus trophoblast specific protein beta precursor (Tpbpb) mRNA, complete cds. /PROD=trophoblast specific protein beta precursor /FL=gb:AY034576.1 gb:NM_026429.1	AY034576	trophoblast specific protein beta
1416170_at	Trap1		4509.62	4638.35	5299.84	2658.18	4084.87	4106.09	2934.16	4521.13	5224.36	3029.22	3001.13	3419.98	2676.98	2310.82	2882.63	2100.1	1508.9	2270.31	1564.56	2019.12	2135.96	NM_026508	Mus musculus	Jul 11, 2007	Consensus sequence	GenBank	gb:NM_026508.1 /DB_XREF=gi:13385997 /GEN=2410002K23Rik /FEA=FLmRNA /CNT=211 /TID=Mm.182051.1 /TIER=FL+Stack /STK=119 /UG=Mm.182051 /LL=68015 /DEF=Mus musculus RIKEN cDNA 2410002K23 gene (2410002K23Rik), mRNA. /PROD=RIKEN cDNA 2410002K23 /FL=gb:BC022912.1 gb:NM_026508.1	NM_026508	TNF receptor-associated protein 1
1416171_at	2310037I24Rik		4180.38	2446.66	5227.48	3532.95	4589.03	5654.48	4765.3	5093	4564.24	5263.78	5075.27	4786.82	4358.12	3763.73	4045.71	4176.68	4894.38	3043.26	4646.56	3185.83	4378.26	NM_133714	Mus musculus	Jul 11, 2007	Consensus sequence	GenBank	gb:NM_133714.1 /DB_XREF=gi:19526893 /GEN=2310037I24Rik /FEA=FLmRNA /CNT=177 /TID=Mm.27269.1 /TIER=FL+Stack /STK=119 /UG=Mm.27269 /LL=69612 /DEF=Mus musculus RIKEN cDNA 2310037I24 gene (2310037I24Rik), mRNA. /PROD=RIKEN cDNA 2310037I24 /FL=gb:BC003301.1 gb:NM_133714.1	NM_133714	RIKEN cDNA 2310037I24 gene
1416172_at	Pes1		6306.32	3133.86	5941.37	3325	3003.16	5974	2144.55	2612.65	3708.99	1765.74	2440.85	2233.54	2103.44	1931.51	2114.06	1134.85	1276.16	2131.25	1469.96	1451.95	2026.36	BC004844	Mus musculus	Jul 11, 2007	Consensus sequence	GenBank	gb:NM_022889.1 /DB_XREF=gi:12584983 /GEN=Pes1 /FEA=FLmRNA /CNT=184 /TID=Mm.28659.1 /TIER=FL+Stack /STK=119 /UG=Mm.28659 /LL=64934 /DEF=Mus musculus pescadillo homolog 1, containing BRCT domain (zebrafish) (Pes1), mRNA. /PROD=pescadillo homolog 1, containing BRCT domain(zebrafish) /FL=gb:NM_022889.1 gb:AF289539.1 gb:BC004844.1 gb:BC011142.1	BC004844	pescadillo homolog 1, containing BRCT domain (zebrafish)
1416173_at	Pes1		488.794	160.467	392.969	69.2185	429.223	783.121	498.495	788.847	411.15	422.955	697.409	540.853	66.0979	187.081	75.5599	61.6129	68.5752	44.3331	261.917	47.8482	216.466	BC004844	Mus musculus	Jul 11, 2007	Consensus sequence	GenBank	gb:BC004844.1 /DB_XREF=gi:13436028 /FEA=FLmRNA /CNT=184 /TID=Mm.28659.1 /TIER=FL /STK=7 /UG=Mm.28659 /LL=64934 /UG_GENE=Pes1 /DEF=Mus musculus, pescadillo homolog 1, containing BRCT domain (zebrafish), clone MGC:6292 IMAGE:2649598, mRNA, complete cds. /PROD=pescadillo homolog 1, containing BRCT domain(zebrafish) /FL=gb:NM_022889.1 gb:AF289539.1 gb:BC004844.1 gb:BC011142.1	BC004844	pescadillo homolog 1, containing BRCT domain (zebrafish)
1416174_at	Rbbp9		127.078	112.563	258.261	255.265	257.388	245.708	257.373	348.881	204.359	199.257	204.622	198.06	347.212	311.679	355.18	192.505	373.675	328.365	388.464	254.808	136.863	BC011107	Mus musculus	Jul 11, 2007	Consensus sequence	GenBank	gb:BC011107.1 /DB_XREF=gi:15029773 /FEA=FLmRNA /CNT=163 /TID=Mm.24216.1 /TIER=FL+Stack /STK=119 /UG=Mm.24216 /LL=26450 /UG_GENE=Rbbp9 /DEF=Mus musculus, Similar to retinoblastoma-binding protein 9, clone MGC:19260 IMAGE:3982875, mRNA, complete cds. /PROD=Similar to retinoblastoma-binding protein 9 /FL=gb:NM_015754.1 gb:AF039563.1 gb:BC011107.1	BC011107	retinoblastoma binding protein 9
1416175_a_at	Vdac3		11641	8516.87	14239.7	13107.9	15832.1	21988.4	14623.4	15373.6	16130.8	13471.1	13680.2	16679.6	8208.88	10933.6	10190.2	10212.6	9145.16	8908.65	9418.4	11701.2	9544.32	NM_011696	Mus musculus	Jul 11, 2007	Consensus sequence	GenBank	gb:NM_011696.1 /DB_XREF=gi:6755966 /GEN=Vdac3 /FEA=FLmRNA /CNT=266 /TID=Mm.133962.1 /TIER=FL+Stack /STK=118 /UG=Mm.133962 /LL=22335 /DEF=Mus musculus voltage-dependent anion channel 3 (Vdac3), mRNA. /PROD=voltage-dependent anion channel 3 /FL=gb:U30839.1 gb:NM_011696.1 gb:BC004743.1	NM_011696	voltage-dependent anion channel 3
1416176_at	Hmgb1		6987.2	2050.52	7080.41	8218.17	7418.55	7627.33	7835.67	7437.44	6545.65	5130.88	6353.29	5364.65	3944.08	4234.44	3456.81	2673.8	2738.33	2297.33	2774.25	2362.95	2599.79	BF166000	Mus musculus	Jul 11, 2007	Consensus sequence	GenBank	gb:NM_010439.1 /DB_XREF=gi:6754207 /GEN=Hmgb1 /FEA=FLmRNA /CNT=324 /TID=Mm.16421.1 /TIER=FL+Stack /STK=118 /UG=Mm.16421 /LL=15289 /DEF=Mus musculus high mobility group box 1 (Hmgb1), mRNA. /PROD=high mobility group protein 1 /FL=gb:NM_010439.1 gb:BC008565.1	BF166000	high mobility group box 1
1416177_at	Rbmxrt		3820.63	2312.73	5737.63	4074.13	3203.17	4588.57	3723.72	3215.1	4014.01	2524.04	2933.87	3400.45	1487.93	2405.7	2725.57	1300.62	2139.82	2078.71	2340.38	2011.15	1807.29	NM_009033	Mus musculus	Jul 11, 2007	Consensus sequence	GenBank	gb:NM_009033.1 /DB_XREF=gi:6677684 /GEN=Rbmxrt /FEA=FLmRNA /CNT=183 /TID=Mm.24718.1 /TIER=FL+Stack /STK=118 /UG=Mm.24718 /LL=19656 /DEF=Mus musculus RNA binding motif protein, X chromosome retrogene (Rbmxrt), mRNA. /PROD=RNA binding motif protein, X chromosomeretrogene /FL=gb:AF031568.1 gb:BC011441.1 gb:NM_009033.1	NM_009033	RNA binding motif protein, X chromosome retrogene
1416178_a_at	Plekhb1		698.978	784.184	1448.49	510.942	672.257	900.556	456.83	534.982	872.082	380.15	428.355	828.408	588.986	563.808	796.414	1005.36	446.02	880.6	496.434	694.937	756.425	NM_013746	Mus musculus	Jul 11, 2007	Consensus sequence	GenBank	gb:NM_013746.1 /DB_XREF=gi:7305378 /GEN=Phret1 /FEA=FLmRNA /CNT=146 /TID=Mm.26633.1 /TIER=FL+Stack /STK=118 /UG=Mm.26633 /LL=27276 /DEF=Mus musculus PH domain containing protein in retina 1 (Phret1), mRNA. /PROD=PH domain containing protein in retina 1 /FL=gb:BC024756.1 gb:NM_013746.1 gb:AF000272.1	NM_013746	pleckstrin homology domain containing, family B (evectins) member 1
1416179_a_at	Rdx		5637.35	2765.9	4102.53	11180.8	7921.59	4672.61	11414.8	9369.23	8115.91	9008.63	6953.09	7733.11	1435.82	8120.5	6286.16	2646.26	5780.48	3553.98	5722.72	2762.23	4153.11	NM_009041	Mus musculus	Jul 11, 2007	Consensus sequence	GenBank	gb:NM_009041.1 /DB_XREF=gi:6677698 /GEN=Rdx /FEA=FLmRNA /CNT=284 /TID=Mm.7051.1 /TIER=FL+Stack /STK=118 /UG=Mm.7051 /LL=19684 /DEF=Mus musculus radixin (Rdx), mRNA. /PROD=radixin /FL=gb:NM_009041.1	NM_009041	radixin
1416180_a_at	Rdx		1375.6	395.398	1419.04	2271.06	1648.62	913.813	1469.87	1484.4	1150.23	918.273	1737.05	1089.04	857.277	1286.7	619.136	1186.27	951.391	1132.33	591.698	938.899	723.301	NM_009041	Mus musculus	Jul 11, 2007	Consensus sequence	GenBank	gb:BI990563 /DB_XREF=gi:17961577 /DB_XREF=4072-68 /FEA=FLmRNA /CNT=284 /TID=Mm.7051.1 /TIER=Stack /STK=36 /UG=Mm.7051 /LL=19684 /UG_GENE=Rdx /UG_TITLE=radixin /FL=gb:NM_009041.1	NM_009041	radixin
1416181_at	Mesdc2		11047.1	7477.18	11071.2	13351.3	10318.6	13437.7	14098.8	16218.5	15371	18678.8	15332.9	18835.2	13682.4	12940	16691.3	14166.5	21406	17845.1	21486.5	19943.6	15363.4	NM_023403	Mus musculus	Jul 11, 2007	Consensus sequence	GenBank	gb:NM_023403.1 /DB_XREF=gi:12963664 /GEN=Mesdc2 /FEA=FLmRNA /CNT=206 /TID=Mm.24209.1 /TIER=FL+Stack /STK=118 /UG=Mm.24209 /LL=67943 /DEF=Mus musculus mesoderm development candiate 2 (Mesdc2), mRNA. /PROD=mesoderm development candiate 2 /FL=gb:NM_023403.1 gb:BC014742.1	NM_023403	mesoderm development candiate 2
1416182_at	Apba3		1409.17	2452.72	1339.37	1344.87	1408.1	1138.85	896.097	1251.78	1084.18	855.909	1270.91	819.879	1307.82	1138.21	839.079	661.586	1063.84	1194.13	649.881	878.008	820.136	NM_018758	Mus musculus	Jul 11, 2007	Consensus sequence	GenBank	gb:NM_018758.1 /DB_XREF=gi:9055381 /GEN=Apba3 /FEA=FLmRNA /CNT=153 /TID=Mm.12909.1 /TIER=FL+Stack /STK=118 /UG=Mm.12909 /LL=57267 /DEF=Mus musculus amyloid beta (A4) precursor protein-binding, family A, member 3 (Apba3), mRNA. /PROD=X11gamma protein /FL=gb:BC009666.1 gb:BC005423.1 gb:AF070975.1 gb:NM_018758.1	NM_018758	amyloid beta (A4) precursor protein-binding, family A, member 3
1416183_a_at	Ldhb		16491.8	20347.7	24283.4	6979.35	18049.5	20270.3	8611.57	15723.5	14008.6	9020.28	13259.4	6298.49	11423.9	8544.7	11755.8	12710.4	6946.18	9651.66	6022.82	7517.53	14443.7	NM_008492	Mus musculus	Jul 11, 2007	Consensus sequence	GenBank	gb:NM_008492.1 /DB_XREF=gi:6678673 /GEN=Ldh2 /FEA=FLmRNA /CNT=273 /TID=Mm.9745.1 /TIER=FL+Stack /STK=117 /UG=Mm.9745 /LL=16832 /DEF=Mus musculus lactate dehydrogenase 2, B chain (Ldh2), mRNA. /PROD=lactate dehydrogenase 2, B chain /FL=gb:NM_008492.1	NM_008492	lactate dehydrogenase B
1416184_s_at	Hmga1		34230.1	28292.7	33123.6	19217.3	32776.5	29496	23800.1	12960.2	22085.5	11010.7	13236.6	14136.9	7484.07	8785.89	9458.67	6918.61	3355.39	5308.16	3522.98	2379.38	6733.05	NM_016660	Mus musculus	Jul 11, 2007	Consensus sequence	GenBank	gb:NM_016660.1 /DB_XREF=gi:7710033 /GEN=Hmga1 /FEA=FLmRNA /CNT=184 /TID=Mm.4438.1 /TIER=FL+Stack /STK=117 /UG=Mm.4438 /LL=15361 /DEF=Mus musculus high mobility group AT-hook 1 (Hmga1), mRNA. /PROD=high mobility group AT-hook 1 /FL=gb:NM_016660.1 gb:J04179.1	NM_016660	high mobility group AT-hook 1
1416185_a_at	Adh5		20436.6	18376.4	25318.3	16068.2	16788.5	23670.2	15073.6	14123.1	21506.3	11347.8	11971.3	13499.7	9533.22	13525.8	11718.9	10301.9	14224.9	12305.2	12050.3	13865.5	11315.6	NM_007410	Mus musculus	Jul 11, 2007	Consensus sequence	GenBank	gb:NM_007410.1 /DB_XREF=gi:6680651 /GEN=Adh5 /FEA=FLmRNA /CNT=200 /TID=Mm.3874.1 /TIER=FL+Stack /STK=117 /UG=Mm.3874 /LL=11532 /DEF=Mus musculus alcohol dehydrogenase 5 (Adh5), mRNA. /PROD=alcohol dehydrogenase 5 /FL=gb:NM_007410.1	NM_007410	alcohol dehydrogenase 5 (class III), chi polypeptide
1416186_at	Pnrc2		191.501	158.996	303.927	287.316	244.31	267.853	274.464	362.724	257.264	323.253	222.729	285.478	264.658	387.521	273.327	179.37	341.612	319.021	287.752	224.288	130.72	NM_026383	Mus musculus	Jul 11, 2007	Consensus sequence	GenBank	gb:NM_026383.1 /DB_XREF=gi:13385875 /GEN=0610011E17Rik /FEA=FLmRNA /CNT=248 /TID=Mm.29159.1 /TIER=FL+Stack /STK=116 /UG=Mm.29159 /LL=67799 /DEF=Mus musculus RIKEN cDNA 0610011E17 gene (0610011E17Rik), mRNA. /PROD=RIKEN cDNA 0610011E17 /FL=gb:NM_026383.1 gb:BC006598.1	NM_026383	proline-rich nuclear receptor coactivator 2
1416187_s_at	Pnrc2		643.1	1120.55	698.282	991.833	1100.47	710.161	865.559	718.745	1201.01	929.078	748.075	1197.89	957.112	1674.14	784.721	807.292	933.413	849.704	1549.89	1159.32	433.843	NM_026383	Mus musculus	Jul 11, 2007	Consensus sequence	GenBank	gb:NM_026383.1 /DB_XREF=gi:13385875 /GEN=0610011E17Rik /FEA=FLmRNA /CNT=248 /TID=Mm.29159.1 /TIER=FL+Stack /STK=116 /UG=Mm.29159 /LL=67799 /DEF=Mus musculus RIKEN cDNA 0610011E17 gene (0610011E17Rik), mRNA. /PROD=RIKEN cDNA 0610011E17 /FL=gb:NM_026383.1 gb:BC006598.1	NM_026383	proline-rich nuclear receptor coactivator 2
1416188_at	Gm2a		241.011	79.9193	287.502	107.985	441.622	506.418	796.419	809.259	887.684	555.916	217.998	311.584	871.811	841.729	787.571	513.064	293.571	923.732	925.641	815.886	1085.46	BC004651	Mus musculus	Jul 11, 2007	Consensus sequence	GenBank	gb:NM_010299.1 /DB_XREF=gi:6806916 /GEN=Gm2a /FEA=FLmRNA /CNT=231 /TID=Mm.4140.1 /TIER=FL /STK=2 /UG=Mm.4140 /LL=14667 /DEF=Mus musculus GM2 ganglioside activator protein (Gm2a), mRNA. /PROD=GM2 ganglioside activator protein /FL=gb:U09816.1 gb:BC004651.1 gb:NM_010299.1 gb:L19526.1	BC004651	GM2 ganglioside activator protein
1416189_a_at	Sec61a1		13716.8	28362	18971.5	27095.3	18255	16483	18944.7	17213.8	17143.3	23323.9	15433.8	22764.7	18109.2	20888.2	19383.4	18461.6	26968.3	30586.3	29930.3	28471.6	30647.6	BC003707	Mus musculus	Jul 11, 2007	Consensus sequence	GenBank	gb:BC003707.1 /DB_XREF=gi:13277593 /FEA=FLmRNA /CNT=335 /TID=Mm.28375.1 /TIER=FL+Stack /STK=115 /UG=Mm.28375 /LL=53421 /UG_GENE=Sec61a /DEF=Mus musculus, sec61 homolog, clone MGC:5676 IMAGE:3592772, mRNA, complete cds. /PROD=sec61 homolog /FL=gb:AB032902.1 gb:BC003707.1 gb:AF222743.1 gb:AF145253.1 gb:NM_016906.1	BC003707	Sec61 alpha 1 subunit (S. cerevisiae)
1416190_a_at	Sec61a1		94.4597	50.7892	131.96	459.166	248.03	96.4279	338.592	477.525	398.67	382.719	455.69	171.514	355.56	330.988	191.993	60.9402	326.172	319.754	242.638	239.866	365.189	BC003707	Mus musculus	Jul 11, 2007	Consensus sequence	GenBank	gb:AF145253.1 /DB_XREF=gi:7673000 /FEA=FLmRNA /CNT=335 /TID=Mm.28375.1 /TIER=FL /STK=2 /UG=Mm.28375 /LL=53421 /UG_GENE=Sec61a /DEF=Mus musculus Sec61 alpha isoform 1 mRNA, complete cds. /PROD=Sec61 alpha isoform 1 /FL=gb:AB032902.1 gb:BC003707.1 gb:AF222743.1 gb:AF145253.1 gb:NM_016906.1	BC003707	Sec61 alpha 1 subunit (S. cerevisiae)
1416191_at	Sec61a1		1017.03	1555.23	1184.52	1379.77	1404.61	1236.32	1680.42	2462.86	1222.07	1658.51	1687.45	1633.91	1219.06	1201.18	1529.58	1321.74	1779.75	1737.83	1793.95	1952.56	1795.33	BC003707	Mus musculus	Jul 11, 2007	Consensus sequence	GenBank	gb:AF145253.1 /DB_XREF=gi:7673000 /FEA=FLmRNA /CNT=335 /TID=Mm.28375.1 /TIER=FL /STK=2 /UG=Mm.28375 /LL=53421 /UG_GENE=Sec61a /DEF=Mus musculus Sec61 alpha isoform 1 mRNA, complete cds. /PROD=Sec61 alpha isoform 1 /FL=gb:AB032902.1 gb:BC003707.1 gb:AF222743.1 gb:AF145253.1 gb:NM_016906.1	BC003707	Sec61 alpha 1 subunit (S. cerevisiae)
1416192_at	Napa		114.04	361.738	342.814	479.325	494.812	696.289	621.487	1039.23	505.487	778.444	702.942	800.934	942.627	693.687	480.872	361.72	580.239	444.765	422.238	684.197	640.292	BC004804	Mus musculus	Jul 11, 2007	Consensus sequence	GenBank	gb:NM_025898.1 /DB_XREF=gi:13385391 /GEN=Napa /FEA=FLmRNA /CNT=277 /TID=Mm.104540.1 /TIER=FL+Stack /STK=21 /UG=Mm.104540 /LL=108124 /DEF=Mus musculus N-ethylmaleimide sensitive fusion protein attachment protein alpha (Napa), mRNA. /PROD=N-ethylmaleimide sensitive fusion proteinattachment protein alpha /FL=gb:NM_025898.1 gb:BC004804.1	BC004804	N-ethylmaleimide sensitive fusion protein attachment protein alpha
1416193_at	Car1		139.268	45.0975	51.8314	41.6303	83.975	102.701	59.6139	11.4228	67.1171	22.7428	35.698	24.4138	11.4721	14.723	271.968	26.8642	184.725	15.2502	73.2416	85.2295	17.6264	BC011223	Mus musculus	Jul 11, 2007	Consensus sequence	GenBank	gb:BC011223.1 /DB_XREF=gi:15029974 /FEA=FLmRNA /CNT=209 /TID=Mm.3471.1 /TIER=FL+Stack /STK=115 /UG=Mm.3471 /LL=12346 /UG_GENE=Car1 /DEF=Mus musculus, carbonic anhydrase 1, clone MGC:18584 IMAGE:4208180, mRNA, complete cds. /PROD=carbonic anhydrase 1 /FL=gb:NM_009799.1 gb:M32452.1 gb:BC011223.1	BC011223	carbonic anhydrase 1
1416194_at	Cyp4b1		610.932	552.526	427.434	431.181	662.54	435.325	572.936	578.275	591.761	537.61	663.722	588.326	578.728	588.217	710.23	794.103	458.895	404.354	455.327	459.566	423.152	NM_007823	Mus musculus	Jul 11, 2007	Consensus sequence	GenBank	gb:NM_007823.1 /DB_XREF=gi:6681122 /GEN=Cyp4b1 /FEA=FLmRNA /CNT=269 /TID=Mm.1840.1 /TIER=FL+Stack /STK=115 /UG=Mm.1840 /LL=13120 /DEF=Mus musculus cytochrome P450, subfamily IV B, polypeptide 1 (Cyp4b1), mRNA. /PROD=cytochrome P450, subfamily IV B, polypeptide 1 /FL=gb:D50834.1 gb:BC008996.1 gb:NM_007823.1	NM_007823	cytochrome P450, family 4, subfamily b, polypeptide 1
1416195_at	RP23-136K12.4		1926.93	2311.9	1536.27	1374.84	2117.48	2001.06	2559.17	2158.84	2302.14	1840.15	2098.7	2246.88	2166.8	2225.26	2653.42	2746.95	1809.47	1823.21	2160.66	2016.15	2743.06	NM_008916	Mus musculus	Jul 11, 2007	Consensus sequence	GenBank	gb:NM_008916.1 /DB_XREF=gi:6679448 /GEN=Pps /FEA=FLmRNA /CNT=174 /TID=Mm.1458.1 /TIER=FL+Stack /STK=115 /UG=Mm.1458 /LL=19062 /DEF=Mus musculus putative phosphatase (Pps), mRNA. /PROD=putative phosphatase /FL=gb:AF483523.1 gb:AF483522.1 gb:NM_008916.1 gb:U96724.1	NM_008916	putative phosphatase
1416196_at	Rpsa		12.7478	48.5919	45.9242	12.4228	11.8852	29.9882	11.1412	20.8235	74.0912	9.39597	11.2288	11.0351	10.5026	7.09387	9.81354	13.4249	24.0959	8.4088	13.2508	22.0847	19.4193	NM_011029	Mus musculus	Jul 11, 2007	Consensus sequence	GenBank	gb:BB416054 /DB_XREF=gi:16423342 /DB_XREF=BB416054 /CLONE=C430045D17 /FEA=FLmRNA /CNT=295 /TID=Mm.4071.1 /TIER=ConsEnd /STK=1 /UG=Mm.4071 /LL=16785 /UG_GENE=Lamr1 /UG_TITLE=laminin receptor 1 (67kD, ribosomal protein SA) /FL=gb:BC003829.1 gb:AF140348.1 gb:J02870.1 gb:NM_011029.1	NM_011029	ribosomal protein SA
1416197_at	Snrpc		15038.6	11512.5	12139.9	11844.4	10715	10189.5	6737.3	6592.86	9271.94	6478.67	8935.8	10556.4	6379.52	4755.54	7911	7152.52	12959.4	6705.67	9885.7	8894.94	6095.2	NM_011432	Mus musculus	Jul 11, 2007	Consensus sequence	GenBank	gb:NM_011432.1 /DB_XREF=gi:6755595 /GEN=Snrp1c /FEA=FLmRNA /CNT=189 /TID=Mm.2265.1 /TIER=FL+Stack /STK=114 /UG=Mm.2265 /LL=20630 /DEF=Mus musculus U1 small nuclear ribonucleoprotein 1C (Snrp1c), mRNA. /PROD=U1 small nuclear ribonucleoprotein 1C /FL=gb:BC008243.1 gb:NM_011432.1 gb:U70315.1	NM_011432	U1 small nuclear ribonucleoprotein C
1416198_at	Th1l		2168.49	1360.5	1134.79	1575.58	1806.97	1386.15	1510.91	1703.89	573.638	1144.33	1361.05	1330.17	943.948	905.286	958.392	911.188	1013.46	694.696	629.472	812.866	774.463	NM_020580	Mus musculus	Jul 11, 2007	Consensus sequence	GenBank	gb:NM_020580.1 /DB_XREF=gi:10181119 /GEN=Th1l /FEA=FLmRNA /CNT=175 /TID=Mm.182439.1 /TIER=FL+Stack /STK=114 /UG=Mm.182439 /LL=57314 /DEF=Mus musculus TH1-like homolog (Drosophila) (Th1l), mRNA. /PROD=TH1 homolog (Drosophila) /FL=gb:NM_020580.1 gb:BC006959.1	NM_020580	TH1-like homolog (Drosophila)
1416199_at	Kifc3		1169.13	1392.25	1110.92	1274.17	1285.4	982.928	2024.62	2042	1845.15	2595.37	2238.69	2614.58	2011.28	2554.98	3617.46	2179.6	1911.87	2093.46	2066.7	2028.48	2788.35	NM_010631	Mus musculus	Jul 11, 2007	Consensus sequence	GenBank	gb:NM_010631.1 /DB_XREF=gi:12597626 /GEN=Kifc3 /FEA=FLmRNA /CNT=157 /TID=Mm.22513.1 /TIER=FL+Stack /STK=114 /UG=Mm.22513 /LL=16582 /DEF=Mus musculus kinesin family member C3 (Kifc3), mRNA. /PROD=kinesin family member C3 /FL=gb:AF013118.2 gb:NM_010631.1	NM_010631	kinesin family member C3
1416200_at	Il33		314.407	202.77	155.886	130.977	174.698	213.672	248.402	85.24	312.433	203.111	146.077	171.047	2379.72	2610.22	605.708	3061.97	1130.26	1290.38	2194.66	1274.07	1461.89	NM_133775	Mus musculus	Jul 11, 2007	Consensus sequence	GenBank	gb:NM_133775.1 /DB_XREF=gi:19526999 /GEN=9230117N10Rik /FEA=FLmRNA /CNT=149 /TID=Mm.182359.1 /TIER=FL+Stack /STK=114 /UG=Mm.182359 /LL=77125 /DEF=Mus musculus RIKEN cDNA 9230117N10 gene (9230117N10Rik), mRNA. /PROD=RIKEN cDNA 9230117N10 /FL=gb:NM_133775.1 gb:BC003847.1	NM_133775	interleukin 33
1416201_at	Crk		2611.36	733.963	2844.81	2586.72	2237.79	2589.11	2254.93	2251.1	2595.61	1765.33	2292.08	2786.78	2044	2095.01	2196.91	1420.35	3934.77	5168.64	2461.1	4382.27	3558.86	BF020879	Mus musculus	Jul 11, 2007	Consensus sequence	GenBank	gb:NM_133656.1 /DB_XREF=gi:19526795 /GEN=Crko /FEA=FLmRNA /CNT=507 /TID=Mm.22073.1 /TIER=FL+Stack /STK=113 /UG=Mm.22073 /LL=12928 /DEF=Mus musculus avian sarcoma virus CT10 (v-crk) oncogene homolog (Crko), mRNA. /PROD=avian sarcoma virus CT10 (v-crk) oncogenehomolog /FL=gb:BC012216.1 gb:NM_133656.1	BF020879	v-crk sarcoma virus CT10 oncogene homolog (avian)
1416202_at	Phb2		7906.12	12572.9	8200.67	7376.24	8706.9	6351.16	4990.97	5341.7	5285.05	3980.8	5780.88	3489.3	3624.75	3151.23	3561.19	3905.6	3165.99	3649.18	3050.34	2349.63	3198.79	NM_007531	Mus musculus	Jul 11, 2007	Consensus sequence	GenBank	gb:NM_007531.1 /DB_XREF=gi:6671621 /GEN=Bcap37 /FEA=FLmRNA /CNT=270 /TID=Mm.36241.1 /TIER=FL+Stack /STK=113 /UG=Mm.36241 /LL=12034 /DEF=Mus musculus B-cell receptor-associated protein 37 (Bcap37), mRNA. /PROD=B-cell receptor-associated protein 37 /FL=gb:NM_007531.1	NM_007531	prohibitin 2
1416203_at	Aqp1		358.185	532.665	245.18	501.166	732.361	410.801	748.896	483.719	406.475	805.584	516.12	414.267	1379.06	1165.2	538.668	844.021	563.847	569.879	639.379	601.19	819.481	NM_007472	Mus musculus	Jul 11, 2007	Consensus sequence	GenBank	gb:NM_007472.1 /DB_XREF=gi:6680709 /GEN=Aqp1 /FEA=FLmRNA /CNT=262 /TID=Mm.18625.1 /TIER=FL+Stack /STK=113 /UG=Mm.18625 /LL=11826 /DEF=Mus musculus aquaporin 1 (Aqp1), mRNA. /PROD=aquaporin 1 /FL=gb:NM_007472.1 gb:BC007125.1 gb:L02914.1	NM_007472	aquaporin 1
1416204_at	Gpd1		38.0018	49.6423	96.7132	41.8908	31.2643	78.129	96.9573	72.9974	27.7479	45.5629	81.0882	77.0908	40.5656	45.116	28.4322	214.568	77.0139	23.4001	237.374	37.3158	146.51	BC019391	Mus musculus	Jul 11, 2007	Consensus sequence	GenBank	gb:NM_010271.1 /DB_XREF=gi:6753965 /GEN=Gdc1 /FEA=FLmRNA /CNT=232 /TID=Mm.10669.1 /TIER=FL /STK=2 /UG=Mm.10669 /LL=14555 /DEF=Mus musculus glycerol phosphate dehydrogenase 1, cytoplasmic adult (Gdc1), mRNA. /PROD=glycerolphosphate dehydrogenase 1, cytoplasmicadult /FL=gb:BC019391.1 gb:NM_010271.1 gb:J02655.1	BC019391	glycerol-3-phosphate dehydrogenase 1 (soluble)
1416205_at	Glb1		372.894	453.71	763.784	127.389	302.93	75.085	96.5502	301.103	326.999	243.556	742.429	121.048	987.19	806.442	684.628	572.168	583.596	619.684	795.806	409.168	555.309	NM_009752	Mus musculus	Jul 11, 2007	Consensus sequence	GenBank	gb:NM_009752.1 /DB_XREF=gi:6753189 /GEN=Glb1 /FEA=FLmRNA /CNT=180 /TID=Mm.2040.1 /TIER=FL+Stack /STK=113 /UG=Mm.2040 /LL=12091 /DEF=Mus musculus galactosidase, beta 1 (Glb1), mRNA. /PROD=galactosidase, beta 1 /FL=gb:NM_009752.1 gb:M57734.1	NM_009752	galactosidase, beta 1
1416206_at	Sipa1		386.805	900.577	565.3	280.003	498.374	162.052	539.44	662.647	100.348	655.484	920.158	618.249	559.052	527.526	463.604	132.563	47.7483	167.894	405.495	62.0551	339.405	D11374	Mus musculus	Jul 11, 2007	Consensus sequence	GenBank	gb:D11374.1 /DB_XREF=gi:641938 /GEN=SPA-1 /FEA=FLmRNA /CNT=166 /TID=Mm.3072.1 /TIER=FL+Stack /STK=113 /UG=Mm.3072 /LL=20469 /DEF=Mus musculus mRNA for GTPase-activating protein, complete cds. /PROD=GTPase-activating protein /FL=gb:NM_011379.1 gb:D11374.1	D11374	signal-induced proliferation associated gene 1
1416207_at	Taz		1562.15	1716.71	1643.82	2062.67	2155.14	1025.45	1692.12	2311.14	2245.06	1910.07	1904.43	1749.42	2635.58	2633.03	2141.25	2124.83	1939.82	2153.36	1840.44	2060.87	2466.03	NM_133682	Mus musculus	Jul 11, 2007	Consensus sequence	GenBank	gb:NM_133682.1 /DB_XREF=gi:19526843 /GEN=9130012G04Rik /FEA=FLmRNA /CNT=170 /TID=Mm.27367.1 /TIER=FL+Stack /STK=113 /UG=Mm.27367 /LL=66826 /DEF=Mus musculus RIKEN cDNA 9130012G04 gene (9130012G04Rik), mRNA. /PROD=RIKEN cDNA 9130012G04 /FL=gb:BC015305.1 gb:NM_133682.1	NM_133682	tafazzin
1416208_at	Usp14		1037.02	593.007	991.484	1520.48	1033.95	1288.22	1225.13	1994.27	1029.11	1874.39	1591.94	1146.48	685.185	930.092	879.958	620.677	722.567	876.082	1149.27	981.534	913.23	BC005571	Mus musculus	Jul 11, 2007	Consensus sequence	GenBank	gb:BC005571.1 /DB_XREF=gi:14919407 /FEA=FLmRNA /CNT=274 /TID=Mm.25149.1 /TIER=FL+Stack /STK=112 /UG=Mm.25149 /LL=59025 /UG_GENE=Usp14 /DEF=Mus musculus, ubiquitin specific protease 14, clone MGC:7106 IMAGE:3157723, mRNA, complete cds. /PROD=ubiquitin specific protease 14 /FL=gb:AB034633.1 gb:BC005571.1 gb:NM_021522.1	BC005571	ubiquitin specific peptidase 14
1416209_at	Glud1		3905.37	5108.44	8646.41	2868.02	3526.87	4337.77	3099.5	4024.33	3919.91	3427.98	4643.06	3443.78	4029.63	2861.96	3451.3	2889.29	4212.6	3084.36	3230.96	3544.85	3321.28	NM_008133	Mus musculus	Jul 11, 2007	Consensus sequence	GenBank	gb:BI329832 /DB_XREF=gi:15014489 /DB_XREF=602984989F1 /CLONE=IMAGE:5137463 /FEA=FLmRNA /CNT=323 /TID=Mm.10600.1 /TIER=Stack /STK=19 /UG=Mm.10600 /LL=14661 /UG_GENE=Glud /UG_TITLE=glutamate dehydrogenase /FL=gb:NM_008133.1	NM_008133	glutamate dehydrogenase 1
1416210_at	Imp3		2370.7	2802.76	2708.32	2198.87	2327.07	1916.11	1456.4	1811.85	2190.6	1196.57	1509.31	1300.24	1815.85	1820.48	1839.96	1326.44	1615.33	2158.59	1922.14	1722.8	1726.62	NM_133976	Mus musculus	Jul 11, 2007	Consensus sequence	GenBank	gb:NM_133976.1 /DB_XREF=gi:19527195 /GEN=1190002L16Rik /FEA=FLmRNA /CNT=235 /TID=Mm.12864.1 /TIER=FL+Stack /STK=112 /UG=Mm.12864 /LL=102462 /DEF=Mus musculus RIKEN cDNA 1190002L16 gene (1190002L16Rik), mRNA. /PROD=RIKEN cDNA 1190002L16 /FL=gb:NM_133976.1 gb:BC009145.1	NM_133976	IMP3, U3 small nucleolar ribonucleoprotein, homolog (yeast)
1416211_a_at	Ptn		143.437	98.2314	78.3076	67.5233	47.2739	78.2552	107.261	132.316	53.3914	2786.16	2165.62	767.372	1747.01	706.96	227.511	797.726	135.267	152.43	71.0101	82.353	57.2031	BC002064	Mus musculus	Jul 11, 2007	Consensus sequence	GenBank	gb:BF178348 /DB_XREF=gi:11056490 /DB_XREF=601808588F1 /CLONE=IMAGE:4039533 /FEA=FLmRNA /CNT=242 /TID=Mm.3063.1 /TIER=Stack /STK=8 /UG=Mm.3063 /LL=19242 /UG_GENE=Ptn /UG_TITLE=pleiotrophin /FL=gb:NM_008973.1 gb:BC002064.1	BC002064	pleiotrophin
1416212_at	Magoh		3106.81	2004.78	2993.52	2866.85	1582.28	4411.48	3129.64	3718.19	4821.01	2243.94	2315.69	3423.45	1340.91	2080.54	2223.21	1294.55	2359.87	1310.72	1856.6	2082.25	1373.91	NM_010760	Mus musculus	Jul 11, 2007	Consensus sequence	GenBank	gb:NM_010760.1 /DB_XREF=gi:6754615 /GEN=Magoh /FEA=FLmRNA /CNT=152 /TID=Mm.808.1 /TIER=FL+Stack /STK=112 /UG=Mm.808 /LL=17149 /DEF=Mus musculus mago-nashi homolog, proliferation-associated (Drosophila) (Magoh), mRNA. /PROD=mago-nashi homolog, proliferation-associated(Drosophila) /FL=gb:AF035939.1 gb:BC018176.1 gb:NM_010760.1 gb:AF007862.1	NM_010760	mago-nashi homolog, proliferation-associated (Drosophila)
1416213_x_at	Surf4		958.386	531.746	749.141	1113.96	1132.55	1118.99	1271.16	830.065	341.832	1602.79	1581.1	886.074	1939.77	1389.22	2023.15	1568.77	2031.84	2035.08	2285.95	2565.54	2438.7	BF122782	Mus musculus	Jul 11, 2007	Consensus sequence	GenBank	gb:BF122782 /DB_XREF=gi:10961822 /DB_XREF=601759914F1 /CLONE=IMAGE:4022930 /FEA=FLmRNA /CNT=351 /TID=Mm.2795.1 /TIER=Stack /STK=15 /UG=Mm.2795 /LL=20932 /UG_GENE=Surf4 /UG_TITLE=surfeit gene 4 /FL=gb:BC027352.1 gb:BC003280.1 gb:M63114.1 gb:NM_011512.1	BF122782	surfeit gene 4
1416214_at	Mcm4		5612.62	3464.9	8456.43	7271.95	8783.48	6365.11	7413.18	9542.38	8308.64	5776.41	7007.63	5022.66	2353.16	3136.2	3449.49	3339.26	4110.91	2981.39	4340.75	6389.48	4320.41	BC013094	Mus musculus	Jul 11, 2007	Consensus sequence	GenBank	gb:BC013094.1 /DB_XREF=gi:15341836 /FEA=FLmRNA /CNT=198 /TID=Mm.1500.1 /TIER=FL+Stack /STK=112 /UG=Mm.1500 /LL=17217 /UG_GENE=Mcmd4 /DEF=Mus musculus, Similar to mini chromosome maintenance deficient 4 homolog (S. cerevisiae), clone MGC:6023 IMAGE:3584640, mRNA, complete cds. /PROD=Similar to mini chromosome maintenance deficient4 homolog (S. cerevisiae) /FL=gb:D26089.1 gb:NM_008565.1 gb:BC013094…	BC013094	minichromosome maintenance deficient 4 homolog (S. cerevisiae)
1416215_at	Gosr1		236.463	335.892	849.374	871.132	968.351	418.733	1109.97	969.252	903.793	1270.11	814.89	985.83	1100.34	1324.79	998.636	794.805	690.711	926.784	996.868	1317.34	653.731	NM_016810	Mus musculus	Jul 11, 2007	Consensus sequence	GenBank	gb:BC008542.1 /DB_XREF=gi:14250238 /FEA=FLmRNA /CNT=170 /TID=Mm.20931.1 /TIER=FL+Stack /STK=112 /UG=Mm.20931 /LL=53334 /UG_GENE=Gosr1 /DEF=Mus musculus, golgi SNAP receptor complex member 1, clone MGC:7654 IMAGE:3495882, mRNA, complete cds. /PROD=golgi SNAP receptor complex member 1 /FL=gb:BC008542.1 gb:NM_016810.1 gb:AF079901.1	NM_016810	golgi SNAP receptor complex member 1
1416216_at	Reps1		1446.86	2176.75	1130.43	1230.21	1408.55	1332.89	1112.65	1493.52	945.272	317.412	1251.43	825.889	1005.07	898.589	1035.17	683	475.96	882.381	688.086	883.708	804.301	NM_009048	Mus musculus	Jul 11, 2007	Consensus sequence	GenBank	gb:NM_009048.1 /DB_XREF=gi:6677714 /GEN=Reps1 /FEA=FLmRNA /CNT=149 /TID=Mm.4479.1 /TIER=FL+Stack /STK=112 /UG=Mm.4479 /LL=19707 /DEF=Mus musculus RalBP1 associated Eps domain containing protein (Reps1), mRNA. /PROD=RalBP1 associated Eps domain containing protein /FL=gb:AF031939.1 gb:NM_009048.1	NM_009048	RalBP1 associated Eps domain containing protein
1416217_a_at	Rpl37a		5392.66	15701.6	6307.28	5497.29	3431.31	4822.98	2868.88	3661.8	4112.44	2582.38	3013.38	3596.41	4765.24	4279.91	4273.3	2819.88	4436.04	4563.42	3127.84	2628.61	3838.41	NM_009084	Mus musculus	Jul 11, 2007	Consensus sequence	GenBank	gb:NM_009084.1 /DB_XREF=gi:6677784 /GEN=Rpl37a /FEA=FLmRNA /CNT=184 /TID=Mm.21529.1 /TIER=FL+Stack /STK=111 /UG=Mm.21529 /LL=19981 /DEF=Mus musculus ribosomal protein L37a (Rpl37a), mRNA. /PROD=ribosomal protein L37a /FL=gb:NM_009084.1	NM_009084	ribosomal protein L37a
1416218_x_at	LOC629949 /// LOC640991 /// LOC668935 /// LOC674834 /// Rpl37a		618.098	1518.33	1187.41	623.076	599.302	1039.56	927.418	764.61	1156.18	255.306	981.492	726.767	473.318	505.946	582.045	446.384	597.149	994.37	764.15	1101.31	506.75	NM_009084	Mus musculus	Jul 11, 2007	Consensus sequence	GenBank	gb:NM_009084.1 /DB_XREF=gi:6677784 /GEN=Rpl37a /FEA=FLmRNA /CNT=184 /TID=Mm.21529.1 /TIER=FL+Stack /STK=111 /UG=Mm.21529 /LL=19981 /DEF=Mus musculus ribosomal protein L37a (Rpl37a), mRNA. /PROD=ribosomal protein L37a /FL=gb:NM_009084.1	NM_009084	ribosomal protein L37a /// similar to 60S ribosomal protein L37a
1416219_at	Rpl19		45286.8	110561	61210.1	40296.5	37101.8	67551.9	24367.5	24487.4	47416.1	25035.3	26879.7	33080.9	27007.1	35083.8	34896.4	35436.9	51145.6	52948.8	38344.4	37349.2	40454.5	NM_009078	Mus musculus	Jul 11, 2007	Consensus sequence	GenBank	gb:NM_009078.1 /DB_XREF=gi:6677772 /GEN=Rpl19 /FEA=FLmRNA /CNT=202 /TID=Mm.30806.1 /TIER=FL+Stack /STK=111 /UG=Mm.30806 /LL=19921 /DEF=Mus musculus ribosomal protein L19 (Rpl19), mRNA. /PROD=ribosomal protein L19 /FL=gb:BC010710.1 gb:M62952.1 gb:NM_009078.1	NM_009078	ribosomal protein L19
1416220_at	Spcs1		5999.74	7401.66	4217.16	5478.69	4483.25	4869.44	5718.79	6384.22	5940.92	7064.07	6486.49	6031.49	7860.81	6821.17	5840.48	8545.21	10489.1	8056.26	8781.87	8671.33	7040.48	NM_026911	Mus musculus	Jul 11, 2007	Consensus sequence	GenBank	gb:NM_026911.1 /DB_XREF=gi:16975491 /GEN=1810004F21Rik /FEA=FLmRNA /CNT=218 /TID=Mm.28852.1 /TIER=FL+Stack /STK=111 /UG=Mm.28852 /LL=69019 /DEF=Mus musculus RIKEN cDNA 1810004F21 gene (1810004F21Rik), mRNA. /PROD=similar to signal peptidase 12kDa /FL=gb:NM_026911.1	NM_026911	signal peptidase complex subunit 1 homolog (S. cerevisiae)
1416221_at	Fstl1		2151.48	1095.08	470.852	5095.32	2405.82	852.575	4737.73	3852.7	1646.93	10976.6	8580.62	6143.12	24567.6	19891.6	12435.6	11671.2	3184.26	5994.85	3994.02	2803.33	4036.73	BI452727	Mus musculus	Jul 11, 2007	Consensus sequence	GenBank	gb:NM_008047.1 /DB_XREF=gi:6679870 /GEN=Fstl /FEA=FLmRNA /CNT=393 /TID=Mm.22763.1 /TIER=FL+Stack /STK=111 /UG=Mm.22763 /LL=14314 /DEF=Mus musculus follistatin-like (Fstl), mRNA. /PROD=follistatin-like /FL=gb:M91380.1 gb:NM_008047.1	BI452727	follistatin-like 1
1416222_at	Nsdhl		3963.86	4914.39	3263.81	4007.78	4359.61	3303.65	3491.84	3651.96	3153.69	2662.08	3597.78	2778.69	2445.6	2470.33	1697.7	2342.67	2184.56	1654.67	1870.17	1521.14	1424.2	BC019945	Mus musculus	Jul 11, 2007	Consensus sequence	GenBank	gb:BC019945.1 /DB_XREF=gi:18043285 /FEA=FLmRNA /CNT=181 /TID=Mm.38792.1 /TIER=FL+Stack /STK=111 /UG=Mm.38792 /LL=18194 /UG_GENE=Nsdhl /DEF=Mus musculus, NAD(P) dependent steroid dehydrogenase-like, clone MGC:28204 IMAGE:3989811, mRNA, complete cds. /PROD=NAD(P) dependent steroid dehydrogenase-like /FL=gb:BC019945.1 gb:NM_010941.1 gb:AF100198.1	BC019945	NAD(P) dependent steroid dehydrogenase-like
1416223_at	Sh3bp5l		1816.61	1251.18	1734.55	1462.37	2000.21	2870.38	2051.73	2394.5	2965.49	1772.84	1754.71	3331.47	1967.73	1860.69	2694.81	1476.32	1829.54	1490.84	2071.17	1658.41	1754.84	NM_024480	Mus musculus	Jul 11, 2007	Consensus sequence	GenBank	gb:NM_024480.1 /DB_XREF=gi:13277397 /GEN=BC003251 /FEA=FLmRNA /CNT=180 /TID=Mm.29614.1 /TIER=FL+Stack /STK=111 /UG=Mm.29614 /LL=79566 /DEF=Mus musculus hypothetical protein, MGC:7813 (BC003251), mRNA. /PROD=hypothetical protein, MGC:7813 /FL=gb:BC003251.1 gb:NM_024480.1	NM_024480	SH3 binding domain protein 5 like
1416224_at	Zbtb17		421.877	753.751	416.679	612.813	700.19	355.071	349.43	337.471	403.196	386.438	448.625	781.077	478.975	536.174	446.312	696.403	440.277	580.258	602.186	129.712	563.028	NM_009541	Mus musculus	Jul 11, 2007	Consensus sequence	GenBank	gb:NM_009541.1 /DB_XREF=gi:6678626 /GEN=Zfp100 /FEA=FLmRNA /CNT=152 /TID=Mm.4340.1 /TIER=FL+Stack /STK=111 /UG=Mm.4340 /LL=22642 /DEF=Mus musculus zinc finger protein 100 (Zfp100), mRNA. /PROD=zinc finger protein 100 /FL=gb:U14556.1 gb:U22396.1 gb:NM_009541.1	NM_009541	zinc finger and BTB domain containing 17
1416225_at	Adh1		276.35	521.409	394.541	308.479	430.605	341.697	428.776	394.81	417.266	431.9	221.726	388.054	1427.3	1314.17	2751.25	977.329	1327.69	2649.15	833.201	991.385	1990.45	BC013477	Mus musculus	Jul 11, 2007	Consensus sequence	GenBank	gb:BC013477.1 /DB_XREF=gi:15488661 /FEA=FLmRNA /CNT=321 /TID=Mm.2409.1 /TIER=FL+Stack /STK=110 /UG=Mm.2409 /LL=11522 /UG_GENE=Adh1 /DEF=Mus musculus, alcohol dehydrogenase 1, complex, clone MGC:18885 IMAGE:4238555, mRNA, complete cds. /PROD=alcohol dehydrogenase 1, complex /FL=gb:NM_007409.1 gb:BC013477.1	BC013477	alcohol dehydrogenase 1 (class I)
1416226_at	Arpc1b		3755.42	3991.65	3716.78	2546.97	3138.84	4036.39	3347.38	3075.54	3986.55	6959.03	4963.79	6091.92	9622.28	9029.12	8528.52	8055.91	5505	7808.78	5234.16	5291.7	7262.46	BE979985	Mus musculus	Jul 11, 2007	Consensus sequence	GenBank	gb:BC010275.1 /DB_XREF=gi:16307454 /FEA=FLmRNA /CNT=277 /TID=Mm.30010.1 /TIER=FL+Stack /STK=110 /UG=Mm.30010 /LL=11867 /UG_GENE=Arpc1b /DEF=Mus musculus, Similar to actin related protein 23 complex, subunit 1B (41 kDa), clone MGC:8155 IMAGE:3589768, mRNA, complete cds. /PROD=Similar to actin related protein 23 complex,subunit 1B (41 kDa) /FL=gb:BC010275.1 gb:BC003441.1 gb:AF162768.1 gb:NM_023142.1	BE979985	actin related protein 2/3 complex, subunit 1B
1416227_at	Arpc1b /// EG434782 /// LOC671552		47.886	60.2524	59.2378	46.2164	87.8486	74.2729	69.1318	55.3254	74.1594	68.1413	35.3755	65.883	76.3439	64.1608	68.4211	60.5295	90.1211	60.4347	46.8184	39.1806	80.3868	BE979985	Mus musculus	Jul 11, 2007	Consensus sequence	GenBank	gb:BE979985 /DB_XREF=gi:10647491 /DB_XREF=UI-M-BG2-bcp-g-09-0-UI.s1 /CLONE=UI-M-BG2-bcp-g-09-0-UI /FEA=FLmRNA /CNT=277 /TID=Mm.30010.1 /TIER=Stack /STK=8 /UG=Mm.30010 /LL=11867 /UG_GENE=Arpc1b /UG_TITLE=actin related protein 23 complex, subunit 1B (41 kDa) /FL=gb:BC010275.1 gb:BC003441.1 gb:AF162768.1 gb:NM_023142.1	BE979985	actin related protein 2/3 complex, subunit 1B /// predicted gene, EG434782 /// similar to Actin-related protein 2/3 complex subunit 1B (ARP2/3 complex 41 kDa subunit) (p41-ARC)
1416228_at	Pin1		2432.03	3537.45	3509.57	3164.27	2667.3	2271.48	2271.91	1820.69	2811.97	2045.82	2151.17	2208.94	1543.09	2001.43	1614.47	1690.93	2673.54	2019.96	1742.7	2216.33	1964.55	NM_023371	Mus musculus	Jul 11, 2007	Consensus sequence	GenBank	gb:NM_023371.1 /DB_XREF=gi:12963652 /GEN=Pin1 /FEA=FLmRNA /CNT=173 /TID=Mm.7906.1 /TIER=FL+Stack /STK=110 /UG=Mm.7906 /LL=23988 /DEF=Mus musculus protein (peptidyl-prolyl cistrans isomerase) NIMA-interacting 1 (Pin1), mRNA. /PROD=protein (peptidyl-prolyl cistrans isomerase)NIMA-interacting 1 /FL=gb:NM_023371.1	NM_023371	protein (peptidyl-prolyl cis/trans isomerase) NIMA-interacting 1
1416229_at	Rfk		415.164	447.566	757.734	536.526	568.902	424.029	454.941	388.506	573.854	393.228	649.012	524.427	442.214	319.806	496.951	414.019	869.92	546.207	678.322	618.181	938.622	NM_019437	Mus musculus	Jul 11, 2007	Consensus sequence	GenBank	gb:AK008352.1 /DB_XREF=gi:12842487 /FEA=FLmRNA /CNT=253 /TID=Mm.7013.1 /TIER=Stack /STK=20 /UG=Mm.7013 /LL=54391 /UG_GENE=0610038L10Rik /UG_TITLE=RIKEN cDNA 0610038L10 gene /DEF=Mus musculus adult male small intestine cDNA, RIKEN full-length enriched library, clone:2010107M09:homolog to CDNA FLJ11149 FIS, CLONE PLACE1006731, WEAKLY SIMILAR TO RIBOFLAVIN KINASE (EC 2.7.1.26) FMN ADENYLYLTRANSFERAS…	NM_019437	riboflavin kinase
1416230_at	Rfk		2269.72	2050.1	2182.31	1911.43	1860.67	2336.2	2153.34	1681.28	1947.97	1136.66	1874.27	2008.87	1410.81	1490.51	2509.89	3447.21	2911.5	2083.96	2735.58	2534.36	3115.02	NM_019437	Mus musculus	Jul 11, 2007	Consensus sequence	GenBank	gb:BB772441 /DB_XREF=gi:16214132 /DB_XREF=BB772441 /CLONE=G370142L13 /FEA=FLmRNA /CNT=253 /TID=Mm.7013.1 /TIER=Stack /STK=14 /UG=Mm.7013 /LL=54391 /UG_GENE=0610038L10Rik /UG_TITLE=RIKEN cDNA 0610038L10 gene /FL=gb:NM_019437.1	NM_019437	riboflavin kinase
1416231_at	Vac14		143.374	409.915	47.1123	74.7613	58.5463	30.7436	20.8955	228.726	30.7387	142.09	59.8829	25.4292	39.3409	18.0588	25.0577	16.3985	250.059	88.7132	77.9785	65.0542	217.49	NM_138588	Mus musculus	Jul 11, 2007	Consensus sequence	GenBank	gb:NM_138588.1 /DB_XREF=gi:20070395 /GEN=D8Wsu151e /FEA=FLmRNA /CNT=116 /TID=Mm.183117.1 /TIER=FL+Stack /STK=110 /UG=Mm.183117 /LL=28016 /DEF=Mus musculus DNA segment, Chr 8, Wayne State University 151, expressed (D8Wsu151e), mRNA. /PROD=DNA segment, Chr 8, Wayne State University 151,expressed /FL=gb:NM_138588.1	NM_138588	Vac14 homolog (S. cerevisiae)
1416232_at	Olig2		23.722	135.397	27.8754	16.6242	49.4334	11.715	32.4005	5.06881	10.3148	14.4359	8.11261	29.7868	29.2425	6.55781	8.26017	24.2181	6.3821	22.7032	69.3187	50.1254	9.58796	AB038697	Mus musculus	Jul 11, 2007	Consensus sequence	GenBank	gb:AB038697.1 /DB_XREF=gi:11602815 /GEN=Olig2 /FEA=FLmRNA /CNT=126 /TID=Mm.37289.1 /TIER=FL+Stack /STK=110 /UG=Mm.37289 /LL=50913 /DEF=Mus musculus mRNA for Olig2 bHLH protein, complete cds. /PROD=Olig2 bHLH protein /FL=gb:NM_016967.1 gb:AB038697.1	AB038697	oligodendrocyte transcription factor 2
1416233_at	Eif3s2		17953.2	31446.3	14252.5	13765	18697.7	15604.3	12103.3	13446.2	14145.9	13080.8	13751	10215.7	11881.8	9558.12	9299.6	11682.4	9333.32	10136.9	9908.52	10919.5	9679.86	NM_018799	Mus musculus	Jul 11, 2007	Consensus sequence	GenBank	gb:NM_018799.1 /DB_XREF=gi:9055369 /GEN=Eif3s2 /FEA=FLmRNA /CNT=255 /TID=Mm.104828.1 /TIER=FL+Stack /STK=109 /UG=Mm.104828 /LL=54709 /DEF=Mus musculus eukaryotic translation initiation factor 3, subunit 2 (beta, 36kD) (Eif3s2), mRNA. /PROD=eukaryotic translation initiation factor 3,subunit 2 (beta, 36kD) /FL=gb:AF188297.1 gb:AF271072.1 gb:NM_018799.1	NM_018799	eukaryotic translation initiation factor 3, subunit 2 (beta)
1416234_at	Lrrc59		8004.41	14582.8	12104.4	10471.3	10700.9	10908.5	11480	11028.1	15396.2	12806.9	14126.7	15673.7	10921.5	9872.88	15069.2	7100.61	16251.9	10873.6	14113.5	13272.1	13474.3	AW476171	Mus musculus	Jul 11, 2007	Consensus sequence	GenBank	gb:NM_133807.1 /DB_XREF=gi:19527025 /GEN=AA959742 /FEA=FLmRNA /CNT=266 /TID=Mm.28892.1 /TIER=FL+Stack /STK=109 /UG=Mm.28892 /LL=98238 /DEF=Mus musculus expressed sequence AA959742 (AA959742), mRNA. /PROD=expressed sequence AA959742 /FL=gb:NM_133807.1 gb:BC006877.1	AW476171	leucine rich repeat containing 59
1416235_at	Lrrc59		4071.68	4394.92	7489.8	4216.89	3381.82	8455.01	3705.47	3205.09	7037.02	4938.76	4585.02	6018.11	3433.47	2870.26	3890.09	3312.21	4705.4	2983.84	2938.17	3231.38	3555.49	AW476171	Mus musculus	Jul 11, 2007	Consensus sequence	GenBank	gb:AW476171 /DB_XREF=gi:7046277 /DB_XREF=uq79e09.x1 /CLONE=IMAGE:2937352 /FEA=FLmRNA /CNT=266 /TID=Mm.28892.1 /TIER=Stack /STK=9 /UG=Mm.28892 /LL=98238 /UG_GENE=AA959742 /UG_TITLE=expressed sequence AA959742 /FL=gb:NM_133807.1 gb:BC006877.1	AW476171	leucine rich repeat containing 59
1416236_a_at	Eva1		514.827	644.891	899.441	158.155	227.446	750.359	481.983	512.855	530.067	490.413	426.719	292.514	2474.71	5645.82	3951.34	3660.52	4137.26	7154.93	11684.5	4828.4	4335.49	BC015076	Mus musculus	Jul 11, 2007	Consensus sequence	GenBank	gb:BC015076.1 /DB_XREF=gi:15929264 /FEA=FLmRNA /CNT=154 /TID=Mm.33240.1 /TIER=FL+Stack /STK=109 /UG=Mm.33240 /LL=14012 /UG_GENE=Eva /DEF=Mus musculus, epithelial V-like antigen, clone MGC:13828 IMAGE:4188907, mRNA, complete cds. /PROD=epithelial V-like antigen /FL=gb:AF030454.1 gb:NM_007962.1 gb:BC015076.1	BC015076	epithelial V-like antigen 1
1416237_at	Eva1		219.725	213.619	489.246	272.228	135.673	514.667	291.011	450.155	587.867	393.863	459.753	68.9423	1031.31	924.692	727.795	720.569	782.053	942.096	950.888	733.708	724.367	BC015076	Mus musculus	Jul 11, 2007	Consensus sequence	GenBank	gb:NM_007962.1 /DB_XREF=gi:7106306 /GEN=Eva /FEA=FLmRNA /CNT=154 /TID=Mm.33240.1 /TIER=FL /STK=2 /UG=Mm.33240 /LL=14012 /DEF=Mus musculus epithelial V-like antigen (Eva), mRNA. /PROD=epithelial V-like antigen /FL=gb:AF030454.1 gb:NM_007962.1 gb:BC015076.1	BC015076	epithelial V-like antigen 1
1416238_at	Tie1		9.61997	26.9578	19.2594	11.4701	11.3204	12.22	124.688	49.0066	15.1039	19.6646	42.2393	44.6106	7.42146	9.92723	9.71074	19.2434	37.8256	11.5861	18.0475	11.7663	12.9713	NM_011587	Mus musculus	Jul 11, 2007	Consensus sequence	GenBank	gb:NM_011587.1 /DB_XREF=gi:6755784 /GEN=Tie1 /FEA=FLmRNA /CNT=137 /TID=Mm.4345.1 /TIER=FL+Stack /STK=109 /UG=Mm.4345 /LL=21846 /DEF=Mus musculus tyrosine kinase receptor 1 (Tie1), mRNA. /PROD=tyrosine kinase receptor 1 /FL=gb:NM_011587.1	NM_011587	tyrosine kinase receptor 1
1416239_at	Ass1		1523.6	1133.5	1261.03	442.567	241.253	946.528	137.087	383.586	741.348	958.612	1004.56	564.171	3578.31	1800.67	1620.07	2730.37	880.329	1377.1	1229.62	746.295	932.216	NM_007494	Mus musculus	Jul 11, 2007	Consensus sequence	GenBank	gb:NM_007494.1 /DB_XREF=gi:6996910 /GEN=Ass1 /FEA=FLmRNA /CNT=282 /TID=Mm.3217.1 /TIER=FL+Stack /STK=108 /UG=Mm.3217 /LL=11898 /DEF=Mus musculus argininosuccinate synthetase 1 (Ass1), mRNA. /PROD=arginosuccinate synthetase 1 /FL=gb:M31690.1 gb:NM_007494.1 gb:BC002074.1	NM_007494	argininosuccinate synthetase 1
1416240_at	Psmb7		27579.2	25253.5	27465.8	25464.5	22665.5	36315.2	28338.9	24467.7	26165.6	24016.7	22818	29730.3	15044.7	14122.3	20531.8	13495.4	16441.6	12365	12279.7	15387	19549.7	NM_011187	Mus musculus	Jul 11, 2007	Consensus sequence	GenBank	gb:NM_011187.1 /DB_XREF=gi:6755205 /GEN=Psmb7 /FEA=FLmRNA /CNT=260 /TID=Mm.2246.1 /TIER=FL+Stack /STK=108 /UG=Mm.2246 /LL=19177 /DEF=Mus musculus proteasome (prosome, macropain) subunit, beta type 7 (Psmb7), mRNA. /PROD=proteasome (prosome, macropain) subunit, betatype 7 /FL=gb:D83585.1 gb:NM_011187.1	NM_011187	proteasome (prosome, macropain) subunit, beta type 7
1416241_at	Sec13		3084.28	2470.06	3328.33	3686.71	2215.99	2944.88	3321.36	3164.66	3371.73	3828.5	4892.52	3721.47	3926.22	3217.69	3144.88	3419.58	5572.58	4449.32	4288.27	5084.18	4335.2	NM_024206	Mus musculus	Jul 11, 2007	Consensus sequence	GenBank	gb:NM_024206.1 /DB_XREF=gi:13195635 /GEN=1110003H02Rik /FEA=FLmRNA /CNT=196 /TID=Mm.29296.1 /TIER=FL+Stack /STK=108 /UG=Mm.29296 /LL=67817 /DEF=Mus musculus RIKEN cDNA 1110003H02 gene (1110003H02Rik), mRNA. /PROD=RIKEN cDNA 1110003H02 /FL=gb:NM_024206.1 gb:BC002128.1	NM_024206	SEC13 homolog (S. cerevisiae)
1416242_at	Klhl13		389.257	337.225	517.423	360.802	381.758	774.173	479.217	376.368	254.054	170.413	525.433	405.827	474.733	514.448	668.004	396.872	343.653	401.545	419.876	322.642	380.184	NM_026167	Mus musculus	Jul 11, 2007	Consensus sequence	GenBank	gb:NM_026167.1 /DB_XREF=gi:13385673 /GEN=1200009K10Rik /FEA=FLmRNA /CNT=144 /TID=Mm.26546.1 /TIER=FL+Stack /STK=108 /UG=Mm.26546 /LL=67455 /DEF=Mus musculus RIKEN cDNA 1200009K10 gene (1200009K10Rik), mRNA. /PROD=RIKEN cDNA 1200009K10 /FL=gb:NM_026167.1	NM_026167	kelch-like 13 (Drosophila)
1416243_a_at	Rpl35		14370.3	30003.7	16784.2	15428.9	8743.59	11900.3	6584.05	8724.34	11417.6	6681.62	7583.62	6558.02	10084.4	9747.84	6405.44	6656.75	10775.1	10078.8	10563.1	7966.77	8266.31	NM_025592	Mus musculus	Jul 11, 2007	Consensus sequence	GenBank	gb:NM_025592.1 /DB_XREF=gi:13385043 /GEN=Rpl35 /FEA=FLmRNA /CNT=254 /TID=Mm.16423.1 /TIER=FL+Stack /STK=107 /UG=Mm.16423 /LL=66489 /DEF=Mus musculus ribosomal protein L35 (Rpl35), mRNA. /PROD=ribosomal protein L35 /FL=gb:BC025884.1 gb:NM_025592.1	NM_025592	ribosomal protein L35
1416244_a_at	Cnbp		30118.2	21043.8	27200.6	26748.3	31299.2	31727.6	23856.3	33356.2	25592.6	27528.5	25931.7	23523.2	22023.8	19245.9	19917	16907	17335.5	14235.2	19113.4	23185.6	19212	NM_013493	Mus musculus	Jul 11, 2007	Consensus sequence	GenBank	gb:NM_013493.1 /DB_XREF=gi:7304968 /GEN=Cnbp /FEA=FLmRNA /CNT=402 /TID=Mm.7335.1 /TIER=FL+Stack /STK=107 /UG=Mm.7335 /LL=12785 /DEF=Mus musculus cellular nucleic acid binding protein (Cnbp), mRNA. /PROD=cellular nucleic acid binding protein /FL=gb:NM_013493.1 gb:U20326.1	NM_013493	cellular nucleic acid binding protein
1416245_at	Aurkaip1		4175.06	7313.17	4919.04	3353.38	4191.21	4502.42	3256.33	5546.27	4590.35	4044.11	5540.05	3328.83	4897.3	3389.62	3743.41	5155.82	3757.82	3810.86	3781.14	4820.66	4769.24	NM_025338	Mus musculus	Jul 11, 2007	Consensus sequence	GenBank	gb:NM_025338.1 /DB_XREF=gi:13384705 /GEN=0610033H09Rik /FEA=FLmRNA /CNT=182 /TID=Mm.28999.1 /TIER=FL+Stack /STK=107 /UG=Mm.28999 /LL=66077 /DEF=Mus musculus RIKEN cDNA 0610033H09 gene (0610033H09Rik), mRNA. /PROD=RIKEN cDNA 0610033H09 /FL=gb:NM_025338.1 gb:BC011245.1	NM_025338	aurora kinase A interacting protein 1
1416246_a_at	Coro1a		35.2786	256.158	445.228	107.495	32.18	203.307	47.4386	29.0538	90.8574	1106.07	152.598	377.484	825.226	648.437	359.078	278.459	23.3714	23.645	131.593	13.3688	35.2282	BC002136	Mus musculus	Jul 11, 2007	Consensus sequence	GenBank	gb:BC002136.1 /DB_XREF=gi:12805334 /FEA=FLmRNA /CNT=197 /TID=Mm.27317.1 /TIER=FL+Stack /STK=107 /UG=Mm.27317 /LL=12721 /UG_GENE=Coro1a /DEF=Mus musculus, Similar to coronin, actin binding protein 1A, clone MGC:7245 IMAGE:3484185, mRNA, complete cds. /PROD=Similar to coronin, actin binding protein 1A /FL=gb:BC002136.1 gb:NM_009898.1 gb:AF047388.1	BC002136	coronin, actin binding protein 1A
1416247_at	Dctn3		4056.34	3568.42	3213.6	2976.6	3123.75	3068.91	3237.78	2435.59	2974.31	3376.55	3568.07	3126.94	3465.5	2944.88	3354.42	3712.48	3954.89	3830.52	3376.83	4043.69	3703.48	NM_016890	Mus musculus	Jul 11, 2007	Consensus sequence	GenBank	gb:NM_016890.1 /DB_XREF=gi:8393726 /GEN=Dctn3 /FEA=FLmRNA /CNT=179 /TID=Mm.29025.1 /TIER=FL+Stack /STK=107 /UG=Mm.29025 /LL=53598 /DEF=Mus musculus dynactin 3 (Dctn3), mRNA. /PROD=dynactin 3 /FL=gb:NM_016890.1 gb:AF098508.1	NM_016890	dynactin 3
1416248_at	Nadk		3849.82	4312.48	2946.83	2787.7	4162.9	3321.39	3844.26	4994.14	3887.45	3739.93	4285.74	3310.19	4681.28	2766.5	3673.3	3092.07	3227.11	3071.49	2851.03	3487.82	3524.63	AW538068	Mus musculus	Jul 11, 2007	Consensus sequence	GenBank	gb:NM_138671.1 /DB_XREF=gi:20149759 /GEN=MGC7589 /FEA=FLmRNA /CNT=278 /TID=Mm.28347.1 /TIER=FL+Stack /STK=107 /UG=Mm.28347 /LL=192185 /DEF=Mus musculus putative inorganic polyphosphateATP-NAD kinase (MGC7589), mRNA. /PROD=putative inorganic polyphosphateATP-NAD kinase /FL=gb:BC004012.1 gb:NM_138671.1	AW538068	NAD kinase
1416249_at	Nadk		1059.79	1521.31	1062.34	679.761	782.763	1290.22	674.771	1244.58	679.896	824.119	950.013	854.026	961.741	796.007	723.94	782.737	1035.13	812.021	762.487	1107.38	406.603	AW538068	Mus musculus	Jul 11, 2007	Consensus sequence	GenBank	gb:AW538068 /DB_XREF=gi:7180485 /DB_XREF=C0102G10-3 /CLONE=C0102G10 /FEA=FLmRNA /CNT=278 /TID=Mm.28347.1 /TIER=Stack /STK=19 /UG=Mm.28347 /LL=192185 /UG_GENE=MGC7589 /UG_TITLE=putative inorganic polyphosphateATP-NAD kinase /FL=gb:BC004012.1 gb:NM_138671.1	AW538068	NAD kinase
1416250_at	Btg2		2208.26	2528.64	1359.9	1367.72	2046.39	1921.16	1896.15	1652.74	1514.83	1899.8	1000.14	1597.79	3581.71	6735.22	3553.09	3293.78	4611.56	5504.63	5258.8	5381.52	4589.44	NM_007570	Mus musculus	Jul 11, 2007	Consensus sequence	GenBank	gb:BG965405 /DB_XREF=gi:14353042 /DB_XREF=602830441F1 /CLONE=IMAGE:4984979 /FEA=FLmRNA /CNT=229 /TID=Mm.903.1 /TIER=Stack /STK=23 /UG=Mm.903 /LL=12227 /UG_GENE=Btg2 /UG_TITLE=B-cell translocation gene 2, anti-proliferative /FL=gb:NM_007570.1	NM_007570	B-cell translocation gene 2, anti-proliferative
1416251_at	Mcm6		6466.2	2063.52	8067.26	5025.55	5795.77	5067.6	3624.07	5149.87	6064.41	2804.84	4893.27	1875.76	1909.93	1747.95	2731.28	705.568	2485.72	1348.81	1516.97	1984.37	1936.51	NM_008567	Mus musculus	Jul 11, 2007	Consensus sequence	GenBank	gb:NM_008567.1 /DB_XREF=gi:6678831 /GEN=Mcmd6 /FEA=FLmRNA /CNT=220 /TID=Mm.4933.1 /TIER=FL+Stack /STK=107 /UG=Mm.4933 /LL=17219 /DEF=Mus musculus mini chromosome maintenance deficient 6 (S. cerevisiae) (Mcmd6), mRNA. /PROD=mini chromosome maintenance deficient 6 (S.cerevisiae) /FL=gb:D86726.1 gb:NM_008567.1	NM_008567	minichromosome maintenance deficient 6 (MIS5 homolog, S. pombe) (S. cerevisiae)
1416252_at	Stk38		4004.84	2095.53	3148.41	4113.22	3785.13	2962.12	4879.29	5034.77	3537.52	5094.92	5230.95	5122.01	4662.58	4507.8	3875.5	2457.31	2462.02	3636.49	3665.17	4394.31	4472.76	NM_134115	Mus musculus	Jul 11, 2007	Consensus sequence	GenBank	gb:NM_134115.1 /DB_XREF=gi:19527343 /GEN=AA617404 /FEA=FLmRNA /CNT=179 /TID=Mm.183034.1 /TIER=FL+Stack /STK=107 /UG=Mm.183034 /LL=106504 /DEF=Mus musculus expressed sequence AA617404 (AA617404), mRNA. /PROD=expressed sequence AA617404 /FL=gb:NM_134115.1 gb:BC009658.1	NM_134115	serine/threonine kinase 38
1416253_at	Cdkn2d		464.574	113.096	521.991	544.145	335.469	427.591	862.351	720.022	589.077	989.601	656.887	719.313	757.474	885.596	757.27	692.371	747.646	793.479	855.491	817.584	628.81	BC013898	Mus musculus	Jul 11, 2007	Consensus sequence	GenBank	gb:BC013898.1 /DB_XREF=gi:15530233 /FEA=FLmRNA /CNT=152 /TID=Mm.29020.1 /TIER=FL+Stack /STK=107 /UG=Mm.29020 /LL=12581 /UG_GENE=Cdkn2d /DEF=Mus musculus, Similar to cyclin-dependent kinase inhibitor 2D (p19, inhibits CDK4), clone MGC:14043 IMAGE:4020283, mRNA, complete cds. /PROD=Similar to cyclin-dependent kinase inhibitor 2D(p19, inhibits CDK4) /FL=gb:BC013898.1 gb:U19597.1 gb:U20497.1 gb:NM_00…	BC013898	cyclin-dependent kinase inhibitor 2D (p19, inhibits CDK4)
1416254_a_at	Vps16		2031.71	1122.01	1319.94	1685.86	1815.11	1152.44	1757.43	1711.01	1464.15	1374.27	1783.97	1693.11	1577.7	1323.35	1106.6	1026.74	1118.07	1304.71	948.434	864.298	1359.29	NM_030559	Mus musculus	Jul 11, 2007	Consensus sequence	GenBank	gb:NM_030559.1 /DB_XREF=gi:13385359 /GEN=Vps16 /FEA=FLmRNA /CNT=124 /TID=Mm.31353.1 /TIER=FL+Stack /STK=107 /UG=Mm.31353 /LL=80743 /DEF=Mus musculus vacuolar protein sorting 16 (yeast homolog) (Vps16), mRNA. /PROD=hypothetical protein MGC7352 /FL=gb:NM_030559.1 gb:BC003944.1	NM_030559	vacuolar protein sorting 16 (yeast)
1416255_at	Gja4		687.148	723.454	253.845	483.31	640.891	416.453	1117.51	1083.47	710.424	723.162	1014.05	897.48	322.733	484.606	392.824	322.141	585.408	484.52	72.9112	268.059	259.948	AF216832	Mus musculus	Jul 11, 2007	Consensus sequence	GenBank	gb:AF216832.1 /DB_XREF=gi:9651630 /GEN=Gja4 /FEA=FLmRNA /CNT=129 /TID=Mm.24615.1 /TIER=FL+Stack /STK=107 /UG=Mm.24615 /LL=14612 /DEF=Mus musculus gap junction channel subunit protein connexin37 (Gja4) mRNA, complete cds. /PROD=gap junction channel subunit protein connexin37 /FL=gb:AF216832.1 gb:NM_008120.1	AF216832	gap junction membrane channel protein alpha 4
1416256_a_at	Tubb5		53487	83673.4	47624.9	43756.2	58769	45144.2	36629.5	46302.3	41584.9	40413.9	51612	37708.8	34133.7	26260.3	31350.8	28114	28135.3	31473.6	27316.3	35552.6	31635.7	NM_011655	Mus musculus	Jul 11, 2007	Consensus sequence	GenBank	gb:NM_011655.1 /DB_XREF=gi:7106438 /GEN=Tubb5 /FEA=FLmRNA /CNT=378 /TID=Mm.1703.1 /TIER=FL+Stack /STK=106 /UG=Mm.1703 /LL=22154 /DEF=Mus musculus tubulin, beta 5 (Tubb5), mRNA. /PROD=tubulin, beta 5 /FL=gb:BC003825.1 gb:NM_011655.1	NM_011655	tubulin, beta 5
1416257_at	Capn2		1834.46	1731.18	671.926	2000.59	1590.95	1225.43	2501.71	3020.23	2144.74	4275.37	3497.38	3290.53	4183.63	2845.59	2563.68	2657.06	2251.63	2057.73	3538.97	1963.99	2585.21	NM_009794	Mus musculus	Jul 11, 2007	Consensus sequence	GenBank	gb:NM_009794.1 /DB_XREF=gi:6753253 /GEN=Capn2 /FEA=FLmRNA /CNT=210 /TID=Mm.6958.1 /TIER=FL+Stack /STK=106 /UG=Mm.6958 /LL=12334 /DEF=Mus musculus calpain 2 (Capn2), mRNA. /PROD=calpain 2 /FL=gb:D38117.1 gb:AF015038.1 gb:NM_009794.1	NM_009794	calpain 2
1416258_at	Tk1		2610.73	2732.65	2638.25	2051.95	2767.01	3048.87	1832.13	2521.49	3243.02	2568.75	4275.24	2526.87	1823.65	1601.47	2181.26	1367.67	2553.56	1492.73	2213.78	1843.77	1677.69	NM_009387	Mus musculus	Jul 11, 2007	Consensus sequence	GenBank	gb:NM_009387.1 /DB_XREF=gi:6678356 /GEN=Tk1 /FEA=FLmRNA /CNT=166 /TID=Mm.2661.1 /TIER=FL+Stack /STK=106 /UG=Mm.2661 /LL=21877 /DEF=Mus musculus thymidine kinase 1 (Tk1), mRNA. /PROD=thymidine kinase 1 /FL=gb:BC012215.1 gb:M19438.1 gb:M11945.1 gb:NM_009387.1	NM_009387	thymidine kinase 1
1416259_at	Pex12		285.544	172.75	519.265	502.257	405.15	620.852	695.485	578.968	632.235	696.947	665.114	949.347	536.447	865.863	920.514	445.212	476.512	686.873	364.743	376.708	483.358	NM_134025	Mus musculus	Jul 11, 2007	Consensus sequence	GenBank	gb:NM_134025.1 /DB_XREF=gi:19527243 /GEN=AI451906 /FEA=FLmRNA /CNT=149 /TID=Mm.30664.1 /TIER=FL+Stack /STK=106 /UG=Mm.30664 /LL=103737 /DEF=Mus musculus expressed sequence AI451906 (AI451906), mRNA. /PROD=expressed sequence AI451906 /FL=gb:NM_134025.1 gb:BC021800.1	NM_134025	peroxisomal biogenesis factor 12
1416260_a_at	Snx1		3160.6	2161.06	1855.12	1688.09	2618.28	3092.8	2754.51	2404.62	3341.65	2731.99	2661.03	3850.01	1865.6	2240.7	1892.06	2901.96	3370.92	2195.88	2364.96	2481.76	2026.95	NM_019727	Mus musculus	Jul 11, 2007	Consensus sequence	GenBank	gb:NM_019727.1 /DB_XREF=gi:9790238 /GEN=Snx1 /FEA=FLmRNA /CNT=210 /TID=Mm.29079.1 /TIER=FL+Stack /STK=106 /UG=Mm.29079 /LL=56440 /DEF=Mus musculus sorting nexin 1 (Snx1), mRNA. /PROD=sorting nexin 1 /FL=gb:AF154120.1 gb:AB019214.1 gb:NM_019727.1	NM_019727	sorting nexin 1
1416261_at	Tmem19		699.196	557.385	764.02	687.223	847.163	870.745	819.618	975.827	769.427	1240.65	1159.87	1165.66	1047.11	933.18	1187.62	1253.77	1658.21	1314.06	828.585	1341.82	1263.31	AK018383	Mus musculus	Jul 11, 2007	Consensus sequence	GenBank	gb:NM_133683.1 /DB_XREF=gi:19526845 /GEN=2810428F02Rik /FEA=FLmRNA /CNT=199 /TID=Mm.29647.1 /TIER=FL+Stack /STK=106 /UG=Mm.29647 /LL=67226 /DEF=Mus musculus RIKEN cDNA 2810428F02 gene (2810428F02Rik), mRNA. /PROD=RIKEN cDNA 2810428F02 /FL=gb:BC016895.1 gb:NM_133683.1	AK018383	transmembrane protein 19
1416262_at	Tmem19		495.351	611.415	92.1153	428.77	503.268	348.3	532.01	669.088	349.289	507.525	702.289	603.273	862.957	716.095	681.245	678.805	576.55	601.607	633.519	912.378	288.416	AK018383	Mus musculus	Jul 11, 2007	Consensus sequence	GenBank	gb:AV143015 /DB_XREF=gi:16382956 /DB_XREF=AV143015 /CLONE=2810428F02 /FEA=FLmRNA /CNT=199 /TID=Mm.29647.1 /TIER=Stack /STK=21 /UG=Mm.29647 /LL=67226 /UG_GENE=2810428F02Rik /UG_TITLE=RIKEN cDNA 2810428F02 gene /FL=gb:BC016895.1 gb:NM_133683.1	AK018383	transmembrane protein 19
1416263_at	Abcb9		63.3422	59.0549	113.797	37.8815	163.591	96.0015	31.3931	139.726	71.6953	52.7856	124.096	102.297	101.292	29.1471	30.9763	207.495	68.5967	165.83	228.585	369.595	166.96	AB045382	Mus musculus	Jul 11, 2007	Consensus sequence	GenBank	gb:NM_019875.1 /DB_XREF=gi:9845229 /GEN=Abcb9 /FEA=FLmRNA /CNT=124 /TID=Mm.41213.1 /TIER=FL+Stack /STK=106 /UG=Mm.41213 /LL=56325 /DEF=Mus musculus ATP-binding cassette, sub-family B (MDRTAP), member 9 (Abcb9), mRNA. /PROD=ATP-binding cassette, sub-family B, member 9 /FL=gb:AB045382.2 gb:NM_019875.1 gb:AF216495.1	AB045382	ATP-binding cassette, sub-family B (MDR/TAP), member 9
1416264_at	Abcb9		87.7259	95.9379	101.55	101.182	108.335	91.7334	100.469	74.4109	88.2808	109.717	72.1102	58.5752	98.9937	289.337	70.6307	116.1	138.616	99.5992	96.8712	68.4846	87.9785	AB045382	Mus musculus	Jul 11, 2007	Consensus sequence	GenBank	gb:AB045382.2 /DB_XREF=gi:9588086 /GEN=TAPL /FEA=FLmRNA /CNT=124 /TID=Mm.41213.1 /TIER=FL /STK=1 /UG=Mm.41213 /LL=56325 /DEF=Mus musculus mRNA for TAPL, complete cds. /PROD=TAPL /FL=gb:AB045382.2 gb:NM_019875.1 gb:AF216495.1	AB045382	ATP-binding cassette, sub-family B (MDR/TAP), member 9
1416265_at	Capn10		723.414	620.442	564.058	485.403	335.963	579.26	594.718	483.531	297.917	627.831	519.64	556.251	292.977	262.202	279.72	353.02	890.272	369.294	341.881	229.463	249.677	NM_011796	Mus musculus	Jul 11, 2007	Consensus sequence	GenBank	gb:NM_011796.1 /DB_XREF=gi:6753259 /GEN=Capn10 /FEA=FLmRNA /CNT=148 /TID=Mm.29544.1 /TIER=FL+Stack /STK=106 /UG=Mm.29544 /LL=23830 /DEF=Mus musculus calpain 10 (Capn10), mRNA. /PROD=calpain 8 /FL=gb:AF126867.1 gb:BC005681.1 gb:BC010969.1 gb:AF089089.1 gb:NM_011796.1	NM_011796	calpain 10
1416266_at	Pdyn		43.9809	192.239	49.9385	119.445	100.934	99.9984	248.967	272.907	166.738	73.0571	123.011	73.9782	159.547	138.306	79.4253	151.028	88.8661	232.04	123.815	101.089	216.344	AF026537	Mus musculus	Jul 11, 2007	Consensus sequence	GenBank	gb:AF026537.1 /DB_XREF=gi:2582527 /FEA=FLmRNA /CNT=110 /TID=Mm.6239.1 /TIER=FL+Stack /STK=106 /UG=Mm.6239 /LL=18610 /UG_GENE=Pdyn /DEF=Mus musculus prodynorphin mRNA, complete cds. /PROD=prodynorphin /FL=gb:AF026537.1 gb:NM_018863.1 gb:AF483511.1 gb:AF483510.1	AF026537	prodynorphin
1416267_at	Scoc		223.486	19.1634	193.348	213.252	189.292	163.421	230.581	228.466	344.363	398.804	328.17	505.356	194.372	325.247	376.226	193.399	398.694	279.359	322.7	458.897	391.143	NM_019708	Mus musculus	Jul 11, 2007	Consensus sequence	GenBank	gb:NM_019708.1 /DB_XREF=gi:9790206 /GEN=Scoc /FEA=FLmRNA /CNT=167 /TID=Mm.24763.1 /TIER=FL+Stack /STK=105 /UG=Mm.24763 /LL=56367 /DEF=Mus musculus short coiled coil protein (Scoc), mRNA. /PROD=short coiled coil protein /FL=gb:AF115778.1 gb:BC017629.1 gb:NM_019708.1	NM_019708	short coiled-coil protein
1416268_at	Ets2		1456.44	1736.05	1091.61	2090.34	1556.53	1310.35	2853.79	2473.04	1752.7	3639.01	3559.46	2515.37	5346.78	5075.99	4731.22	3461.88	2250.38	3611.51	2804.55	2179.15	4188.86	BC005486	Mus musculus	Jul 11, 2007	Consensus sequence	GenBank	gb:BC005486.1 /DB_XREF=gi:13529535 /FEA=FLmRNA /CNT=210 /TID=Mm.22365.1 /TIER=FL+Stack /STK=105 /UG=Mm.22365 /LL=23872 /UG_GENE=Ets2 /DEF=Mus musculus, E26 avian leukemia oncogene 2, 3 domain, clone MGC:7318 IMAGE:3486021, mRNA, complete cds. /PROD=E26 avian leukemia oncogene 2, 3 domain /FL=gb:NM_011809.1 gb:BC005504.1 gb:J04103.1 gb:BC005486.1	BC005486	E26 avian leukemia oncogene 2, 3' domain
1416269_at	Atp5j2		2274.26	4549.94	2911.31	2326.99	1855.28	2094.75	1992.71	2193.66	2166.55	2221.35	1847.57	2348.76	1633.69	1982.93	1411.33	1201.35	2331.67	2010.5	1459.57	1522.64	1845.53	NM_020582	Mus musculus	Jul 11, 2007	Consensus sequence	GenBank	gb:NM_020582.1 /DB_XREF=gi:10181183 /GEN=Atp5j2 /FEA=FLmRNA /CNT=198 /TID=Mm.1674.1 /TIER=FL+Stack /STK=104 /UG=Mm.1674 /LL=57423 /DEF=Mus musculus ATP synthase, H+ transporting, mitochondrial F0 complex, subunit f, isoform 2 (Atp5j2), mRNA. /PROD=ATP synthase, H+ transporting, mitochondrial F0complex, subunit f, isoform 2 /FL=gb:AB030192.1 gb:NM_020582.1	NM_020582	ATP synthase, H+ transporting, mitochondrial F0 complex, subunit f, isoform 2
1416270_at	Polr2g		10684.5	5910.24	10996.5	10925.9	7854.29	10032.9	10532.4	8498	10194.8	8720.28	9043.03	8856.72	8689.12	7440.05	7957.99	7722.96	10753.3	10244	8860.54	10390.9	9105.27	NM_026329	Mus musculus	Jul 11, 2007	Consensus sequence	GenBank	gb:NM_026329.1 /DB_XREF=gi:13385825 /GEN=Polr2g /FEA=FLmRNA /CNT=153 /TID=Mm.22117.1 /TIER=FL+Stack /STK=104 /UG=Mm.22117 /LL=67710 /DEF=Mus musculus polymerase (RNA) II (DNA directed) polypeptide G (Polr2g), mRNA. /PROD=polymerase (RNA) II (DNA directed) polypeptideG /FL=gb:NM_026329.1 gb:BC005580.1	NM_026329	polymerase (RNA) II (DNA directed) polypeptide G
1416271_at	Perp		696.561	391.196	995.033	425.987	473.173	916.601	641.987	879.718	639.503	1588.62	1419.26	1126.17	4464.72	3365.45	2150.11	3016.72	1407.39	1162.64	2824.83	1044.98	1530.22	NM_022032	Mus musculus	Jul 11, 2007	Consensus sequence	GenBank	gb:NM_022032.1 /DB_XREF=gi:11528519 /GEN=Perp-pending /FEA=FLmRNA /CNT=250 /TID=Mm.28209.1 /TIER=FL+Stack /STK=103 /UG=Mm.28209 /LL=64058 /DEF=Mus musculus p53 apoptosis effector related to Pmp22 (Perp-pending), mRNA. /PROD=p53 apoptosis effector related to Pmp22 /FL=gb:NM_022032.1 gb:AF249870.1 gb:BC021772.1	NM_022032	PERP, TP53 apoptosis effector
1416272_at	Map2k1ip1		4619.01	2672.86	5089.15	4328.92	4583.61	3577.81	4090.4	4461.83	4018.76	5069.77	4766.3	4338.45	5416.29	4351.38	4383.85	4772.9	5266.28	4682.64	6196.37	6481.82	5035.2	NM_019920	Mus musculus	Jul 11, 2007	Consensus sequence	GenBank	gb:NM_019920.1 /DB_XREF=gi:9910451 /GEN=Map2k1ip1 /FEA=FLmRNA /CNT=172 /TID=Mm.20922.1 /TIER=FL+Stack /STK=103 /UG=Mm.20922 /LL=56692 /DEF=Mus musculus mitogen-activated protein kinase kinase 1 interacting protein 1 (Map2k1ip1), mRNA. /PROD=mitogen-activated protein kinase kinase 1interacting protein 1 /FL=gb:AF082526.1 gb:BC016417.1 gb:NM_019920.1	NM_019920	mitogen-activated protein kinase kinase 1 interacting protein 1
1416273_at	Tnfaip2		1054.75	1070.93	1044.12	661.191	1634.17	913.016	1216.92	1200.74	1102.09	1080.98	1005.85	958.433	1928.14	1877.45	1734.69	2793.43	1765.82	1866.92	1985.54	1731.97	2386.95	NM_009396	Mus musculus	Jul 11, 2007	Consensus sequence	GenBank	gb:NM_009396.1 /DB_XREF=gi:6678374 /GEN=Tnfaip2 /FEA=FLmRNA /CNT=180 /TID=Mm.4348.1 /TIER=FL+Stack /STK=103 /UG=Mm.4348 /LL=21928 /DEF=Mus musculus tumor necrosis factor, alpha-induced protein 2 (Tnfaip2), mRNA. /PROD=tumor necrosis factor induced protein 2 /FL=gb:NM_009396.1	NM_009396	tumor necrosis factor, alpha-induced protein 2
1416274_at	Ctns		398.656	397.216	213.137	204.391	599.973	295.153	330.145	316.034	450.493	427.547	402.576	429.229	359.026	513.037	421.646	534.237	799.167	879.856	665.91	970.094	713.284	NM_031251	Mus musculus	Jul 11, 2007	Consensus sequence	GenBank	gb:NM_031251.1 /DB_XREF=gi:13752576 /GEN=Ctns /FEA=FLmRNA /CNT=129 /TID=Mm.28306.1 /TIER=FL+Stack /STK=103 /UG=Mm.28306 /LL=83429 /DEF=Mus musculus cystinosis, nephropathic (Ctns), mRNA. /PROD=cystinosis, nephropathic /FL=gb:NM_031251.1 gb:BC005479.1	NM_031251	cystinosis, nephropathic
1416275_at	Slc26a6		818.056	852.283	628.602	493.394	707.709	500.036	563.433	591.01	669.672	478.779	537.987	620.291	812.056	474.683	422.964	818.629	978.066	406.28	817.283	1050.14	580.14	NM_134420	Mus musculus	Jul 11, 2007	Consensus sequence	GenBank	gb:NM_134420.1 /DB_XREF=gi:19705560 /GEN=Slc26a6 /FEA=FLmRNA /CNT=124 /TID=Mm.45201.1 /TIER=FL+Stack /STK=103 /UG=Mm.45201 /LL=171429 /DEF=Mus musculus solute carrier family 26, member 6 (Slc26a6), mRNA. /PROD=solute carrier family 26, member 6 /FL=gb:AY032863.1 gb:NM_134420.1	NM_134420	solute carrier family 26, member 6
1416276_a_at	Rps4x		66916.9	90015	76776.7	64651.1	60127.6	62294.5	46400.6	49319.9	60537.9	45931	45352.6	41313.1	44949.9	49005.3	40823.2	54109.7	49855.5	50225.4	43207.8	50763.5	49675.5	NM_009094	Mus musculus	Jul 11, 2007	Consensus sequence	GenBank	gb:NM_009094.1 /DB_XREF=gi:6677804 /GEN=Rps4x /FEA=FLmRNA /CNT=245 /TID=Mm.66.1 /TIER=FL+Stack /STK=102 /UG=Mm.66 /LL=20102 /DEF=Mus musculus ribosomal protein S4, X-linked (Rps4x), mRNA. /PROD=ribosomal protein S4, X-linked /FL=gb:BC009100.1 gb:M73436.1 gb:NM_009094.1	NM_009094	ribosomal protein S4, X-linked
1416277_a_at	Rplp1		82884.7	115742	94818.9	64740.8	65993.8	78173.9	36728.9	39408.4	61253.4	37268	40317.5	39044.7	57612.7	36762.8	40891.8	57321.6	59486.9	58085.2	53522.3	45591.1	54672.2	NM_018853	Mus musculus	Jul 11, 2007	Consensus sequence	GenBank	gb:NM_018853.1 /DB_XREF=gi:9256518 /GEN=Rplp1 /FEA=FLmRNA /CNT=193 /TID=Mm.3158.1 /TIER=FL+Stack /STK=102 /UG=Mm.3158 /LL=56040 /DEF=Mus musculus ribosomal protein, large, P1 (Rplp1), mRNA. /PROD=ribosomal protein, large, P1 /FL=gb:NM_018853.1 gb:U29402.1	NM_018853	ribosomal protein, large, P1
1416278_a_at	Atp5o		8367.69	11188.2	10772.1	7880.95	7639.08	8725.29	6139.32	9095.22	7513.54	7040.55	8965.95	6239.29	5903.67	4060.59	5647.47	5499.6	5915.36	5753.9	6368.69	7092.21	6862.88	NM_138597	Mus musculus	Jul 11, 2007	Consensus sequence	GenBank	gb:NM_138597.1 /DB_XREF=gi:20070411 /GEN=Atp5o /FEA=FLmRNA /CNT=206 /TID=Mm.41.1 /TIER=FL+Stack /STK=102 /UG=Mm.41 /LL=28080 /DEF=Mus musculus ATP synthase, H+ transporting, mitochondrial F1 complex, O subunit (Atp5o), mRNA. /PROD=ATP synthase, H+ transporting, mitochondrial F1complex, O subunit /FL=gb:BC012241.1 gb:NM_138597.1	NM_138597	ATP synthase, H+ transporting, mitochondrial F1 complex, O subunit
1416279_at	Ap1b1		4075.48	3186.13	5930.69	5373.92	6732.82	2507.63	5401.76	5235.19	3653.03	3290.41	3335.67	4628	4117.03	5958.6	2316.76	5641.44	2762.13	3432.24	2385.66	4232.2	1805.87	BC008513	Mus musculus	Jul 11, 2007	Consensus sequence	GenBank	gb:BC008513.1 /DB_XREF=gi:14250185 /FEA=FLmRNA /CNT=225 /TID=Mm.29699.1 /TIER=FL+Stack /STK=102 /UG=Mm.29699 /LL=11764 /UG_GENE=Ap1b1 /DEF=Mus musculus, adaptor protein complex AP-1, beta 1 subunit, clone MGC:5850 IMAGE:3601435, mRNA, complete cds. /PROD=adaptor protein complex AP-1, beta 1 subunit /FL=gb:NM_007454.1 gb:BC008513.1	BC008513	adaptor protein complex AP-1, beta 1 subunit
1416280_at	Sae2		7304.13	5006.25	8906.13	7576.14	8066.27	8817.43	7390.28	8356.06	8002.11	7151.81	7725.32	7123.09	4351.44	5077.09	5978.64	3519.34	4891.33	4346.56	4754.24	4972.6	4669.55	NM_016682	Mus musculus	Jul 11, 2007	Consensus sequence	GenBank	gb:NM_016682.1 /DB_XREF=gi:7709985 /GEN=Uble1b /FEA=FLmRNA /CNT=221 /TID=Mm.27560.1 /TIER=FL+Stack /STK=102 /UG=Mm.27560 /LL=50995 /DEF=Mus musculus ubiquitin-like 1 (sentrin) activating enzyme E1B (Uble1b), mRNA. /PROD=ubiquitin-like 1 (sentrin) activating enzymeE1B /FL=gb:U35833.1 gb:NM_016682.1	NM_016682	SUMO1 activating enzyme subunit 2
1416281_at	Wdr45l		13054	4708.82	9192.14	11052.1	12249.2	12306.4	9600.63	9170.03	14325.6	6942.97	10029.3	14176.8	9572.82	9655.02	11701.1	6266.32	12771.7	10946.3	11065.5	10013.6	6632.4	BC004595	Mus musculus	Jul 11, 2007	Consensus sequence	GenBank	gb:BC004595.1 /DB_XREF=gi:13435451 /FEA=FLmRNA /CNT=190 /TID=Mm.29834.1 /TIER=FL+Stack /STK=102 /UG=Mm.29834 /LL=66840 /UG_GENE=0610008N23Rik /DEF=Mus musculus, RIKEN cDNA 0610008N23 gene, clone MGC:6706 IMAGE:3584839, mRNA, complete cds. /PROD=RIKEN cDNA 0610008N23 gene /FL=gb:BC004595.1 gb:NM_025793.1	BC004595	Wdr45 like
1416282_at	Psmc3		6451.26	3661.34	5076.58	6734.31	6052.01	5918.5	5716.7	7779.72	5303.4	5366.26	6726.26	5602.13	4775.68	3561.82	3683.34	3304.49	4983.84	3553.81	3269.39	4360.38	4302.12	NM_008948	Mus musculus	Jul 11, 2007	Consensus sequence	GenBank	gb:NM_008948.1 /DB_XREF=gi:6679502 /GEN=Psmc3 /FEA=FLmRNA /CNT=225 /TID=Mm.20946.1 /TIER=FL+Stack /STK=102 /UG=Mm.20946 /LL=19182 /DEF=Mus musculus proteasome (prosome, macropain) 26S subunit, ATPase 3 (Psmc3), mRNA. /PROD=proteasome (prosome, macropain) 26S subunit,ATPase 3 /FL=gb:BC005783.1 gb:D49686.1 gb:NM_008948.1	NM_008948	proteasome (prosome, macropain) 26S subunit, ATPase 3
1416283_at	Gart		7218.78	5958.6	11560.7	4160.3	5635.63	8660.78	4606.84	4884.19	9482.47	4244.89	5132.06	4416.06	2922.56	3089.69	3736.47	2535.93	2465.1	2231.77	2226.99	3600.5	2784.53	NM_010256	Mus musculus	Jul 11, 2007	Consensus sequence	GenBank	gb:NM_010256.1 /DB_XREF=gi:6857792 /GEN=Gart /FEA=FLmRNA /CNT=155 /TID=Mm.4505.1 /TIER=FL+Stack /STK=102 /UG=Mm.4505 /LL=14450 /DEF=Mus musculus phosphoribosylglycinamide formyltransferase (Gart), mRNA. /PROD=phosphoribosylglycinamide formyltransferase /FL=gb:NM_010256.1 gb:U01024.1	NM_010256	phosphoribosylglycinamide formyltransferase
1416284_at	Mrpl28		2132.16	2439.84	2789.49	2165.02	2375.42	2497.51	767.021	858.18	1756.42	973.285	1951.59	1096.95	1428.01	1283.18	1391.02	1284.1	1355.54	1490.43	1139.3	1117.49	1134.08	NM_024227	Mus musculus	Jul 11, 2007	Consensus sequence	GenBank	gb:NM_024227.1 /DB_XREF=gi:13195649 /GEN=1110015G04Rik /FEA=FLmRNA /CNT=160 /TID=Mm.27332.1 /TIER=FL+Stack /STK=102 /UG=Mm.27332 /LL=68611 /DEF=Mus musculus RIKEN cDNA 1110015G04 gene (1110015G04Rik), mRNA. /PROD=RIKEN cDNA 1110015G04 /FL=gb:NM_024227.1 gb:BC002293.1 gb:BC005797.1	NM_024227	mitochondrial ribosomal protein L28
1416285_at	Ndufc1		3709.89	4974.9	5092.3	4013.9	4111.81	4558.91	2730.96	3506.48	2956.3	3219.68	2921.51	3373.18	2958.12	1934.11	2255.26	2250.62	3515.8	2459.28	3019.99	2533.01	3294.41	NM_025523	Mus musculus	Jul 11, 2007	Consensus sequence	GenBank	gb:NM_025523.1 /DB_XREF=gi:13384945 /GEN=Ndufc1 /FEA=FLmRNA /CNT=149 /TID=Mm.666.1 /TIER=FL+Stack /STK=101 /UG=Mm.666 /LL=66377 /DEF=Mus musculus NADH dehydrogenase (ubiquinone) 1, subcomplex unknown, 1 (Ndufc1), mRNA. /PROD=RIKEN cDNA 2310016K22 /FL=gb:NM_025523.1	NM_025523	NADH dehydrogenase (ubiquinone) 1, subcomplex unknown, 1
1416286_at	Rgs4		174.326	93.7232	60.4334	664.121	368.333	51.8202	788.889	1044.87	302.369	786.965	709.223	519.422	610.038	671.718	493.752	507.842	690.98	421.142	555.058	619.082	477.137	NM_009062	Mus musculus	Jul 11, 2007	Consensus sequence	GenBank	gb:BC003882.1 /DB_XREF=gi:13278051 /FEA=FLmRNA /CNT=198 /TID=Mm.41642.1 /TIER=FL+Stack /STK=101 /UG=Mm.41642 /LL=19736 /UG_GENE=Rgs4 /DEF=Mus musculus, regulator of G-protein signaling 4, clone MGC:6650 IMAGE:3496887, mRNA, complete cds. /PROD=regulator of G-protein signaling 4 /FL=gb:AB004315.1 gb:BC003882.1 gb:NM_009062.1	NM_009062	regulator of G-protein signaling 4
1416287_at	Rgs4		460.789	724.665	459.081	633.731	704.964	466.333	683.567	830.788	618.776	462.814	809.404	574.581	646.059	953.322	608.846	1276.67	789.164	883.381	660.477	120.517	634.958	NM_009062	Mus musculus	Jul 11, 2007	Consensus sequence	GenBank	gb:BB025471 /DB_XREF=gi:15403460 /DB_XREF=BB025471 /CLONE=5330428J18 /FEA=FLmRNA /CNT=198 /TID=Mm.41642.1 /TIER=Stack /STK=17 /UG=Mm.41642 /LL=19736 /UG_GENE=Rgs4 /UG_TITLE=regulator of G-protein signaling 4 /FL=gb:AB004315.1 gb:BC003882.1 gb:NM_009062.1	NM_009062	regulator of G-protein signaling 4
1416288_at	Dnaja1		16651.8	5199.39	14247.6	20463.3	17722.3	16076.5	20700.8	20018.2	18797	15725.2	16598.7	17388.6	9426.5	10363.3	11305.7	11233	11365.1	8063.21	9580.75	11398.6	11620.5	BF141076	Mus musculus	Jul 11, 2007	Consensus sequence	GenBank	gb:BF141076 /DB_XREF=gi:10980116 /DB_XREF=601786161F1 /CLONE=IMAGE:4014039 /FEA=FLmRNA /CNT=343 /TID=Mm.27897.1 /TIER=Stack /STK=73 /UG=Mm.27897 /LL=15502 /UG_GENE=Dnaja1 /UG_TITLE=DnaJ (Hsp40) homolog, subfamily A, member 1 /FL=gb:NM_008298.1 gb:AF055664.1	BF141076	DnaJ (Hsp40) homolog, subfamily A, member 1
1416289_at	Plod1		986.946	935.484	591.982	895.843	911.119	786.615	930.142	1194.24	760.899	1468.73	1678.17	955.989	3027.82	3838.52	2225.58	2018.78	4072.35	3658.2	4373.09	5299.1	3692.56	NM_011122	Mus musculus	Jul 11, 2007	Consensus sequence	GenBank	gb:NM_011122.1 /DB_XREF=gi:6755105 /GEN=Plod1 /FEA=FLmRNA /CNT=198 /TID=Mm.37371.1 /TIER=FL+Stack /STK=101 /UG=Mm.37371 /LL=18822 /DEF=Mus musculus procollagen-lysine, 2-oxoglutarate 5-dioxygenase 1 (Plod1), mRNA. /PROD=procollagen-lysine, 2-oxoglutarate 5-dioxygenase1 /FL=gb:BC010268.1 gb:BC006599.1 gb:AF046782.1 gb:NM_011122.1	NM_011122	procollagen-lysine, 2-oxoglutarate 5-dioxygenase 1
1416290_a_at	Psmc4		1924.49	3194.48	4754.31	3585.68	1781.09	3847.8	1748.18	1741.62	2742.51	2764.83	2391.36	2530.49	509.719	1278.65	1418.46	264.82	2487.27	1046.69	1685.66	474.844	1147.21	NM_011874	Mus musculus	Jul 11, 2007	Consensus sequence	GenBank	gb:NM_011874.1 /DB_XREF=gi:7110700 /GEN=Psmc4 /FEA=FLmRNA /CNT=215 /TID=Mm.29582.1 /TIER=FL+Stack /STK=101 /UG=Mm.29582 /LL=23996 /DEF=Mus musculus proteasome (prosome, macropain) 26S subunit, ATPase, 4 (Psmc4), mRNA. /PROD=proteasome (prosome, macropain) 26S subunit,ATPase, 4 /FL=gb:NM_011874.1 gb:BC012708.1 gb:L76223.1	NM_011874	proteasome (prosome, macropain) 26S subunit, ATPase, 4
1416291_at	Psmc4		2663.24	3264.49	2681.06	2426.12	3144.8	3160.23	2698.23	3825.28	2828.47	2333.58	3654.37	2639.62	1788.84	1650.04	1722.44	1533.51	2266.89	1305.58	1910.43	1859.85	1773.62	NM_011874	Mus musculus	Jul 11, 2007	Consensus sequence	GenBank	gb:NM_011874.1 /DB_XREF=gi:7110700 /GEN=Psmc4 /FEA=FLmRNA /CNT=215 /TID=Mm.29582.1 /TIER=FL+Stack /STK=101 /UG=Mm.29582 /LL=23996 /DEF=Mus musculus proteasome (prosome, macropain) 26S subunit, ATPase, 4 (Psmc4), mRNA. /PROD=proteasome (prosome, macropain) 26S subunit,ATPase, 4 /FL=gb:NM_011874.1 gb:BC012708.1 gb:L76223.1	NM_011874	proteasome (prosome, macropain) 26S subunit, ATPase, 4
1416292_at	Prdx3		1192.9	942.922	1053.43	1589.39	1368.76	1757.33	1877.75	2374.17	1698.23	2141.53	2034.02	1909.88	2183.42	1817.47	1661.57	1345.25	1420.51	973.43	1160.3	1413.8	1060.62	NM_007452	Mus musculus	Jul 11, 2007	Consensus sequence	GenBank	gb:NM_007452.1 /DB_XREF=gi:6680689 /GEN=Prdx3 /FEA=FLmRNA /CNT=199 /TID=Mm.29821.1 /TIER=FL+Stack /STK=101 /UG=Mm.29821 /LL=11757 /DEF=Mus musculus peroxiredoxin 3 (Prdx3), mRNA. /PROD=anti-oxidant protein 1 /FL=gb:BC005626.1 gb:M28723.1 gb:NM_007452.1	NM_007452	peroxiredoxin 3
1416293_at	Nfib		578.262	163.535	521.836	359.999	589.65	917.171	428.607	522.222	745.216	920.439	566.716	671.189	936.481	627.631	378.301	1132.8	855.048	639.729	202.171	538.096	754.239	BB832504	Mus musculus	Jul 11, 2007	Consensus sequence	GenBank	gb:BI143771 /DB_XREF=gi:14603772 /DB_XREF=602907235F1 /CLONE=IMAGE:5064177 /FEA=FLmRNA /CNT=189 /TID=Mm.4025.1 /TIER=ConsEnd /STK=0 /UG=Mm.4025 /LL=18028 /UG_GENE=Nfib /UG_TITLE=nuclear factor IB /FL=gb:U57634.1 gb:NM_008687.1	BB832504	nuclear factor I/B
1416294_at	Scamp3		3165.61	6840.8	2843.51	2475.9	3150.14	2814.57	1857.54	2723.9	1904.4	2900.53	2955.05	2011.14	3144.49	1997.65	2707.29	3059.15	2406.12	3126.24	3602.46	3922.67	2902.22	NM_011886	Mus musculus	Jul 11, 2007	Consensus sequence	GenBank	gb:NM_011886.1 /DB_XREF=gi:6755403 /GEN=Scamp3 /FEA=FLmRNA /CNT=159 /TID=Mm.3230.1 /TIER=FL+Stack /STK=101 /UG=Mm.3230 /LL=24045 /DEF=Mus musculus secretory carrier membrane protein 3 (Scamp3), mRNA. /PROD=secretory carrier membrane protein 3 /FL=gb:BC002021.1 gb:AF005036.1 gb:AF295403.1 gb:NM_011886.1	NM_011886	secretory carrier membrane protein 3
1416295_a_at	Il2rg		97.9066	207.661	63.6133	221.65	95.225	182.921	880.024	458.149	216.25	867.147	547.898	1156.96	355.013	805.071	211.43	595.173	267.853	203.18	159.561	89.1219	305.996	L20048	Mus musculus	Jul 11, 2007	Consensus sequence	GenBank	gb:L20048.1 /DB_XREF=gi:404067 /FEA=FLmRNA /CNT=137 /TID=Mm.2923.1 /TIER=FL+Stack /STK=101 /UG=Mm.2923 /LL=16186 /UG_GENE=Il2rg /DEF=Mouse interleukin 2 receptor gamma chain mRNA, complete cds. /PROD=interleukin 2 receptor gamma chain /FL=gb:D13821.1 gb:NM_013563.1 gb:L20048.1 gb:D13565.1 gb:BC014720.1	L20048	interleukin 2 receptor, gamma chain
1416296_at	Il2rg		35.2892	89.1116	79.8195	143.234	76.4255	323.067	331.54	115.12	67.8505	604.917	789.004	575.741	319.848	337.817	102.769	554.872	579.926	286.783	391.637	140.14	275.604	L20048	Mus musculus	Jul 11, 2007	Consensus sequence	GenBank	gb:L20048.1 /DB_XREF=gi:404067 /FEA=FLmRNA /CNT=137 /TID=Mm.2923.1 /TIER=FL+Stack /STK=101 /UG=Mm.2923 /LL=16186 /UG_GENE=Il2rg /DEF=Mouse interleukin 2 receptor gamma chain mRNA, complete cds. /PROD=interleukin 2 receptor gamma chain /FL=gb:D13821.1 gb:NM_013563.1 gb:L20048.1 gb:D13565.1 gb:BC014720.1	L20048	interleukin 2 receptor, gamma chain
1416297_s_at	Pap		180.365	120.435	351.639	235.106	413.088	393.343	424.827	233.968	386.098	338.996	416.15	461.252	1651.96	1248.72	715.122	1645.52	762.259	996.534	1233.44	473.051	949.694	NM_011036	Mus musculus	Jul 11, 2007	Consensus sequence	GenBank	gb:NM_011036.1 /DB_XREF=gi:6754979 /GEN=Pap /FEA=FLmRNA /CNT=137 /TID=Mm.2553.1 /TIER=FL+Stack /STK=101 /UG=Mm.2553 /LL=18489 /DEF=Mus musculus pancreatitis-associated protein (Pap), mRNA. /PROD=pancreatitis-associated protein /FL=gb:NM_011036.1 gb:D63359.1	NM_011036	pancreatitis-associated protein
1416298_at	Mmp9		416.205	549.216	766.329	757.286	580.808	689.839	1684.2	2007.52	764.763	2387.88	1067.52	986.625	2553.91	2056.73	739.427	2601.11	533.065	537.547	732.681	789.202	121.022	NM_013599	Mus musculus	Jul 11, 2007	Consensus sequence	GenBank	gb:D12712.1 /DB_XREF=gi:286079 /GEN=gelatinase /FEA=FLmRNA /CNT=152 /TID=Mm.4406.1 /TIER=FL+Stack /STK=101 /UG=Mm.4406 /LL=17395 /DEF=Mouse mRNA for gelatinase, complete cds. /PROD=gelatinase /FL=gb:D12712.1 gb:NM_013599.1	NM_013599	matrix metallopeptidase 9
1416299_at	Shcbp1		4124.39	2094.62	3871.11	4722.2	3603.1	4789.33	3665.18	4085.76	4977.48	2814.5	3329.02	4182.79	1274.08	1495.98	2308.73	1298.65	2868.24	2300.16	2698.72	3832.07	2750.86	NM_011369	Mus musculus	Jul 11, 2007	Consensus sequence	GenBank	gb:NM_011369.1 /DB_XREF=gi:6755507 /GEN=Shcbp1 /FEA=FLmRNA /CNT=126 /TID=Mm.37801.1 /TIER=FL+Stack /STK=101 /UG=Mm.37801 /LL=20419 /DEF=Mus musculus Shc SH2-domain binding protein 1 (Shcbp1), mRNA. /PROD=Shc SH2-domain binding protein 1 /FL=gb:AF017152.1 gb:NM_011369.1	NM_011369	Shc SH2-domain binding protein 1
1416300_a_at	Slc25a3		54879.1	45568.7	67131.2	56718.8	53120.6	64210.9	51507.5	50249	62191.1	57486.2	63150.5	50712.8	45722.4	43100	53803.1	74841.4	68324.5	54186.7	49866.8	70398.9	64664.5	NM_133668	Mus musculus	Jul 11, 2007	Consensus sequence	GenBank	gb:NM_133668.1 /DB_XREF=gi:19526817 /GEN=Slc25a3 /FEA=FLmRNA /CNT=341 /TID=Mm.298.1 /TIER=FL+Stack /STK=100 /UG=Mm.298 /LL=18674 /DEF=Mus musculus solute carrier family 25 (mitochondrial carrier; adenine nucleotide translocator), member 3 (Slc25a3), mRNA. /PROD=solute carrier family 25 (mitochondrial carrier;adenine nucleotide translocator), member 3 /FL=gb:NM_133668.1 gb:BC018161.1	NM_133668	solute carrier family 25 (mitochondrial carrier, phosphate carrier), member 3
1416301_a_at	Ebf1		25.6285	93.6334	376.631	10.067	49.7862	91.4797	69.1398	94.1651	83.6331	142.592	131.455	69.7855	105.565	184.166	181.973	23.3377	116.54	234.424	183.702	226.595	277.518	BB125261	Mus musculus	Jul 11, 2007	Consensus sequence	GenBank	gb:NM_007897.1 /DB_XREF=gi:6681252 /GEN=Ebf /FEA=FLmRNA /CNT=236 /TID=Mm.4366.1 /TIER=FL+Stack /STK=100 /UG=Mm.4366 /LL=13591 /DEF=Mus musculus early B-cell factor (Ebf), mRNA. /PROD=early B-cell factor /FL=gb:NM_007897.1 gb:L12147.1	BB125261	early B-cell factor 1
1416302_at	Ebf1		81.9495	460.122	230.167	125.341	164.255	176.178	121.286	25.3172	74.3399	107.903	117.231	136.797	184.145	109.089	6.77642	328.632	97.1655	78.5598	41.3976	186.073	84.3268	BB125261	Mus musculus	Jul 11, 2007	Consensus sequence	GenBank	gb:NM_007897.1 /DB_XREF=gi:6681252 /GEN=Ebf /FEA=FLmRNA /CNT=236 /TID=Mm.4366.1 /TIER=FL+Stack /STK=100 /UG=Mm.4366 /LL=13591 /DEF=Mus musculus early B-cell factor (Ebf), mRNA. /PROD=early B-cell factor /FL=gb:NM_007897.1 gb:L12147.1	BB125261	early B-cell factor 1
1416303_at	Litaf		5452.17	6507.06	4378.1	4240.98	4901.11	5327.38	5334.4	6544.87	5491.2	8759.88	6673.7	5411.75	11563.4	10381.8	10893.6	12379.4	11064.3	12868.2	13811.2	14299.7	15444.1	AV360881	Mus musculus	Jul 11, 2007	Consensus sequence	GenBank	gb:BC018559.1 /DB_XREF=gi:17391331 /FEA=FLmRNA /CNT=260 /TID=Mm.21119.1 /TIER=FL+Stack /STK=100 /UG=Mm.21119 /LL=56722 /UG_GENE=Litaf-pending /DEF=Mus musculus, LPS-induced TNF-alpha factor, clone MGC:6569 IMAGE:2812674, mRNA, complete cds. /PROD=LPS-induced TNF-alpha factor /FL=gb:AF171100.1 gb:BC018559.1 gb:NM_019980.1	AV360881	LPS-induced TN factor
1416304_at	Litaf		1548.02	1954.86	1119.92	911.158	1264.14	991.07	886.836	1466.88	1154.1	1712.31	1573.75	1330.01	1962.38	2076.92	2160.62	1956.85	1860.69	2526.51	1549.51	1286.27	2293.79	AV360881	Mus musculus	Jul 11, 2007	Consensus sequence	GenBank	gb:BG072227 /DB_XREF=gi:12554796 /DB_XREF=H3108B10-3 /CLONE=H3108B10 /FEA=FLmRNA /CNT=260 /TID=Mm.21119.1 /TIER=Stack /STK=24 /UG=Mm.21119 /LL=56722 /UG_GENE=Litaf-pending /UG_TITLE=LPS-induced TNF-alpha factor /FL=gb:AF171100.1 gb:BC018559.1 gb:NM_019980.1	AV360881	LPS-induced TN factor
1416305_at	Sh3bp4		1242.16	1029.68	776.001	768.015	1036.21	551.52	960.726	1049.26	709.511	1298.81	1122.58	1078.83	1072.81	1156.93	1233.81	755.715	1107.51	798.557	1072.45	865.253	1073.75	NM_133816	Mus musculus	Jul 11, 2007	Consensus sequence	GenBank	gb:NM_133816.1 /DB_XREF=gi:19527035 /GEN=AI594717 /FEA=FLmRNA /CNT=184 /TID=Mm.65881.1 /TIER=FL+Stack /STK=100 /UG=Mm.65881 /LL=98402 /DEF=Mus musculus expressed sequence AI594717 (AI594717), mRNA. /PROD=expressed sequence AI594717 /FL=gb:NM_133816.1 gb:BC012284.1	NM_133816	SH3-domain binding protein 4
1416306_at	Clca3		16.2224	18.3457	20.4616	8.63172	6.11688	10.6661	15.3369	10.2744	29.7231	18.3049	24.4242	24.6711	84.8914	39.2928	12.6801	38.185	16.7247	285.334	39.8009	225.512	230.18	NM_017474	Mus musculus	Jul 11, 2007	Consensus sequence	GenBank	gb:NM_017474.1 /DB_XREF=gi:8567335 /GEN=Clca3 /FEA=FLmRNA /CNT=164 /TID=Mm.6594.1 /TIER=FL+Stack /STK=100 /UG=Mm.6594 /LL=23844 /DEF=Mus musculus chloride channel calcium activated 3 (Clca3), mRNA. /PROD=chloride channel calcium activated 3 /FL=gb:NM_017474.1 gb:AB017156.1	NM_017474	chloride channel calcium activated 3
1416307_at	Ap1m1		4164.65	4000.15	3026.56	3181.41	4158.26	3857.86	4738.78	4793.13	5747.42	4511.04	5637.85	4533.84	4684.28	3976.62	4024.32	3331.04	2660.41	3395.13	3048.6	3587.38	3107.59	NM_007456	Mus musculus	Jul 11, 2007	Consensus sequence	GenBank	gb:NM_007456.1 /DB_XREF=gi:6671556 /GEN=Ap1m1 /FEA=FLmRNA /CNT=180 /TID=Mm.2237.1 /TIER=FL+Stack /STK=100 /UG=Mm.2237 /LL=11767 /DEF=Mus musculus adaptor-related protein complex AP-1, mu subunit 1 (Ap1m1), mRNA. /PROD=adaptor-related protein complex AP-1, mu subunit1 /FL=gb:M62419.1 gb:NM_007456.1 gb:BC003823.1	NM_007456	adaptor-related protein complex AP-1, mu subunit 1
1416308_at	Ugdh		6751.8	3515.37	3583.51	10251.7	9367.33	3845.09	10378.7	10122.7	7478.44	8978.81	8314.85	8718.48	12367.2	9275.57	8855.92	9309.92	12552.7	14491.8	13481.3	13487.2	13917	NM_009466	Mus musculus	Jul 11, 2007	Consensus sequence	GenBank	gb:NM_009466.1 /DB_XREF=gi:6678498 /GEN=Ugdh /FEA=FLmRNA /CNT=166 /TID=Mm.10709.1 /TIER=FL+Stack /STK=100 /UG=Mm.10709 /LL=22235 /DEF=Mus musculus UDP-glucose dehydrogenase (Ugdh), mRNA. /PROD=UDP-glucose dehydrogenase /FL=gb:AF061017.1 gb:NM_009466.1 gb:BC006749.1	NM_009466	UDP-glucose dehydrogenase
1416309_at	Nusap1		4454.32	4101.51	3791.85	4881.19	3700.33	3591.22	3282.93	4471.48	3267.43	2544.05	3177.7	3032.77	1708.54	1893.9	2064.65	1817.21	1283.17	1626.87	951.852	1530.83	1092.98	BC009096	Mus musculus	Jul 11, 2007	Consensus sequence	GenBank	gb:NM_133851.1 /DB_XREF=gi:19527067 /GEN=AW547774 /FEA=FLmRNA /CNT=136 /TID=Mm.27584.1 /TIER=FL+Stack /STK=100 /UG=Mm.27584 /LL=99396 /DEF=Mus musculus expressed sequence AW547774 (AW547774), mRNA. /PROD=expressed sequence AW547774 /FL=gb:AF305710.1 gb:BC004787.1 gb:NM_133851.1	BC009096	nucleolar and spindle associated protein 1
1416310_at	Nusap1		290.69	555.992	518.678	279.726	202.867	458.782	347.016	246.81	345.142	367.773	220.716	210.457	247.875	238.213	260.383	208.188	240.437	216.373	234.08	247.911	267.177	BC009096	Mus musculus	Jul 11, 2007	Consensus sequence	GenBank	gb:BC009096.1 /DB_XREF=gi:14318597 /FEA=FLmRNA /CNT=136 /TID=Mm.27584.1 /TIER=ConsEnd /STK=5 /UG=Mm.27584 /LL=99396 /UG_GENE=AW547774 /DEF=Mus musculus, clone IMAGE:3158247, mRNA, partial cds. /PROD=Unknown (protein for IMAGE:3158247) /FL=gb:AF305710.1 gb:BC004787.1 gb:NM_133851.1	BC009096	nucleolar and spindle associated protein 1
1416311_s_at	LOC384954 /// Tuba3a /// Tuba3b		834.816	999.056	838.188	733.48	1397.78	832.423	595.131	1021.79	886.098	794.405	1346.23	814.663	667.894	490.131	431.731	652.475	828.552	154.479	468.708	126.018	253.219	NM_009446	Mus musculus	Jul 11, 2007	Consensus sequence	GenBank	gb:NM_009446.1 /DB_XREF=gi:6678464 /GEN=Tuba3 /FEA=FLmRNA /CNT=142 /TID=Mm.34312.1 /TIER=FL+Stack /STK=100 /UG=Mm.34312 /LL=22144 /DEF=Mus musculus tubulin, alpha 3 (Tuba3), mRNA. /PROD=tubulin, alpha 3 /FL=gb:NM_009446.1 gb:M13442.1	NM_009446	tubulin, alpha 3A /// tubulin, alpha 3B /// similar to tubulin, alpha 1
1416312_at	Rars		10603.4	7064.87	10937.2	9770.93	9506.15	13336	8558.34	11519.4	11393.2	7239.15	8476.01	9986.02	6120.76	6332.38	8533.36	7994.01	8461.61	7776.12	8286.31	8057.06	8713.54	NM_025936	Mus musculus	Jul 11, 2007	Consensus sequence	GenBank	gb:NM_025936.1 /DB_XREF=gi:19882224 /GEN=2610011N19Rik /FEA=FLmRNA /CNT=187 /TID=Mm.27526.1 /TIER=FL+Stack /STK=99 /UG=Mm.27526 /LL=104458 /DEF=Mus musculus RIKEN cDNA 2610011N19 gene (2610011N19Rik), mRNA. /PROD=arginyl-tRNA synthetase /FL=gb:NM_025936.1 gb:BC020132.1	NM_025936	arginyl-tRNA synthetase
1416313_at	Mllt11		455.65	827.949	509.528	702.599	414.719	528.053	949.953	768.779	765.492	1632.77	1140.36	1050.31	593.275	920.28	563.326	810.339	1182.72	757.989	637.995	798.321	755.322	NM_019914	Mus musculus	Jul 11, 2007	Consensus sequence	GenBank	gb:NM_019914.1 /DB_XREF=gi:9910123 /GEN=Af1q-pending /FEA=FLmRNA /CNT=164 /TID=Mm.25165.1 /TIER=FL+Stack /STK=99 /UG=Mm.25165 /LL=56772 /DEF=Mus musculus ALL1-fused gene from chromosome 1q (Af1q-pending), mRNA. /PROD=ALL1-fused gene from chromosome 1q /FL=gb:AB000733.1 gb:U95498.1 gb:BC022963.1 gb:NM_019914.1	NM_019914	myeloid/lymphoid or mixed-lineage leukemia (trithorax homolog, Drosophila); translocated to, 11
1416314_at			53.3872	348.912	76.7077	90.4942	409.386	39.3575	325.159	249.248	307.758	470.677	242.682	31.8204	102.473	287.606	84.3955	123.997	165.368	120.221	58.8859	400.866	282.031	NM_019914	Mus musculus	Jul 11, 2007	Consensus sequence	GenBank	gb:NM_019914.1 /DB_XREF=gi:9910123 /GEN=Af1q-pending /FEA=FLmRNA /CNT=164 /TID=Mm.25165.1 /TIER=ConsEnd /STK=0 /UG=Mm.25165 /LL=56772 /DEF=Mus musculus ALL1-fused gene from chromosome 1q (Af1q-pending), mRNA. /PROD=ALL1-fused gene from chromosome 1q /FL=gb:AB000733.1 gb:U95498.1 gb:BC022963.1 gb:NM_019914.1	NM_019914
1416315_at	Abhd4		2720.57	3385.97	2034.74	1959.63	2476.96	2727.26	2398.3	2679.59	1830.17	2466.72	3202.5	2485.86	3989.72	2746.18	3822.28	4203.58	3616.64	3430.05	2343.32	3880.82	4008.46	NM_134076	Mus musculus	Jul 11, 2007	Consensus sequence	GenBank	gb:NM_134076.1 /DB_XREF=gi:19527301 /GEN=1110035H23Rik /FEA=FLmRNA /CNT=177 /TID=Mm.28771.1 /TIER=FL+Stack /STK=99 /UG=Mm.28771 /LL=105501 /DEF=Mus musculus RIKEN cDNA 1110035H23 gene (1110035H23Rik), mRNA. /PROD=RIKEN cDNA 1110035H23 /FL=gb:NM_134076.1 gb:BC017532.1	NM_134076	abhydrolase domain containing 4
1416316_at	Slc27a2		497.244	1058.88	2092.31	21.2031	346.994	1049.76	64.6778	298.74	624.081	30.1416	324.471	36.5101	60.7785	68.0166	368.67	342.436	178.175	96.2472	258.081	82.7157	76.3575	BC013442	Mus musculus	Jul 11, 2007	Consensus sequence	GenBank	gb:BC013442.1 /DB_XREF=gi:15488596 /FEA=FLmRNA /CNT=235 /TID=Mm.6611.1 /TIER=FL+Stack /STK=99 /UG=Mm.6611 /LL=26458 /UG_GENE=Slc27a2 /DEF=Mus musculus, solute carrier family 27 (fatty acid transporter), member 2, clone MGC:18372 IMAGE:4236616, mRNA, complete cds. /PROD=solute carrier family 27 (fatty acidtransporter), member 2 /FL=gb:AF033031.1 gb:BC022170.1 gb:BC024735.1 gb:AF072757.1 gb:BC01344…	BC013442	solute carrier family 27 (fatty acid transporter), member 2
1416317_a_at	Stambp		573.519	752.432	743.999	401.154	1039.24	1030.52	575.525	711.728	723.404	502.201	736.708	724.666	579	634.697	747.439	1195.45	761.81	820.681	593.724	1086.39	964.481	AA289490	Mus musculus	Jul 11, 2007	Consensus sequence	GenBank	gb:AA289490 /DB_XREF=gi:1937016 /DB_XREF=vb36a01.r1 /CLONE=IMAGE:750984 /FEA=FLmRNA /CNT=151 /TID=Mm.32801.1 /TIER=Stack /STK=10 /UG=Mm.32801 /LL=70527 /UG_GENE=Amsh-pending /UG_TITLE=associated molecule with the SH3 domain of STAM /FL=gb:AB010123.1 gb:BC006939.1 gb:NM_024239.1 gb:BC003497.1 gb:BC025111.1	AA289490	Stam binding protein
1416318_at	Serpinb1a		14.9786	21.3334	11.3175	5.70132	24.2602	34.5788	13.6412	10.4453	9.60838	27.9474	24.1683	29.4958	236.739	315.24	34.8573	63.6742	374.809	158.824	462.065	23.2978	413.271	AF426024	Mus musculus	Jul 11, 2007	Consensus sequence	GenBank	gb:AF426024.1 /DB_XREF=gi:18034363 /GEN=Serpinb1 /FEA=FLmRNA /CNT=180 /TID=Mm.46316.1 /TIER=FL+Stack /STK=98 /UG=Mm.46316 /LL=66222 /DEF=Mus musculus EIA (Serpinb1) mRNA, complete cds. /PROD=EIA /FL=gb:NM_025429.1 gb:BC011140.1 gb:AF426024.1	AF426024	serine (or cysteine) peptidase inhibitor, clade B, member 1a
1416319_at	Adk		692.458	1098.75	1132.56	1140.03	1203.52	797.352	1268.32	1260.1	906.735	1352.32	1159.4	845.837	1026.05	1064.15	1023.5	744.227	714.315	909.492	1047.61	672.496	946.429	NM_134079	Mus musculus	Jul 11, 2007	Consensus sequence	GenBank	gb:NM_134079.1 /DB_XREF=gi:19527305 /GEN=AI987814 /FEA=FLmRNA /CNT=186 /TID=Mm.19352.1 /TIER=FL+Stack /STK=98 /UG=Mm.19352 /LL=105572 /DEF=Mus musculus expressed sequence AI987814 (AI987814), mRNA. /PROD=expressed sequence AI255373 /FL=gb:BC009659.1 gb:NM_134079.1	NM_134079	adenosine kinase
1416320_at	Sec22a		820.29	571.685	614.857	595.816	441.571	581.259	562.223	680.633	599.806	511.168	604.848	507.263	808.449	652.656	951.176	852.39	535.789	519.222	532.121	563.875	591.469	NM_133704	Mus musculus	Jul 11, 2007	Consensus sequence	GenBank	gb:NM_133704.1 /DB_XREF=gi:19526875 /GEN=1810005C06Rik /FEA=FLmRNA /CNT=138 /TID=Mm.46676.1 /TIER=FL+Stack /STK=98 /UG=Mm.46676 /LL=69021 /DEF=Mus musculus RIKEN cDNA 1810005C06 gene (1810005C06Rik), mRNA. /PROD=RIKEN cDNA 1810005C06 /FL=gb:NM_133704.1 gb:BC010189.1	NM_133704	SEC22 vesicle trafficking protein-like A (S. cerevisiae)
1416321_s_at	Prelp		470.659	617.418	388.943	360.176	475.64	526.542	273.474	352.993	459.31	618.228	529.561	312.112	3547.33	1204.47	1451.1	1779.75	654.973	1460.64	848.762	933.278	952.14	NM_054077	Mus musculus	Jul 11, 2007	Consensus sequence	GenBank	gb:BC019775.1 /DB_XREF=gi:18043602 /FEA=FLmRNA /CNT=156 /TID=Mm.214514.1 /TIER=FL+Stack /STK=98 /UG=Mm.214514 /LL=116847 /UG_GENE=Prelp /DEF=Mus musculus, proline arginine-rich end leucine-rich repeat, clone MGC:25825 IMAGE:4165772, mRNA, complete cds. /PROD=proline arginine-rich end leucine-rich repeat /FL=gb:BC019775.1 gb:NM_054077.1	NM_054077	proline arginine-rich end leucine-rich repeat
1416322_at	Prelp		79.8749	84.9049	48.3003	32.8512	59.8979	64.8198	55.2185	47.6664	54.1033	45.7992	60.562	45.03	99.1273	41.2457	55.8248	109.698	44.9239	44.3818	27.1954	62.0819	66.1994	NM_054077	Mus musculus	Jul 11, 2007	Consensus sequence	GenBank	gb:NM_054077.1 /DB_XREF=gi:16905108 /GEN=Prelp /FEA=FLmRNA /CNT=156 /TID=Mm.214514.1 /TIER=FL+Stack /STK=9 /UG=Mm.214514 /LL=116847 /DEF=Mus musculus proline arginine-rich end leucine-rich repeat (Prelp), mRNA. /PROD=proline arginine-rich end leucine-rich repeat /FL=gb:BC019775.1 gb:NM_054077.1	NM_054077	proline arginine-rich end leucine-rich repeat
1416323_at	Kctd20		1198.57	371.543	623.84	822.733	919.588	905.881	1196.26	996.836	1218	1134.26	1473.56	1090.91	909.262	985.188	916.637	871.752	660.923	947.921	624.563	815.545	615.942	AV281062	Mus musculus	Jul 11, 2007	Consensus sequence	GenBank	gb:NM_025888.1 /DB_XREF=gi:13385375 /GEN=2410004N11Rik /FEA=FLmRNA /CNT=238 /TID=Mm.435.1 /TIER=FL+Stack /STK=98 /UG=Mm.435 /LL=66989 /DEF=Mus musculus RIKEN cDNA 2410004N11 gene (2410004N11Rik), mRNA. /PROD=RIKEN cDNA 2410004N11 /FL=gb:NM_025888.1	AV281062	potassium channel tetramerisation domain containing 20
1416324_s_at	Kctd20		1387.3	665.909	921.207	1254.13	940.182	754.65	1590.16	1260.02	1869.06	1506.2	902.125	1254.94	1041	1138.25	1241.44	1078.65	1179.74	1110.43	777.98	1001.26	1042.96	AV281062	Mus musculus	Jul 11, 2007	Consensus sequence	GenBank	gb:NM_025888.1 /DB_XREF=gi:13385375 /GEN=2410004N11Rik /FEA=FLmRNA /CNT=238 /TID=Mm.435.1 /TIER=FL+Stack /STK=98 /UG=Mm.435 /LL=66989 /DEF=Mus musculus RIKEN cDNA 2410004N11 gene (2410004N11Rik), mRNA. /PROD=RIKEN cDNA 2410004N11 /FL=gb:NM_025888.1	AV281062	potassium channel tetramerisation domain containing 20
1416325_at	Crisp1		151.246	248.848	72.0526	72.619	220.227	191.762	208.924	98.8601	106.106	246.665	168.812	108.311	147.566	183.322	162.691	269.667	170.468	129.808	234.672	155.515	215.128	NM_009638	Mus musculus	Jul 11, 2007	Consensus sequence	GenBank	gb:NM_009638.1 /DB_XREF=gi:6753001 /GEN=Aeg1 /FEA=FLmRNA /CNT=115 /TID=Mm.16781.1 /TIER=FL+Stack /STK=98 /UG=Mm.16781 /LL=11571 /DEF=Mus musculus acidic epididymal glycoprotein 1 (Aeg1), mRNA. /PROD=acidic epididymal glycoprotein 1 /FL=gb:M92849.1 gb:BC011150.1 gb:L05559.1 gb:NM_009638.1	NM_009638	cysteine-rich secretory protein 1
1416326_at	Crip1		2554.59	4352.09	3199.87	1077.37	1574.67	1677.71	2627.47	2162.44	2110.21	3530.46	4031.06	2997.05	2619.43	2327.16	3891	3065.49	5434.22	3048.97	3598.19	3558.85	3763.47	NM_007763	Mus musculus	Jul 11, 2007	Consensus sequence	GenBank	gb:NM_007763.1 /DB_XREF=gi:6681014 /GEN=Crip /FEA=FLmRNA /CNT=167 /TID=Mm.22049.1 /TIER=FL+Stack /STK=97 /UG=Mm.22049 /LL=12925 /DEF=Mus musculus cysteine rich intestinal protein (Crip), mRNA. /PROD=cysteine rich intestinal protein /FL=gb:NM_007763.1 gb:M13018.1	NM_007763	cysteine-rich protein 1 (intestinal)
1416327_at	Ufc1		4717.16	2881.35	3271.32	4521.99	2543.35	3492.76	2904.09	3869.64	3346.44	3865.73	4520.52	3724.08	5222.44	3380.82	2881.34	3518.2	3803.3	2827.63	3210.67	3231.33	3310.57	NM_025388	Mus musculus	Jul 11, 2007	Consensus sequence	GenBank	gb:NM_025388.1 /DB_XREF=gi:13384767 /GEN=1110021H02Rik /FEA=FLmRNA /CNT=182 /TID=Mm.2815.1 /TIER=FL+Stack /STK=97 /UG=Mm.2815 /LL=66155 /DEF=Mus musculus RIKEN cDNA 1110021H02 gene (1110021H02Rik), mRNA. /PROD=RIKEN cDNA 1110021H02 /FL=gb:NM_025388.1 gb:BC021936.1	NM_025388	ubiquitin-fold modifier conjugating enzyme 1
1416328_a_at	Atp6v0e		4760.48	3423.86	4746.98	5638.07	4366.41	5776.03	4769.64	4783.12	4204.3	6861.58	5957.22	6295.58	6720.13	5705.64	6397.7	9401.54	12070.6	7545.28	10733.8	10913.5	8523.47	NM_025272	Mus musculus	Jul 11, 2007	Consensus sequence	GenBank	gb:NM_025272.1 /DB_XREF=gi:13384605 /GEN=Atp6v0e /FEA=FLmRNA /CNT=165 /TID=Mm.22602.1 /TIER=FL+Stack /STK=97 /UG=Mm.22602 /LL=11974 /DEF=Mus musculus ATPase, H+ transporting, lysosomal 9kD V0 subunit E (Atp6v0e), mRNA. /PROD=ATPase, H+ transporting, lysosomal 9kD V0subunit E /FL=gb:BC024733.1 gb:NM_025272.1	NM_025272	ATPase, H+ transporting, lysosomal V0 subunit E
1416329_at	Cyfip1		6231.22	5225.12	5644.95	6226.26	7424.48	4974.03	6469.18	8884.55	6452.04	6913.95	8331.81	6550	8206.4	6090.69	5530.05	5496.98	4397.69	4251.79	5055.96	4284.62	4474.32	NM_011370	Mus musculus	Jul 11, 2007	Consensus sequence	GenBank	gb:NM_011370.1 /DB_XREF=gi:7242204 /GEN=Shyc /FEA=FLmRNA /CNT=227 /TID=Mm.12912.1 /TIER=FL+Stack /STK=97 /UG=Mm.12912 /LL=20430 /DEF=Mus musculus selective hybridizing clone (Shyc), mRNA. /PROD=selective hybridizing clone /FL=gb:NM_011370.1 gb:AF072697.1	NM_011370	cytoplasmic FMR1 interacting protein 1
1416330_at	Cd81		9070.71	8780.12	6691.8	12475.3	9613.94	7826.9	11508.1	11113	6141.34	18311.4	12800.5	11900	20435.7	19368.9	22248.2	16854.5	11367.6	15350.2	19489.5	11418.6	18075.3	NM_133655	Mus musculus	Jul 11, 2007	Consensus sequence	GenBank	gb:NM_133655.1 /DB_XREF=gi:19526793 /GEN=Cd81 /FEA=FLmRNA /CNT=200 /TID=Mm.806.1 /TIER=FL+Stack /STK=97 /UG=Mm.806 /LL=12520 /DEF=Mus musculus CD 81 antigen (Cd81), mRNA. /PROD=CD 81 antigen /FL=gb:NM_133655.1 gb:BC011433.1	NM_133655	CD 81 antigen
1416331_a_at	Nfe2l1		2574.06	2758.17	2731.89	2695.61	2382.71	2634.62	2587.9	2274.29	3051.4	2450.16	2946.4	2747.49	4051.98	3982.71	3324.46	3434.93	2942.15	3587.63	2574.97	2729.35	3171.06	NM_008686	Mus musculus	Jul 11, 2007	Consensus sequence	GenBank	gb:NM_008686.1 /DB_XREF=gi:6679037 /GEN=Nfe2l1 /FEA=FLmRNA /CNT=207 /TID=Mm.6743.1 /TIER=FL+Stack /STK=97 /UG=Mm.6743 /LL=18023 /DEF=Mus musculus nuclear factor, erythroid derived 2,-like 1 (Nfe2l1), mRNA. /PROD=nuclear factor, erythroid derived 2,-like 1 /FL=gb:NM_008686.1	NM_008686	nuclear factor, erythroid derived 2,-like 1
1416332_at	Cirbp		404.716	171.096	665.429	570.311	465.075	1096.95	1196.62	862.122	1478.18	812.266	1211.99	1204.85	712.197	891.372	1348.09	842.327	910.57	613.586	843.011	669.396	622.543	NM_007705	Mus musculus	Jul 11, 2007	Consensus sequence	GenBank	gb:NM_007705.1 /DB_XREF=gi:6680945 /GEN=Cirbp /FEA=FLmRNA /CNT=142 /TID=Mm.17898.1 /TIER=FL+Stack /STK=97 /UG=Mm.17898 /LL=12696 /DEF=Mus musculus cold inducible RNA binding protein (Cirbp), mRNA. /PROD=cold inducible RNA binding protein /FL=gb:NM_007705.1 gb:D78135.1	NM_007705	cold inducible RNA binding protein
1416333_at	Dok2		450.751	566.396	653.107	535.495	705.416	464.136	622.607	680.53	614.565	460.529	870.5	712.166	666.925	776.222	305.359	659.873	621.287	613.532	580.511	599.355	612.802	NM_010071	Mus musculus	Jul 11, 2007	Consensus sequence	GenBank	gb:NM_010071.1 /DB_XREF=gi:6753667 /GEN=Dok2 /FEA=FLmRNA /CNT=111 /TID=Mm.10761.1 /TIER=FL+Stack /STK=97 /UG=Mm.10761 /LL=13449 /DEF=Mus musculus downstream of tyrosine kinase 2 (Dok2), mRNA. /PROD=downstream of tyrosine kinase 2 /FL=gb:AF030627.1 gb:AF035117.1 gb:BC004590.1 gb:NM_010071.1 gb:AF059583.1	NM_010071	docking protein 2
1416334_at	Wwox		590.387	591.939	233.791	140.86	326.936	366.613	302.305	392.957	120.426	37.7583	77.8876	352.506	362.35	225.444	366.924	41.2574	35.3446	75.7544	172.459	215.561	383.92	NM_019573	Mus musculus	Jul 11, 2007	Consensus sequence	GenBank	gb:NM_019573.1 /DB_XREF=gi:9625011 /GEN=Wwox /FEA=FLmRNA /CNT=107 /TID=Mm.33369.1 /TIER=FL+Stack /STK=97 /UG=Mm.33369 /LL=80707 /DEF=Mus musculus WW domain-containing oxidoreductase (Wwox), mRNA. /PROD=WW-domain oxidoreductase /FL=gb:NM_019573.1 gb:BC014716.1 gb:AF187014.1	NM_019573	WW domain-containing oxidoreductase
1416335_at	Mif		58072.8	118230	61685	48111	47106.2	43299.9	23040.3	23997.3	29975.3	23666.2	33104.4	22442.1	32469.3	25860.8	20363.3	30263.8	28693.8	28026.5	24969.6	24533.6	26172.7	NM_010798	Mus musculus	Jul 11, 2007	Consensus sequence	GenBank	gb:NM_010798.1 /DB_XREF=gi:6754695 /GEN=Mif /FEA=FLmRNA /CNT=216 /TID=Mm.2326.1 /TIER=FL+Stack /STK=96 /UG=Mm.2326 /LL=17319 /DEF=Mus musculus macrophage migration inhibitory factor (Mif), mRNA. /PROD=macrophage migration inhibitory factor /FL=gb:NM_010798.1 gb:L10613.1 gb:BC024895.1	NM_010798	macrophage migration inhibitory factor
1416336_s_at	Snrpd1		4523.06	2496.92	3543.18	3432.35	2886.38	4095.2	2704.71	2211.94	3133.05	1875.12	2343.19	2803.82	1114.39	1871.32	1399.73	1964.79	2402.14	1715.85	1900.55	1850.76	1728.73	NM_009226	Mus musculus	Jul 11, 2007	Consensus sequence	GenBank	gb:NM_009226.1 /DB_XREF=gi:6678054 /GEN=Snrpd1 /FEA=FLmRNA /CNT=182 /TID=Mm.603.1 /TIER=FL+Stack /STK=96 /UG=Mm.603 /LL=20641 /DEF=Mus musculus small nuclear ribonucleoprotein D1 (Snrpd1), mRNA. /PROD=small nuclear ribonucleoprotein D1 /FL=gb:M58558.1 gb:NM_009226.1 gb:BC024875.1	NM_009226	small nuclear ribonucleoprotein D1
1416337_at	Uqcrb		3644.75	1095.45	3388.27	3582.58	2136.33	3753.09	3375.97	3417.11	3445.32	2922.01	3040.25	2824.37	2681.87	3481.1	2305.38	1955.04	3476.88	2798.12	3386.4	2294.89	2671.44	NM_026219	Mus musculus	Jul 11, 2007	Consensus sequence	GenBank	gb:NM_026219.1 /DB_XREF=gi:13385725 /GEN=2210415M14Rik /FEA=FLmRNA /CNT=134 /TID=Mm.24805.1 /TIER=FL+Stack /STK=96 /UG=Mm.24805 /LL=67530 /DEF=Mus musculus RIKEN cDNA 2210415M14 gene (2210415M14Rik), mRNA. /PROD=RIKEN cDNA 2210415M14 /FL=gb:NM_026219.1	NM_026219	ubiquinol-cytochrome c reductase binding protein
1416338_at	Sh3gl1		2016.62	3859.66	1356.82	1660.17	1907.41	1674.56	1305.46	1721.95	1395.45	1542.3	2231.8	1838.27	1943.5	1452.27	1740.16	1629.32	1595.17	1413.88	1131.52	977.196	1573.96	NM_013664	Mus musculus	Jul 11, 2007	Consensus sequence	GenBank	gb:NM_013664.1 /DB_XREF=gi:7305484 /GEN=Sh3d2b /FEA=FLmRNA /CNT=177 /TID=Mm.1773.1 /TIER=FL+Stack /STK=96 /UG=Mm.1773 /LL=20405 /DEF=Mus musculus SH3 domain protein 2B (Sh3d2b), mRNA. /PROD=SH3 domain protein 2B /FL=gb:NM_013664.1 gb:U58885.1	NM_013664	SH3-domain GRB2-like 1
1416339_a_at	Prkcsh		3023.51	4150.59	1981.77	2208.67	3001.19	3447.26	3103.92	2466.55	3346.87	2805.32	3888.75	2376.58	5153.99	2973.44	3691.02	3606.56	5363.01	3517.2	4355.74	5569.45	4631.29	NM_008925	Mus musculus	Jul 11, 2007	Consensus sequence	GenBank	gb:NM_008925.1 /DB_XREF=gi:6679464 /GEN=Prkcsh /FEA=FLmRNA /CNT=226 /TID=Mm.214593.1 /TIER=FL+Stack /STK=96 /UG=Mm.214593 /LL=19089 /DEF=Mus musculus protein kinase C substrate 80K-H (Prkcsh), mRNA. /PROD=protein kinase C substrate 80K-H /FL=gb:BC009816.1 gb:NM_008925.1 gb:U92794.1	NM_008925	protein kinase C substrate 80K-H
1416340_a_at	Man2b1		2785.49	3632.75	1894.81	2195.01	3154.41	2825.39	2981.92	3392.16	3243.33	3435.11	3243.51	2926.71	5601.31	3776.95	4706.04	3832.09	3739.88	3679.37	4402.04	5366.92	3839.42	BC005430	Mus musculus	Jul 11, 2007	Consensus sequence	GenBank	gb:BC005430.1 /DB_XREF=gi:13529373 /FEA=FLmRNA /CNT=203 /TID=Mm.4219.1 /TIER=FL+Stack /STK=96 /UG=Mm.4219 /LL=17159 /UG_GENE=Man2b1 /DEF=Mus musculus, mannosidase 2, alpha B1, clone MGC:5884 IMAGE:3488681, mRNA, complete cds. /PROD=mannosidase 2, alpha B1 /FL=gb:BC005430.1 gb:U87240.1 gb:NM_010764.1 gb:U29947.1	BC005430	mannosidase 2, alpha B1
1416341_at	Polr2c		6759.65	10365.5	8670.9	5232.13	6253.25	7336.57	3611.73	4671.8	5692.33	3489.92	3750.2	4780.12	2653.55	2683.02	3799.07	2934.45	4299.47	4419.51	3874.36	4448.72	3751.64	NM_009090	Mus musculus	Jul 11, 2007	Consensus sequence	GenBank	gb:NM_009090.1 /DB_XREF=gi:6677796 /GEN=Rpo2-3 /FEA=FLmRNA /CNT=154 /TID=Mm.2186.1 /TIER=FL+Stack /STK=96 /UG=Mm.2186 /LL=20021 /DEF=Mus musculus RNA polymerase II 3 (Rpo2-3), mRNA. /PROD=RNA polymerase II 3 /FL=gb:NM_009090.1 gb:D83999.1 gb:BC002023.1	NM_009090	polymerase (RNA) II (DNA directed) polypeptide C
1416342_at	Tnc		533.182	208.957	234.972	306.243	204.075	189.787	2123.86	2515.57	542.176	4205.45	3333.81	2263.25	9352.55	5406.33	5874.54	7021.69	1594.38	2111.7	2925.35	1673.43	1478.49	NM_011607	Mus musculus	Jul 11, 2007	Consensus sequence	GenBank	gb:NM_011607.1 /DB_XREF=gi:7106434 /GEN=Tnc /FEA=FLmRNA /CNT=183 /TID=Mm.980.1 /TIER=FL+Stack /STK=96 /UG=Mm.980 /LL=21923 /DEF=Mus musculus tenascin C (Tnc), mRNA. /PROD=tenascin C /FL=gb:D90343.1 gb:NM_011607.1	NM_011607	tenascin C
1416343_a_at	Lamp2		284.746	133.554	117.922	228.587	212.904	302.825	257.143	246.618	204.186	486.135	598.019	595.529	1419.25	1505.99	1301.64	1034.65	1536.62	1536.31	2087.01	1363.85	1443.24	NM_010685	Mus musculus	Jul 11, 2007	Consensus sequence	GenBank	gb:NM_010685.1 /DB_XREF=gi:6754501 /GEN=Lamp2 /FEA=FLmRNA /CNT=151 /TID=Mm.486.1 /TIER=FL+Stack /STK=96 /UG=Mm.486 /LL=16784 /DEF=Mus musculus lysosomal membrane glycoprotein 2 (Lamp2), mRNA. /PROD=lysosomal membrane glycoprotein 2 /FL=gb:NM_010685.1 gb:J05287.1	NM_010685	lysosomal-associated membrane protein 2
1416344_at	Lamp2		1322.64	1313.06	1333.75	1724.99	1160.09	1310.48	2372.89	1986.47	1237.03	4498.43	3665.92	3779.45	11923.9	9280.67	9245.24	7345.03	8149.19	11240	11637	9829.54	11602.1	NM_010685	Mus musculus	Jul 11, 2007	Consensus sequence	GenBank	gb:NM_010685.1 /DB_XREF=gi:6754501 /GEN=Lamp2 /FEA=FLmRNA /CNT=151 /TID=Mm.486.1 /TIER=FL+Stack /STK=96 /UG=Mm.486 /LL=16784 /DEF=Mus musculus lysosomal membrane glycoprotein 2 (Lamp2), mRNA. /PROD=lysosomal membrane glycoprotein 2 /FL=gb:NM_010685.1 gb:J05287.1	NM_010685	lysosomal-associated membrane protein 2
1416345_at	Timm8a1		5900.48	11619.7	7620.62	4911.06	5070.71	6845.89	3612.86	4131.63	6059.19	2364.45	3742.23	2933.62	2752.94	2324.72	2204.68	1758.47	3078.2	2409.76	3009.55	3288.41	1984.25	W82151	Mus musculus	Jul 11, 2007	Consensus sequence	GenBank	gb:NM_013898.1 /DB_XREF=gi:7305576 /GEN=Timm8a /FEA=FLmRNA /CNT=168 /TID=Mm.30034.1 /TIER=FL+Stack /STK=96 /UG=Mm.30034 /LL=30058 /DEF=Mus musculus translocase of inner mitochondrial membrane 8 homolog a (yeast) (Timm8a), mRNA. /PROD=translocase of inner mitochondrial membrane 8homolog a (yeast) /FL=gb:AF150081.1 gb:BC004796.1 gb:AB031055.1 gb:NM_013898.1	W82151	translocase of inner mitochondrial membrane 8 homolog a1 (yeast)
1416346_at	Timm8a1		958.736	1596.05	1616.51	913.332	1061.24	965.102	609.378	989.129	1243.6	886.006	902.217	741.542	688.871	780.516	673.149	698.567	856.976	779.847	805.76	908.846	642.004	W82151	Mus musculus	Jul 11, 2007	Consensus sequence	GenBank	gb:W82151 /DB_XREF=gi:1539831 /DB_XREF=mf02d04.r1 /CLONE=IMAGE:403879 /FEA=FLmRNA /CNT=168 /TID=Mm.30034.1 /TIER=Stack /STK=13 /UG=Mm.30034 /LL=30058 /UG_GENE=Timm8a /UG_TITLE=translocase of inner mitochondrial membrane 8 homolog a (yeast) /FL=gb:AF150081.1 gb:BC004796.1 gb:AB031055.1 gb:NM_013898.1	W82151	translocase of inner mitochondrial membrane 8 homolog a1 (yeast)
1416347_at	Men1		809.028	2217.27	824.931	1260.44	1740.96	838.436	1108.45	1243.88	1138.02	1294.19	1216.42	1180.05	860.909	997.25	944.468	979.186	958.283	1166.5	1051.26	1159.54	996.699	AB023401	Mus musculus	Jul 11, 2007	Consensus sequence	GenBank	gb:NM_008583.1 /DB_XREF=gi:6678857 /GEN=Men1 /FEA=FLmRNA /CNT=165 /TID=Mm.12917.1 /TIER=FL+Stack /STK=96 /UG=Mm.12917 /LL=17283 /DEF=Mus musculus multiple endocrine neoplasia 1 (Men1), mRNA. /PROD=multiple endocrine neoplasia 1 /FL=gb:AF109389.1 gb:AF016398.1 gb:AF130368.1 gb:AF072755.1 gb:AB023401.1 gb:NM_008583.1	AB023401	multiple endocrine neoplasia 1
1416348_at	Men1		47.2141	39.3072	18.1159	26.8232	46.8029	49.6808	15.215	36.8494	23.5839	55.1332	64.4668	19.6129	31.0363	41.4716	118.093	35.4642	30.8698	34.2502	47.8768	17.5936	27.4528	AB023401	Mus musculus	Jul 11, 2007	Consensus sequence	GenBank	gb:AB023401.1 /DB_XREF=gi:4512318 /GEN=MEN1 /FEA=FLmRNA /CNT=165 /TID=Mm.12917.1 /TIER=FL /STK=1 /UG=Mm.12917 /LL=17283 /DEF=Mus musculus MEN1 mRNA for menin, complete cds. /PROD=menin /FL=gb:AF109389.1 gb:AF016398.1 gb:AF130368.1 gb:AF072755.1 gb:AB023401.1 gb:NM_008583.1	AB023401	multiple endocrine neoplasia 1
1416349_at	Mrpl34		2372.09	5441.11	3215.42	1823.82	2457	3041.52	2270.86	2335.16	3387.7	2283.91	2432.6	2491.65	1817.69	1576.3	2322.54	1378.73	2344.12	1827.16	1629.22	1434.77	1880.21	NM_053162	Mus musculus	Jul 11, 2007	Consensus sequence	GenBank	gb:NM_053162.1 /DB_XREF=gi:16716448 /GEN=Mrpl34 /FEA=FLmRNA /CNT=111 /TID=Mm.29489.1 /TIER=FL+Stack /STK=96 /UG=Mm.29489 /LL=94065 /DEF=Mus musculus mitochondrial ribosomal protein L34 (Mrpl34), mRNA. /PROD=mitochondrial ribosomal protein L34 /FL=gb:NM_053162.1 gb:AB049653.1	NM_053162	mitochondrial ribosomal protein L34
1416350_at	Klf16		611.08	1705.33	1150.71	631.438	870.663	810.585	481.298	524.573	690.444	891.06	907.381	484.043	635.534	744.402	853.456	909.207	653.245	1122.7	812.449	698.329	719.618	NM_078477	Mus musculus	Jul 11, 2007	Consensus sequence	GenBank	gb:NM_078477.1 /DB_XREF=gi:17505215 /GEN=Klf16 /FEA=FLmRNA /CNT=113 /TID=Mm.41513.1 /TIER=FL+Stack /STK=96 /UG=Mm.41513 /LL=118445 /DEF=Mus musculus Kruppel-like factor 16 (Klf16), mRNA. /PROD=Kruppel-like factor 16 /FL=gb:NM_078477.1 gb:AF283891.1	NM_078477	Kruppel-like factor 16
1416351_at	Map2k1		9950.33	3883.15	6764.11	7703.21	8017.44	7259.56	6485.45	7331.09	7548.35	6136.08	8065.3	5915.61	10963.5	6497.41	6967.97	7269.58	8772.63	9049.29	9845.44	10931.9	12565.5	NM_008927	Mus musculus	Jul 11, 2007	Consensus sequence	GenBank	gb:NM_008927.1 /DB_XREF=gi:6678793 /GEN=Map2k1 /FEA=FLmRNA /CNT=190 /TID=Mm.1059.1 /TIER=FL+Stack /STK=95 /UG=Mm.1059 /LL=26395 /DEF=Mus musculus mitogen activated protein kinase kinase 1 (Map2k1), mRNA. /PROD=mitogen activated protein kinase kinase 1 /FL=gb:NM_008927.1 gb:L02526.1	NM_008927	mitogen activated protein kinase kinase 1
1416352_s_at	Gpsn2		9728.35	17915.5	7321.17	7619.85	8093.93	7721.32	6764.96	6376.29	5229.13	5474.55	7458.03	5031.85	6615.31	5031.6	6697.33	4814.25	3972	5790.92	4650.08	5046.51	4761.4	NM_134118	Mus musculus	Jul 11, 2007	Consensus sequence	GenBank	gb:NM_134118.1 /DB_XREF=gi:19923069 /GEN=AI173355 /FEA=FLmRNA /CNT=229 /TID=Mm.142511.1 /TIER=FL+Stack /STK=95 /UG=Mm.142511 /LL=106529 /DEF=Mus musculus expressed sequence AI173355 (AI173355), mRNA. /PROD=synaptic glycoprotein SC2 /FL=gb:NM_134118.1 gb:BC019984.1	NM_134118	glycoprotein, synaptic 2
1416353_at	Nr1h2		1346.31	2039.74	816.84	979.466	1229.68	1015.49	724.909	1282.44	1229.72	1113.82	1333.33	750.109	1884.66	1531.91	1328.28	1663.96	1051.84	1532.94	1531.33	1110.57	1348.5	NM_009473	Mus musculus	Jul 11, 2007	Consensus sequence	GenBank	gb:NM_009473.1 /DB_XREF=gi:6678506 /GEN=Nr1h2 /FEA=FLmRNA /CNT=145 /TID=Mm.968.1 /TIER=FL+Stack /STK=95 /UG=Mm.968 /LL=22260 /DEF=Mus musculus nuclear receptor subfamily 1, group H, member 2 (Nr1h2), mRNA. /PROD=nuclear receptor subfamily 1, group H, member 2 /FL=gb:U09419.1 gb:NM_009473.1	NM_009473	nuclear receptor subfamily 1, group H, member 2
1416354_at	Rbmx		1899.06	1382.19	697.501	2838.13	2186.04	598.54	2956.15	3170.2	1371.1	2345.53	2230.35	1803.43	817.161	857.462	481.46	507.99	684.681	522.896	537.447	502.968	272.989	NM_011252	Mus musculus	Jul 11, 2007	Consensus sequence	GenBank	gb:NM_011252.1 /DB_XREF=gi:6755295 /GEN=Rbmx /FEA=FLmRNA /CNT=184 /TID=Mm.28275.1 /TIER=FL+Stack /STK=95 /UG=Mm.28275 /LL=19655 /DEF=Mus musculus RNA binding motif protein, X chromosome (Rbmx), mRNA. /PROD=RNA binding motif protein, X chromosome /FL=gb:NM_011252.1 gb:BC003710.1	NM_011252	RNA binding motif protein, X chromosome
1416355_at	Rbmx		141.997	309.956	175.567	109.715	274.968	151.691	202.34	158.549	70.2741	138.227	331.221	122.491	182.481	300.037	27.1457	75.1559	35.7793	27.4611	54.4582	354.997	291.05	NM_011252	Mus musculus	Jul 11, 2007	Consensus sequence	GenBank	gb:AI021543 /DB_XREF=gi:3235879 /DB_XREF=ub09c08.r1 /CLONE=IMAGE:1366478 /FEA=FLmRNA /CNT=184 /TID=Mm.28275.1 /TIER=ConsEnd /STK=0 /UG=Mm.28275 /LL=19655 /UG_GENE=Rbmx /UG_TITLE=RNA binding motif protein, X chromosome /FL=gb:NM_011252.1 gb:BC003710.1	NM_011252	RNA binding motif protein, X chromosome
1416356_at	Gmpr2		2399.81	1748.41	1909.59	2424.78	2485.52	2003.6	2317.06	1788.6	1873.28	3010.52	2222.9	2502.44	1992.12	1867.69	2338.81	2245.56	3280.23	2321.47	1570.92	2274.31	2053.99	NM_134075	Mus musculus	Jul 11, 2007	Consensus sequence	GenBank	gb:NM_134075.1 /DB_XREF=gi:19527299 /GEN=AA959850 /FEA=FLmRNA /CNT=129 /TID=Mm.29346.1 /TIER=FL+Stack /STK=95 /UG=Mm.29346 /LL=105446 /DEF=Mus musculus expressed sequence AA959850 (AA959850), mRNA. /PROD=expressed sequence AA959850 /FL=gb:BC003886.1 gb:NM_134075.1 gb:BC024109.1	NM_134075	guanosine monophosphate reductase 2
1416357_a_at	Mcam		29.554	58.0501	101.506	83.8791	179.515	184.289	336.372	427.688	74.8484	383.045	952.799	535.888	699.978	642.45	755.896	144.792	89.8518	66.2138	154.22	63.3582	117.692	NM_023061	Mus musculus	Jul 11, 2007	Consensus sequence	GenBank	gb:NM_023061.1 /DB_XREF=gi:12746443 /GEN=Mcam /FEA=FLmRNA /CNT=152 /TID=Mm.39103.1 /TIER=FL+Stack /STK=95 /UG=Mm.39103 /LL=84004 /DEF=Mus musculus melanoma cell adhesion molecule (Mcam), mRNA. /PROD=melanoma cell adhesion molecule /FL=gb:AB035508.1 gb:NM_023061.1 gb:BC026985.1	NM_023061	melanoma cell adhesion molecule
1416358_at	0610009O03Rik		2407	4552.74	1304.48	1649.66	2640.69	1824.46	996.553	1732.12	1498.8	950.942	1264.73	1082.41	1363.76	1138.21	1080.73	675.066	761.278	624.988	757.177	921.808	740.812	NM_026660	Mus musculus	Jul 11, 2007	Consensus sequence	GenBank	gb:NM_026660.1 /DB_XREF=gi:13386143 /GEN=0610009O03Rik /FEA=FLmRNA /CNT=142 /TID=Mm.34564.1 /TIER=FL+Stack /STK=95 /UG=Mm.34564 /LL=68294 /DEF=Mus musculus RIKEN cDNA 0610009O03 gene (0610009O03Rik), mRNA. /PROD=RIKEN cDNA 0610009O03 /FL=gb:BC023012.1 gb:NM_026660.1	NM_026660	RIKEN cDNA 0610009O03 gene
1416359_at	Snag1		2186.38	2019.84	1758.6	2320.38	1895.05	1926.04	2826.74	2910.47	1995.27	3232.16	2866.78	2603.33	4712.56	5304.42	4989.4	5512.21	6626.23	6004.1	7808.21	6257.88	5884.66	AV344473	Mus musculus	Jul 11, 2007	Consensus sequence	GenBank	gb:NM_130796.1 /DB_XREF=gi:18644889 /GEN=Snag1 /FEA=FLmRNA /CNT=140 /TID=Mm.33721.1 /TIER=FL+Stack /STK=95 /UG=Mm.33721 /LL=170625 /DEF=Mus musculus sorting nexin associated golgi protein 1 (Snag1), mRNA. /PROD=sorting nexin associated golgi protein 1 /FL=gb:NM_130796.1 gb:AF408408.1	AV344473	sorting nexin associated golgi protein 1
1416360_at	Snag1		555.386	633.675	804.818	419.645	612.842	524.198	702.257	614.828	77.5381	849.738	585.379	490.281	714.858	931.2	896.717	1382.49	1597.83	1835.9	885.22	1760.07	1224.74	AV344473	Mus musculus	Jul 11, 2007	Consensus sequence	GenBank	gb:AV344473 /DB_XREF=gi:15406593 /DB_XREF=AV344473 /CLONE=6430545C14 /FEA=FLmRNA /CNT=140 /TID=Mm.33721.1 /TIER=Stack /STK=9 /UG=Mm.33721 /LL=170625 /UG_GENE=Snag1 /UG_TITLE=sorting nexin associated golgi protein 1 /FL=gb:NM_130796.1 gb:AF408408.1	AV344473	sorting nexin associated golgi protein 1
1416361_a_at	Dync1i1		201.612	247.471	128.185	118.265	126.11	258.662	112.443	217.078	109.348	507.38	292.473	250.548	283.566	253.428	271.278	203.771	125.981	194.991	134.49	129.437	266.385	NM_010063	Mus musculus	Jul 11, 2007	Consensus sequence	GenBank	gb:NM_010063.1 /DB_XREF=gi:6753655 /GEN=Dncic1 /FEA=FLmRNA /CNT=110 /TID=Mm.20893.1 /TIER=FL+Stack /STK=95 /UG=Mm.20893 /LL=13426 /DEF=Mus musculus dynein, cytoplasmic, intermediate chain 1 (Dncic1), mRNA. /PROD=dynein, cytoplasmic, intermediate chain 1 /FL=gb:NM_010063.1 gb:AF063229.1	NM_010063	dynein cytoplasmic 1 intermediate chain 1
[truncated: 21,998 more rows]
