# Supplementary material for: MaTSE: the gene expression time-series explorer
Source: BMC Bioinformatics. 2013 Nov 12;14(Suppl 19):S1. doi: 10.1186/1471-2105-14-S19-S1 (PMC3981573; doi:10.1186/1471-2105-14-S19-S1)
Supplement: Additional file 2 — Data.zip. Sample data files. [file 1471-2105-14-S19-S1-S2.zip › data/notes.txt]

Two data-sets are required to repeat the second case study. 'Stein etal 2004.txt' can be loaded directly into MaTSE and rescalled using the data import wizard. 'Stein etal 2004 (rescaled).txt' is needed for HCE which requires a tdf data format. Thjis data is already rescaled. The second case study uses 'GSE3792-GPL339.csv'.  
