# Supplementary material for: MaTSE: the gene expression time-series explorer
Source: BMC Bioinformatics. 2013 Nov 12;14(Suppl 19):S1. doi: 10.1186/1471-2105-14-S19-S1 (PMC3981573; doi:10.1186/1471-2105-14-S19-S1)
Supplement: Additional file 2 — Data.zip. Sample data files. [file 1471-2105-14-S19-S1-S2.zip › data/Stein etal 2004 (rescaled).txt]

	V10	V12	P1	P2	P3	P8.5	P12.5	P14.5	P17.5	Lac1	Lac3	Lac7	Inv1	Inv2	Inv3	Inv4	Inv20
Cd3g	0	-0.356927079	0.025311089	-0.355292914	-1.447458977	-0.891808639	-1.543434177	-1.339052273	-0.725661364	-2.38277365	-2.376130376	-1.85516432	-2.820178962	-3.072433529	-2.597786541	-1.805228621	-0.891808639
Itih3	0	0.689376136	0.21446718	-0.452885563	0.601418383	-0.630354404	-1.154053609	-0.518428749	-0.802751891	0.148167836	-0.595641269	0.32391274	-0.155632914	0.550992651	0.560642822	-0.420248356	-0.253702033
Ryr1	0	-0.667536463	-0.978733069	-0.870529408	-1.591890221	-0.734951259	-1.970922767	-1.889928884	-2.538716136	-2.348080383	-2.319338752	-1.946077044	-2.479701976	-2.763117882	-1.962144348	-1.263933131	-0.987955964
5930412E23Rik	0	0.402903015	0.114846342	0.207457493	0.339514308	0.131882346	-0.04960919	0.133456911	0.299047717	0.387479993	0.130700294	-0.006921489	-0.586041797	-0.1009852	-0.116808466	0.052544482	0.150275832
Traf4	0	0.483289765	0.150756858	0.441967472	0.8819401	0.20934274	0.35239072	0.647929203	1.573587867	1.853315904	1.898406824	2.00319967	1.454423972	1.677549063	1.824664994	1.050362182	0.082986049
Cdh11	0	1.4357988	0.811733363	0.852253903	1.025104212	0.809107893	0.131911676	0.222830864	0.196285588	0.248896524	-0.057934769	0.261754854	0.079132961	-0.593428594	-0.554588852	-1.207631962	0.519017189
6330414O09Rik	0	0.481077929	-0.008547641	0.471172987	0.810780092	0.006094806	0.327683403	0.343442107	0.574651553	0.63954881	0.602609071	0.262868684	0.000851985	0.646280187	0.66279306	0.394365395	0.209818016
Sox2	0	-0.577057303	1.018378529	1.295260144	0.12156198	0.072149786	0.59724083	0.688602573	0.762111242	1.244864761	1.905833289	1.598986378	1.062060968	0.399095955	0.665466074	0.762111242	0.864344901
Klf3	0	-0.053654589	-0.465809883	-0.653268514	0.307193534	-0.266285997	-0.209357357	-0.165870792	0.710030015	0.465920841	0.338771292	1.170753814	1.069824905	1.232389915	1.100237758	0.469095089	-0.529637165
Klf3	0	1.213376112	-0.079541312	0.477676198	1.48083555	0.101421961	-0.408968272	-0.250879783	0.842954717	1.388447313	1.256939538	1.707729364	0.771038755	1.804565888	1.635248635	1.202481629	0.126421936
Laptm5	0	0.683565862	0.011019047	0.026034114	0.447425458	-0.552175155	-1.036189652	-0.858020276	-0.584857758	-1.42011616	-1.429114054	-2.392024162	-2.108788966	-0.347470108	-0.094358524	0.871788927	-0.490244824
2010008K16Rik	0	0.410122607	0.72941082	0.434963461	0.329164571	0.130589165	0.369601187	0.511573569	0.494261515	0.912778084	1.130909266	1.243021875	0.125779108	-0.121696781	-0.232003782	0.231650016	-0.08406076
Tlk2	0	0.314202591	0.152789089	0.026100501	0.069078383	0.53835547	0.259426436	0.118075417	-0.107278116	-0.740245193	-0.917494162	-0.618769445	-0.563695802	-0.318492521	-0.87794573	-0.435891015	-0.047961038
Yes	0	-0.346261547	-0.390927072	0.018174891	-0.331490272	0.27703257	0.088875044	0.237766869	-0.214371629	-0.044077387	-0.205705237	0.079938059	0.573087793	0.059572237	0.0610516	-0.364018885	-0.206722115
Mmp11	0	0.05746641	0.239805008	0.225668978	0.37025783	-0.247774849	-0.782291317	-0.574496679	-0.641506945	-0.531492152	-0.141564217	0.371391282	-0.167118557	-0.080365783	0.620510941	1.606621112	-0.198729899
Mybph	0	0.019195268	-0.409765378	0.237168015	0.310676685	-0.404640346	-0.641515112	-0.653623408	-0.090098078	0.706817232	0.491157281	0.803872486	0.160749412	0.243710861	0.583286822	0.302238934	-0.095868866
Mtf1	0	-0.028739041	-0.560746807	0.268897449	0.448930508	0.0744889	0.274877176	0.370945281	0.553910985	0.647978348	0.956673863	1.213934411	0.652578524	0.6078551	0.363372062	0.240419938	-0.495228072
Cspg2	0	0.700054599	1.348709728	1.946889706	1.915386652	1.468956788	1.385324049	0.357071686	-0.559655765	-2.483492517	-1.575979936	-2.452108278	-1.703864466	-2.579965284	-2.10771123	-1.222169955	0.202083595
Slc4a2	0	0.196790171	-0.134041927	0.084426493	0.425924907	-0.452594831	-0.209808136	-0.221446794	0.277413213	0.884326538	0.824691238	0.723011162	0.333785962	0.31604729	0.562447506	0.207706214	-0.228503622
Chrna1	0	0.869691978	-0.722466024	0.391901	0.909802191	0.579121622	0.570315725	-0.539773727	0.855264907	0.729074809	1.2410081	1.442641961	0.806105294	1.006542846	-0.237039197	0.125530882	-0.057983184
Cish	0	-0.068268497	-0.101469861	0.610846111	0.993174543	0.203547357	0.736434899	1.310385763	1.645517772	1.278442338	1.227688665	1.308244736	0.296339942	0.299217563	0.442237893	0.186086153	-0.305572628
Mybl2	0	0	-1.054447784	0.034067582	0.707713715	-0.284917524	-0.065227623	-0.327540861	0.223130939	0.792753372	0.886173669	0.973032952	0.433023245	0.358350548	0.242200902	-0.012116286	-0.403022123
shrm	0	0.220156136	0.411766141	0.739320666	1.026643619	1.150534581	1.094039849	1.304727033	1.230877092	0.895258845	0.829257854	1.047837841	1.425871038	1.6956684	1.776258819	1.79410118	0.696329732
Bcat1	0	0.028780426	-0.087024361	0.31000056	0.696559869	-0.010058922	0.130034616	-0.253294023	-1.060648945	-1.290815892	-1.309328058	-0.756815265	-0.604261791	-2.226658897	-2.191893479	-2.02962205	-0.151529819
Pex14	0	0.072102229	-0.436254115	-0.115938393	0.186591965	-0.286441719	-0.371420209	-0.512835208	-0.241142244	-0.208259935	-0.153719705	-0.18530872	-0.335269321	-0.069301538	-0.105865693	-0.079065633	0.19563913
Pex14	0	-0.707410263	-1.113569611	-0.777899782	-0.244582354	-1.027669538	-1.011086654	-1.078593473	0.106418423	0.27342748	0.181558424	0.864131722	0.271395514	0.259826671	0.578539884	-0.784930473	-0.915403306
Pex14	0	-0.144707719	-0.710055994	-0.493712706	0.316907616	-0.478010007	-0.488162277	-0.694544583	0.015801856	0.886396056	0.896990572	0.985239034	0.107437167	0.312162144	0.240424814	0.20805399	-0.413343698
Upp	0	-0.742606347	-1.026011371	-0.026916733	-1.100297795	-0.020591095	-1.100297795	-1.29812507	-0.967479758	-0.688599317	-0.244487107	-0.861930919	-0.814260447	-1.213236173	-0.757556689	-0.861930919	-1.19888088
Sp1	0	0.915868562	0.304356929	0.654652696	1.07063809	0.536130107	-0.564582496	-0.108466149	0.397957322	1.350746009	1.254863655	1.0574301	-0.168433073	0.575227174	0.648476156	0.322375836	-0.421770338
Msh2	0	-0.605879468	0.02718742	0.439063402	0.26141431	0.531019067	0.532698964	0.238333965	-0.126060895	-0.190010524	-0.152812914	-0.658579642	0.769102067	-0.007304801	-0.125001064	-0.196675537	-0.267997644
Serpinb5	0	1.405425151	1.2773649	2.073248982	2.084985503	1.486499862	1.224323309	1.220458945	1.523561956	1.733806242	1.479510828	0.509906932	3.744048941	3.365301766	3.237289643	2.849665727	1.06105611
Npr1	0	1.018637541	-1.735829166	0.05684586	-1.208814015	0.882816461	-0.835770604	-0.510194732	0.232588188	-0.559606926	-0.962962621	0.412477259	-0.79970135	-1.232660757	-0.055628869	-0.273302741	0.182376742
2310005B10Rik	0	0.529633999	-1.126619119	-0.171030989	-0.132310231	-0.14548562	-0.234495858	0.230323206	0.212473364	0.730186245	0.444264484	-0.122648657	-0.069271191	0.26710407	0.597910847	0.160820599	-0.018852182
Tmem4	0	-0.179565609	0.206036903	0.024350249	0.251232932	0.297583951	0.703270428	0.967172518	0.767825087	-0.475775422	-0.827734468	-0.882716896	0.10996009	0.858522519	0.534081569	0.06920402	0.265295267
Mrpl17	0	0.073271308	0.44151381	0.081818948	0.182745938	0.46718678	0.395399426	0.061795101	-0.022269164	-0.208950795	-0.097475508	0.41402243	-0.042253538	-0.130500245	-0.072442762	-0.029922736	0.445272558
3010027G13Rik	0	0.192597173	0.160342459	0.065876865	0.009885051	0.111578924	0.109428187	0.032609325	0.096350568	-0.087282507	0.021836043	0.399580552	0.269792773	0.11562114	-0.04706302	-0.075357369	0.310589528
Hagh	0	0.025276382	0.140091427	-0.106497386	0.112976309	-0.183724272	-0.169190703	-0.153815037	0.033640485	0.286348531	0.437014671	0.813692003	0.231029874	-0.024598977	-0.180830955	-0.014037144	0.032231762
2310020A21Rik	0	0.429782002	-0.358713893	0.583835835	0.313487475	-1.015750439	-0.429753229	-0.273082486	-0.017614788	0.453079144	-0.040492804	0.753214258	0.977713772	0.437967528	0.110246154	-0.254642881	-0.452269736
Cldn11	0	-0.339129432	-0.011177549	-0.212090243	-2.024058841	-0.28774034	-0.503030646	-0.939262367	-0.122786055	-0.409216972	-0.509809178	-0.670140631	-0.29357728	-0.729561718	-1.243758159	-0.555832061	0.653810879
Mthfd2	0	-0.072573144	-0.086004849	0.184462521	0.0979282	-0.037095249	-0.089231003	-0.394750689	-0.343290417	-0.536176245	-0.256861669	-1.867905952	0.145537009	-0.524119464	-0.067990942	-0.511621463	0.027627519
Snap25	0	1.070389328	-0.755581272	0.326360341	0.07566427	-1.378511623	-0.755581272	-1.378511623	-0.483209002	0.326360341	0.206450877	0.469485283	0.177304532	-0.378511623	-0.422454971	-0.335867286	-0.2410081
Rap1a	0	0.043397616	0.026860353	-0.304495791	-0.431282829	0.04109378	-0.162699151	0.161124483	-0.179104428	-0.716884992	-0.674619265	-0.144978644	-0.106889135	-0.578875171	-0.36606012	-0.446904521	-0.193371474
Hmga1	0	0.186413124	-1.124626655	-1.5360529	-0.664209252	-1.30954437	-0.857980995	-1.398549376	-0.922521247	0.726981506	0.55818317	-0.255096586	-1.688055994	-1.081877007	-1.398549376	-1.913122549	-0.587452053
Idb1	0	0.439203305	-0.026705969	0.138512368	0.785266783	-0.150533825	-0.586027389	-1.000152079	-0.86660824	-0.773464176	-0.994081398	-1.2973511	-2.001064888	-0.798901792	-0.51912073	0.380136695	-0.017902899
Epb7.2	0	0.431861536	-0.071268913	-0.092447664	-0.1995554	-0.262649636	-0.243388958	-0.223348378	-0.118947987	-0.065458582	-0.032417105	0.05722722	0.163093239	0.256445352	0.180957016	0.24200533	0.355716836
Epb7.2	0	0.471433555	-0.606568957	-0.152003093	-0.152003093	-0.492462471	-0.642638212	-0.31706234	0.064808296	1.688996867	1.340523777	1.355839155	0.48263901	0.366463995	0.226841754	0.172522113	-0.209453366
D2Wsu81e	0	0.205809537	0.340301911	0.733797497	0.670879312	0.618087056	0.532732542	0.449525876	1.05284965	2.190122035	2.48171004	2.500692417	1.00046531	0.843335529	0.836401982	0.121906669	0.435141047
Fbxw2	0	-0.344498994	-0.160316098	-0.233014719	-0.355730328	-0.288899748	-0.214970933	-0.470362156	-0.366292385	-1.126000892	-1.162352551	-1.096810957	-0.417938335	-0.338990245	-0.362964542	-0.721288735	-0.405902781
2510027N19Rik	0	-0.105460692	-0.068055186	-0.015024379	-0.166323547	0.035514287	0.49604871	0.148549791	-0.178455519	-0.574807585	-0.743740462	-1.156271511	0.167565558	-0.399685295	-0.42093753	-0.241806476	-0.379557206
2810453I06Rik	0	-0.784323162	-0.18390497	-0.202579168	-0.109016727	-0.607893703	0.026357662	0.130209383	-0.501664474	-0.190014154	0.00233144	0.58845825	-0.130056138	-0.225857679	-0.018788415	-0.075684014	-0.343496783
Cyba	0	0.498092849	0.06160512	0.456734597	0.61800018	0.288219662	0.778838314	1.293856301	1.741907457	0.277947932	-0.56393582	-1.996967815	-0.121964267	1.132340655	1.618014722	1.960139604	0.215347979
Klk6	0	0.50416339	1.108934372	0.631355406	-0.202105407	0.312467766	0.386468347	-1.613531653	-0.990601302	-0.202105407	-0.718229032	0.12631645	0.50416339	-1.424497829	-1.191298652	-1.831123088	-0.718229032
Klk6	0	-0.742419231	0.003763554	0.129659815	-0.171181705	-0.445290883	-0.524386544	-0.676690795	-0.88592456	-0.791582486	-0.874364442	-0.053747406	-2.569345385	-1.384175428	-2.003143813	-1.019602996	-0.579633692
Mcmd	0	0.353944982	0.140127191	1.195673628	1.070726688	1.1259623	1.042691961	0.890483077	0.522779744	0.978862239	1.253967556	-0.088212453	0.693252602	-0.245374944	-0.375789043	0.196387303	0.055073424
Gja1	0	0.270302983	0.439895984	0.597955244	0.306329244	0.595435915	-0.19604582	-0.465546637	-1.166715445	-2.254120322	-2.447625902	-3.100847751	-2.047406702	-1.893156929	-1.679817231	-0.57377154	0.387048774
Gja1	0	0.742433807	0.804220898	0.700533366	0.669103334	0.826704014	-0.156406204	-0.48914488	-0.965712951	-2.094327383	-2.188303531	-2.344938073	-1.528554579	-1.485305086	-1.326500825	0.003951343	0.975907208
Gart	0	0.03102934	0.151463001	0.302193206	-0.073535043	0.138265785	0.344793215	0.437891311	0.162386316	0.016336667	0.036304693	-0.128489764	-0.573176926	-0.580545938	-0.454599906	-0.539388613	-0.114367025
Akr1b3	0	0.756280737	0.984232684	-0.022122811	-0.074000581	-0.394278939	0.839258569	-0.131244533	1.39171991	1.031026896	0.570251717	0.868755467	0.680030758	-0.074000581	1.050842353	-0.353636955	-0.04135903
Aldh1a1	0	-0.416266349	-0.457933752	-0.903203844	-0.976167722	0.263752193	-0.270600633	-0.29752161	-0.783663041	-2.636582452	-3.010260921	-2.787151811	-2.966196309	-1.613053204	-1.790200201	-0.84666885	0.14457773
Cyp2f2	0	0.601485718	-0.084721789	-0.222061566	-0.074697367	1.255107996	0.932255393	0.96460494	0.907772708	1.173058954	0.865174226	0.926463756	0.966186595	1.352744705	1.540382242	1.510032797	1.112725635
Mup2	0	-0.150907775	-2.169055122	-1.383858388	-0.073786878	-1.248145065	-1.071956434	-1.104017643	-1.461608615	0.362312237	-0.321638077	0.513412517	-0.860230614	-2.555676939	-1.835175946	-0.857074882	-1.583223266
Ciao1-pending	0	-0.161771831	-0.096581426	-0.001961183	-0.210073608	0.011630437	-0.143616491	-0.186928522	-0.246713325	-0.441436117	-0.253803705	-0.43778134	-0.304335891	-0.15930748	0.034932618	0.089138309	0.000816373
2510005D08Rik	0	0.094291985	-0.010145425	-0.166246059	-0.149448023	0.102329305	0.504839269	0.373688575	-0.148017251	-0.486545796	-0.338858854	-0.60914807	-0.331532069	-0.637979733	-0.572540169	-0.257666831	0.06168732
2400003B06Rik	0	-0.461359714	-0.340577138	-0.188458184	-0.518086676	-0.723560937	0.180576386	0.206854366	0.501783885	0.737444137	0.662227627	0.199088552	0.623278581	-0.187656331	-0.020843229	-0.282664177	-0.641447493
Apoa4	0	-0.041157325	0.357552005	-0.158697746	0.183221824	-0.578215668	-0.257634418	-0.921048659	0.372719985	0.451760605	0.231381205	0.809928866	0.679010854	0.313487732	0.040015679	-0.10437423	-0.088308418
Ndufb9	0	-0.125767294	0.119106208	-0.416938764	-0.580174502	-0.026591166	-0.123383031	0.065199868	0.078030609	-0.078087661	-0.138847361	0.080426774	-0.372632432	-0.466998381	-0.762627387	-0.508850061	0.315698005
Psp	0	-1.044456306	-1.164215283	-0.363565385	-1.406440162	-1.050626073	-1.092446249	-0.765435254	-1.329409676	0.49039308	1.507641561	0.944212222	0.5253777	-0.775619026	-0.863401271	-1.515995248	-0.503246755
Stip1	0	1.205777896	0.582108729	0.946505873	1.215533863	0.391062459	0.398089219	0.711842202	0.694189195	0.820442336	0.873691376	0.258065204	0.304235385	0.744064075	0.897026875	0.692073185	0.330591727
Tcf1	0	-0.339899249	-0.244402565	-0.102296059	0.382365296	-0.540353508	-0.20875589	-0.30281668	-0.250638559	0.183951737	0.215283589	0.646239014	0.609355952	0.21211283	0.300922097	0.100673342	0.048296638
Vil2	0	0.007568433	0.671141228	0.506496014	0.633506353	0.101484768	0.346440141	0.357899826	0.054454556	-0.173701243	-0.2865941	-0.705465438	0.559939954	0.530936619	0.650904311	0.858069265	0.306855848
Ggt1	0	0.367030369	0.145724996	-0.311911766	0.692144821	-1.853430087	-0.466108876	-0.342408894	0.036923194	1.834480267	2.267041516	2.457815725	1.338845401	0.310098812	0.253967704	0.611213697	-1.0159831
Lrpap1	0	-0.03715232	-0.34054276	-0.2938747	-0.192923813	-0.433388682	-0.032355856	-0.375549209	-0.077261338	-0.876447445	-0.736341422	-0.559973781	-0.816534058	-0.65017159	-0.445346395	-0.201243722	0.065300438
Ppp1cb	0	-0.110598683	0.364782463	0.361994304	0.19249562	0.540639546	0.585342008	0.656417808	0.812161853	0.409061354	0.167012128	0.278372078	0.625752083	0.774848411	0.575174767	0.448104079	0.19677396
Ppic	0	-0.274202269	0.046003184	0.325563271	0.276486063	0.712379704	0.196391876	-0.092659397	-0.707068499	-1.128388948	-1.34485785	-2.453207573	-1.648035854	-0.914524164	-0.879406398	-0.239741144	-0.292060949
Ugalt2	0	0.082039151	0.146385428	-0.009410244	-0.052990942	0.165525253	0.328374254	0.407435999	0.542651529	1.887786708	1.850366737	1.589064629	0.827830873	1.11560016	0.873084262	0.276987078	0.150180698
Pctk1	0	0.283128733	-0.162247991	-0.042962662	0.627001416	-0.150545458	-0.582721994	-0.46240155	-0.043638926	0.240898717	0.384389216	0.416950345	-0.318104937	0.449353617	0.34841542	0.283757808	-0.216370988
Supt5h	0	0.470075991	0.421976445	0.565132568	0.462611747	0.287972578	0.392000233	0.527843189	0.720087731	0.6476754	0.755134157	0.432123651	0.363894359	0.60572413	0.802897649	0.669654954	-0.099727514
Scarb1	0	0.505434179	-0.124857206	0.21096078	0.669561226	0.132618133	-0.190896885	0.004043266	0.615877539	1.604357866	1.637868333	1.244835944	0.1290395	1.110543253	1.312355281	0.906313616	-0.158355313
Smpd1	0	0.409138336	-0.246320173	-0.164224603	0.249953443	0.183944165	-0.339737918	-0.303360069	0.312990514	1.026628153	1.151457165	1.378695553	0.61898841	0.609820434	0.60743401	0.282372006	0.066043413
Serpinb1a	0	-0.093532101	-1.073381062	-1.94753258	-0.792040501	-0.894379157	-1.465103043	-1.119861163	-0.45389517	-1.814163311	-0.872658961	-0.470112406	-0.601356939	-0.611007109	-0.711234557	-0.720158472	-1.131718998
Snrpa	0	0.631228634	0.398412071	0.907123847	0.827365215	0.479138984	0.568581162	0.680769081	0.766960632	0.715204709	0.921655586	0.184689992	0.427142758	0.776360251	0.87155945	0.606637762	0.286827741
2210010C04Rik	0	0.149132306	-0.161067887	0.046353445	0.136961827	-0.41813505	-0.175547115	-0.655663594	-0.21794268	-0.37905206	-0.309924538	-0.087090543	-0.832617275	-0.626923268	-0.583300888	-0.429285653	0.066868568
2210010C04Rik	0	0.077657328	-0.266974404	0.077657328	-0.796466606	-1.584962501	-0.652076697	-0.834940754	-1.067114196	0.271208337	0.18730708	0.087977079	0.095157233	0.122522132	-1.420878378	-0.596484371	0.105353
Tff3	0	0.249599742	-0.313249636	0.06511729	0.153516146	-0.359114003	-0.039906875	0.130191039	0.65729689	0.176470131	0.750226306	0.735754009	1.787539465	0.425595691	1.530456491	0.116292135	0.368110196
Krt1-13	0	2.473222073	1.917016465	2.042781989	1.740505952	1.660911354	1.390459477	1.218335631	1.434402824	2.918423744	2.316245389	2.699075725	1.719132301	1.242507004	0.045360533	1.176605067	1.425192701
Cxcl12	0	0.349484258	0.316909963	0.092737118	-0.105152756	0.297524281	-0.385881363	-0.750188638	-1.202621396	-1.502745121	-2.026596107	-2.727451408	-1.639162408	-1.356231926	-1.043818029	-0.572978397	0.431807671
Kifap3	0	-0.87184493	-0.516221444	-0.490792446	-0.733339927	-0.081708677	-0.589518147	-0.812135515	-2.150011403	-2.546778351	-2.637145225	-2.699863268	-1.616176026	-2.202120821	-1.943712177	-1.496746176	-0.138823822
2610028H07Rik	0	0.181295125	0.238348184	0.567781159	0.701335215	0.174088212	0.244259082	0.314195785	0.395530101	-0.078024077	-0.210986639	0.021830248	0.306578747	0.584531137	0.451765533	0.442274084	0.425030511
2810417H13Rik	0	0.912217171	0.802293296	2.288025085	2.374388866	2.177146229	2.483763778	1.66551014	1.430198928	1.041288208	1.637662595	0.511778154	0.301304423	0.331205908	-0.811782873	0.343728742	0.278464446
0610041G12Rik	0	-0.839916177	-0.029234942	-0.147668503	-1.004347653	-1.900753763	-2.414555235	-0.876641307	-0.131726959	-1.247204177	-0.054559099	-1.024811755	-1.365259938	-1.354119381	-1.718275711	-1.094170955	0.258928633
Nid1	0	0.15572493	0.31008134	-0.061974659	-0.145093719	-0.18139691	-0.254470217	-0.835749451	-1.223506945	-1.996828323	-2.083416008	-1.996828323	-2.413868175	-1.783899992	-1.598900069	-1.09194008	-0.4243703
Gnb5	0	0.236970803	0.298823449	-0.077264315	-0.069348997	-0.056252546	-0.734793867	-0.626299651	-1.091355063	-0.873549911	-1.3933836	-0.734793867	-1.541001599	-1.365331219	-1.52937276	-0.882768441	-0.226536115
Itgb1	0	-0.2986733	-0.002092328	0.105079598	-0.18867634	0.325976262	-0.095804421	-0.07562585	-0.411004776	-0.625101782	-0.527777319	-0.711535997	0.239775424	-0.027392505	-0.006122791	0.070575719	0.011269485
Itgb1	0	0.11290037	0.335370358	0.248576353	0.183729185	0.427010141	0.146867906	0.239005791	-0.204487428	0.133226809	0.049066173	0.001173877	0.427621452	0.138037223	0.155012174	0.356758381	0.270160769
Pa2g4	0	0.577601796	0.537571127	0.864422454	0.255212408	0.681852645	0.947573368	1.353086203	0.732443208	0.555291634	0.524997712	0.236638671	-0.337846695	-0.573991383	0.060918648	0.097404933	0.204981738
Chrac1	0	0.073112842	-0.07175242	-0.002502073	-0.23770897	0.098240697	0.184654544	0.20453301	0.201637484	-0.040563418	-0.01760633	0.265421228	-0.024879016	-0.375340232	-0.286269634	0.018546235	0.000333282
Crabp2	0	0.226362733	0.645040742	1.33248292	1.561429939	1.7758484	2.881227247	3.45616335	3.155589658	3.79996158	3.552352278	3.310843211	1.257863047	2.122366563	2.344199223	1.767170904	0.637558166
Cdc2a	0	0.954252903	1.483838646	2.853477082	3.063424594	2.414562273	2.848614061	2.481432149	2.564150263	2.623526417	2.710704544	1.095045246	0.83802094	0.501708927	-0.187058562	1.42690381	0.68164935
Jun	0	-0.159661619	-0.432889579	0.186502467	0.556492659	-0.779271165	-0.498677672	-0.851352663	-0.29266537	-0.563705239	-0.827198444	-0.318943996	0.408855927	-0.063446303	-0.235460565	-0.293235718	-0.779271165
Sgne1	0	-1.069204363	-0.599857275	-0.861096167	-0.053126155	-0.199264903	-0.54002964	-1.679257844	-0.791732574	-1.477623983	-0.641783139	-0.176310918	-0.95679182	-2.243488904	-1.757260356	-1.769333189	-1.641783139
Fyn	0	-1.031273691	-0.758604546	-1.018747535	-0.934900269	-0.313419534	-1.093029466	-1.623525235	-1.99960035	-2.851759034	-2.976450774	-3.110184187	-3.657671982	-3.422651952	-2.793511817	-1.943176669	-0.638007388
Eng	0	0.225417514	0.237375144	0.137264328	0.193793308	0.130190138	-0.193370111	-0.770393245	-1.005573311	-1.276378419	-1.387034688	-1.396898296	-1.417332	-0.577567869	-0.65920048	0.116162256	-0.058936756
Lamp2	0	0.079255982	0.545551462	0.11042305	-0.637439836	-0.207934347	-0.234985022	0.085745319	-0.104535226	-0.416495774	-0.637856338	-0.432424084	1.222545391	1.543593689	0.967785375	0.819781684	0.370934068
Rbm14	0	0.463279992	0.506279151	0.791301391	1.056532223	0.555515667	0.607024737	0.472495783	0.158716272	-0.291352212	-0.325861067	-0.717435599	0.186853202	-0.350593588	-0.427043077	0.168508058	0.210870697
Pcsk1n	0	1.091003199	-0.259494048	-0.165059246	0.567129208	-0.33349463	-0.378866137	-0.346956889	0.055628869	0.92543962	1.349315195	0.992893114	0.426512039	0.415923404	0.021112987	0.045360533	0.102604485
Fau	0	0.312698842	-1.122113522	-0.544756178	-0.184899845	-1.316710386	0.736965594	0.278631261	0.63294253	1.300866479	1.687839681	1.730679331	1.401646294	1.37529132	0.30594938	0.689785326	0.535331733
Dgcr2	0	0.464074993	0.420494825	0.630038584	0.430968502	0.397958276	0.391147591	0.53349266	0.345976106	-0.019313475	0.071485184	0.351299524	0.158854946	0.404447098	0.500060684	0.151964723	0.188001292
Zyx	0	0.868141101	-0.096420618	-0.24606829	-0.325902464	-0.325902464	-0.368820442	-0.569173615	-0.222723201	0.488541883	0.746853879	0.903579382	1.064044054	0.259060037	-0.154872372	0.561622807	-0.491791084
Ncl	0	0.193264872	0.41175435	0.764177561	0.711756104	0.638239142	0.683825741	0.556126507	0.291495776	-1.182127034	-1.576309518	-2.291624189	-0.682542301	-0.281190541	-0.321742129	0.019873741	-0.262151899
Aco1	0	0.330932178	0.411543543	0.514573173	-0.088027467	0.451722457	0.561508015	0.172386239	0.013078345	-1.228151691	-0.857057539	-0.26024532	-1.74823134	0.112885227	-0.330782171	-0.053532218	0.095314459
Ctcf	0	-0.126486626	0.298231029	0.294924993	0.119147265	0.284569042	0.28711607	0.187230796	-0.166942377	-0.584843077	-0.829013803	-1.329711901	-0.145647598	-0.548406768	-0.516280302	-0.217980324	0.022985034
Mcmd6	0	-0.090734597	-0.124019189	-0.400062655	1.311910995	0.060508983	0.260258848	-0.487329492	-0.702520886	0.380156137	0.55210882	0.813791755	-0.098347781	-0.955533859	-0.338662111	-0.400062655	-1.510843086
Ins2	0	0.72428646	-1.105990696	-1.612269847	-1.337034987	-0.712133741	-2.640104055	-2.125530882	-1.777607579	-1.314433558	-0.021194222	-0.958523364	-0.63076619	-1.558162441	-1.391190757	-1.061400545	-0.030373649
Tde1	0	-0.270263055	0.182113712	0.053608276	-0.332552744	-0.009282687	-0.069375063	0.1148916	0.441552363	0.493548704	0.386434284	0.640314542	0.738478381	0.720810022	0.4789692	0.378589837	0.075278279
Ncam1	0	0.968714311	2.144843302	1.575408194	0.759641032	0.770846487	0.886109033	1.36415633	1.094447919	1.911644126	1.543095644	2.36692808	1.628731254	1.837643544	2.462458404	1.193537559	-0.129431817
Ncam1	0	0.365494738	0.277004746	0.015894077	0.870615742	0.117336703	0.486660427	-0.23904605	0.270931736	0.038360474	0.411686039	0.861848414	0.261233513	-0.016071133	0.203885727	0.102929643	0.06461854
Tapbp	0	0.284445537	0.297766522	-0.0092422	0.049241516	-0.201839016	-0.272614487	0.150969563	0.378769819	0.246057465	0.044909421	-0.221578307	-0.2535027	0.420723582	0.283526526	0.171647979	-0.168466446
Ddr1	0	0.458720241	0.373547201	0.85577357	1.198829983	0.111329553	0.123420135	-0.073153112	1.001494842	0.118553667	0.309449156	0.730462282	1.82252687	1.734685854	1.614343524	1.019426682	-0.001611564
Mcmd5	0	1.069494816	0.456727441	1.920740961	1.590300654	1.482859046	1.752921163	1.840543096	1.440898811	1.948261674	2.217134652	0.891555306	0.482663342	0.200531596	0.111699663	0.544346562	0.256547498
Rpl41	0	-0.204124057	0.062521826	-0.017251365	0.139803333	-0.165934345	0.069918515	-0.256719139	0.086426013	0.588432328	0.603436258	0.919158539	0.164992484	0.087134575	-0.113303991	-0.250186552	-0.125499504
Psmc3	0	-0.239373009	-0.333336063	-0.000692327	0.440026045	0.261764885	0.223347947	0.263687966	-0.069962558	-0.427317801	-0.593872697	-0.485242263	-0.038817151	-0.136119865	-0.222315517	-0.301709357	-0.205457347
Smcy	0	0.523203478	0.625604485	0.523203478	0.052614626	0.617567166	-0.689659879	-0.222392421	-0.412292123	-0.189116266	0.817915567	1.816745973	0.144978644	-0.412292123	-0.624662625	-0.587024967	0.156119202
Inhba	0	-0.501369958	-0.436141128	0.443501617	0.256472623	-0.28578169	-0.090635614	-0.198779864	0.252880849	0.254677853	-0.182478052	-0.461486422	-0.432281072	0.294238576	0.429251358	-0.248820547	-0.01652096
Cdkn1b	0	0.668856474	-0.716483333	-0.120967054	-0.207641466	-0.560038246	-0.348274966	0.195060439	0.015388893	0.363858775	0.384746142	1.823290394	0.195060439	-0.189884995	0.160871753	-0.450274679	1.441386639
Siat5	0	0.240094423	-0.515421567	0.31836148	1.133179219	0.77909107	-0.14345279	-0.017921908	0.594823749	0.693572999	0.911237851	1.296774618	0.167944637	0.79970135	0.383526527	0	0.31836148
---	0	0.451240618	-0.227737978	-0.06009902	0.183970107	-1.038725369	-0.582383035	-0.207324973	0.149936195	0.456518316	0.338970019	0.251456148	0.599689249	0.430700979	0.606488013	0.060668857	0.555401607
Gcl	0	-0.646811157	-0.323001928	-1.177027117	-0.857819989	-1.664396968	-1.012072832	-2.222392421	-0.696045339	-1.431157165	-0.637429921	-0.568313372	-0.079434467	-1.277533976	-1.38557059	-1.584962501	-1.900464326
Htr7	0	-0.177674501	-0.6581598	0.222828544	-0.144389909	-0.53728748	-0.221502144	-0.103630752	-0.525153105	-0.122065363	-0.611929548	-0.526252023	0.155890837	0.323047212	0.024472287	0.140507455	-0.27468394
Sox10	0	1.127373197	1.16654734	1.64194637	2.416284029	2.003249558	2.515201992	2.997395073	2.847924611	3.201011372	3.007139392	2.805618827	2.470509082	3.416202766	3.269814068	2.636376112	0.929328699
Zic4	0	0.708620968	-0.098733954	0.316303546	0.474155715	-0.538018999	-0.435768941	-0.596233613	0.329765806	0.861654191	2.297014375	2.136482508	1.367240511	1.375918402	-0.022630974	0.03329444	0.798506472
Col4a3	0	1.198144875	0.173482821	0.702903758	0.568842835	0.078002512	-0.891940254	-0.362570079	0.396890153	0.946938756	0.584962501	2.157403081	0.946938756	0.971671277	0.473931188	0.584962501	0.530514717
Mst1	0	1.041383921	-0.725140159	-0.683680552	-0.270687978	-0.365845211	0.297809921	-0.219426963	0.888968688	1.230005605	1.764935931	0.514573173	1.085216002	0.978208546	-0.231325546	-0.062396537	0.219117289
Igbp1b-pending	0	-0.126355987	0.385242897	-0.394019718	0.483697495	-0.207847485	-0.290515142	-0.821029859	0.354819976	0.256972653	0.532607096	0.677693791	1.573829758	0.911118719	0.978671491	0.282063634	-0.183599938
Efna3	0	0.134661137	-0.036709031	0.074783921	0.318234814	-0.51702719	0.325058903	0.012419259	0.172611332	0.850399456	1.221158313	1.149922783	0.918534572	0.712127078	0.475018157	0.657754378	0
6230416J20Rik	0	-0.604862058	0.680540161	0.668156436	0.74916688	1.362460281	1.230556782	1.026436278	0.604591307	0.08257195	0.167727446	-0.666262603	0.297211521	-0.356934545	-0.867896464	-0.242625975	0.101115844
Cbl	0	-0.127258411	-0.082885967	0.453645201	0.470758095	-0.285872989	-0.251944224	0.282763506	-0.01514136	-0.326355304	-0.064279181	0.544451486	1.040996666	0.426127681	0.244580312	0.419777565	-0.043882587
Sh2d2a	0	1.191713536	0.744074072	-0.068997187	0.012898566	0.252523117	0.290095424	-0.387023123	0.125854756	1.107932848	0.75063442	0.827846397	1.175456842	0.038354808	0.648125478	0.025682833	0.212269508
---	0	-0.436432281	-0.359943139	-0.58079194	-0.791549519	0.083877261	0.187343816	-0.107241963	-0.399920775	-0.339555813	0.054185576	-0.304688027	-0.748098835	-1.021394782	-1.159099493	-0.813775661	0.198120878
Dffb	0	0.321293804	-0.788063583	-0.718587065	-0.27897595	-0.523661046	-1.271302022	-0.872620694	-1.115477217	1.316845941	-0.216854238	1.018117621	0.79324421	0.046794211	-0.708189218	-0.317970081	-0.835369298
2010309G21Rik	0	0.026525503	-0.666976442	-0.215180393	0.0853578	-0.75228848	-0.943100848	-0.897614191	0.274453017	-0.075410262	0.108561272	0.63054634	0.258696353	0.468127647	0.814344724	0.569047011	0.434832657
Tex2	0	-0.020248684	-0.425688881	-0.199122642	0.438307279	-0.216539695	0.730920774	0.396487103	0.37941359	1.288592362	1.615906208	1.655449347	1.708195355	1.292473952	1.093004675	0.975780854	-0.364007027
1600024A01Rik	0	0.148048602	-0.442478785	-0.335065843	0.510412957	-0.313872968	-0.599135737	-0.5360529	-0.31578678	0.189114801	0.028941184	-0.143310593	-0.060754031	0.164615617	0.027432352	-0.298653187	-1.051688832
Pspn	0	0.093858885	0.156335132	-0.110276092	0.285487286	-0.116902837	-0.24291182	0.237155197	0.800667561	0.999234171	0.839692948	1.651299261	0.685263597	1.027052115	0.734104421	0.609842259	0.231514577
Igk-V28	0	0.43165762	-0.291648891	0.180838881	0.095374232	0.224172228	0.284035796	0.341514019	0.990904966	1.020815224	0.233841802	2.752240701	2.425763906	2.980460458	3.768631338	3.600368428	3.647885118
Cybb	0	-0.091132711	-0.715484147	-0.914283552	-0.186027998	-0.46367028	-0.419582526	-0.626572225	-0.249346297	-0.228747788	-0.42566492	-0.261848065	-0.354315856	0.092607533	0.636057933	0.716222211	-0.391837535
Esrrb	0	-0.168852878	-0.901690587	-1.387117414	-0.557042415	-0.729223391	-0.137503524	-0.841149045	0.146722764	0.031522322	0.688605358	0.897791492	-0.283526526	-0.625359358	-0.7353322	-0.075485135	-0.908576972
Maff	0	1.074329326	-1.041356088	-0.21823385	1.313751175	-0.207564107	-0.351154961	-0.486479313	0.379421809	0.714433381	1.738280123	1.235484118	0.184897939	0.84682743	1.055470299	0.612319163	0.479968127
H2-M10.1	0	0.022327087	-0.638901308	0.626707042	-0.265153679	0.20105828	-1.059445283	-1.35202016	0.022327087	0.856062821	0.220500362	0.401740677	0.55374377	0.753023491	-0.723790205	-0.78405073	-0.036186538
---	0	0.05715957	-0.432037852	0.225680991	0.323402301	-0.900710174	0.03483675	-0.294817015	0.102298576	0.851705143	1.142523053	1.289956996	0.792130194	0.282302421	0.185714584	0.156444176	0.013761901
---	0	-0.004916476	-0.048143223	0.281347151	0.025752876	-0.924354697	0.472417542	0.042669564	0.200742344	0.502687142	-0.043077471	1.177571615	0.772666961	0.299524192	0.165137274	0.474496953	0.542876232
2700007P21Rik	0	0.334570012	0.193009902	-0.480473113	0.226452395	-0.414794273	-0.105961245	0.038166856	0.389639227	0.429739557	0.212034727	0.593451107	0.527649048	0.309468878	0.251188449	0.080190071	-0.348255041
Nfix	0	-0.178715458	-0.146545925	-0.25305332	0.205434435	-0.072786375	-0.431240346	-0.338571392	0.057203095	0.6567405	0.628005607	0.013005152	-0.220724104	0.110611915	0.108997711	-0.387291126	0.162113912
Col8a1	0	0.668498294	0.057272252	0.568521761	0.848139051	-0.271331433	-0.57561088	-0.706583061	-1.073933248	-0.81945284	-0.573705493	-0.440420294	0.379200347	0.453643505	0.160083057	0.278375977	-0.068109599
Met	0	-1.076703102	-2.224493944	-2.384463865	-2.293411885	-0.662140251	-0.699652436	-1.134806056	0.282699698	-1.090052655	-1.044787922	-1.967078611	-1.148706873	0.361869912	0.219947502	-0.350789776	-1.660716773
Ear1	0	-0.289506617	-0.835020821	-1.285890426	-0.833100428	-0.56424049	-0.767448117	-0.53897788	-0.758308429	-1.54407367	-2.355163854	-2.57342839	-2.421425296	-1.465368644	-0.8283106	-0.341791184	-0.738851999
Itga8	0	0.031074633	-0.371572886	-0.181470002	0.037647287	-0.461396188	-0.33432149	-0.624771354	0.588697152	2.163178169	1.321479286	2.046907585	3.105171281	3.479082476	3.555495592	2.013955371	-1.052550522
---	0	0.982897572	0.404066381	0.788495895	0.760095469	0.344101592	0.265461143	0.489584453	0.277533976	1.477424398	0.742782921	1.188692903	1.875793299	2.857813483	2.307281319	0.771522816	1.393011193
Atp8a1	0	0.07063809	-1.029405307	-0.507234986	-0.401911868	-0.252178638	-2.247740938	-0.696247595	-0.365879137	0.616216989	0.575227174	0.433208169	-0.89010248	0.281819119	0.707712623	0.710451918	0.351916078
Ppef2	0	-0.348924827	-0.467912863	0.226656437	-0.668350415	-1.578683078	-1.309396463	-0.276628434	-0.425036155	0.266439152	-0.138605238	-0.043116398	0.339131166	-1.270922315	-0.678386595	0.035739023	-0.011055189
1700014P03Rik	0	0.68273041	0.340331873	0.186827535	0.52651991	-0.310362917	0.151347563	0.418523904	0.999572514	1.794474909	1.63086117	2.426231621	1.119439134	1.160427178	1.037547767	0.626622554	0.410614021
Il10	0	0.320219752	0.028178533	-1.140351886	0.306479696	-0.493988841	-1.602137645	-1.691221188	-1.8259706	-0.306361837	-0.100145564	0.864344901	-0.980217388	0.670582926	-1.020057652	-1.415986329	-0.872099771
Kpna4	0	0.544464333	-0.047070822	0.014026312	-0.14386013	-0.58244778	-0.959302085	0.229422623	0.043631217	-0.552608142	-0.256004204	-0.010102948	-0.417388534	0.165331319	0.214749559	-0.054370343	0.140885949
2210418O10Rik	0	0.392256786	-0.127731967	0	-0.507496232	-0.7009173	-1.069116549	-0.194647431	0.175995949	-0.274026908	-0.431686628	0.20611128	-0.28484524	-0.092006264	-0.234540158	-0.23904155	0.274028032
Igh-4	0	0.431826845	-0.62844296	-0.27615094	0.334327946	-0.413654463	-0.259792647	-0.425262707	-0.823673888	0.481323811	0.901824921	1.882201648	1.899500357	2.024415782	3.206891078	2.718354817	1.508901451
---	0	0.387580097	-0.086597448	-0.213580361	-0.989737542	-0.271416324	-0.484101582	-0.017867158	-0.109914239	0.523412687	0.814086842	0.601636253	-0.044967636	0.214745146	0.247422753	-0.184096373	-0.429353333
Amd1	0	0.491608094	-0.325054993	-0.207525426	-0.250594148	-0.730610099	-0.501092385	-0.250594148	-0.805702245	0.395987471	0.239197871	0.479535262	-0.390985951	0.255296781	0.034135329	-0.356702476	-1.051623842
Gp49a	0	-0.283115008	-0.274330421	0.099535674	-0.526157938	-0.037526011	-0.917197476	-0.968593903	-1.224343328	-1.8044335	-2.248623963	-1.958275317	-1.452277687	-1.257252944	-0.402098444	0.684844726	0.081223795
Klra8	0	0.239659897	-0.44278249	0.099535674	0.149631003	-0.616740062	-0.318068899	-0.305278966	0.13093087	0.372952098	0.733044384	0.793747281	0.201633861	0.080170349	0.311170927	0.168091844	-0.007231569
---	0	-0.628297589	-0.119493777	0.001255063	-0.327484388	-0.139178642	-0.408495285	0.113834332	-1.086678299	-0.504384985	-1.030881325	-0.469195556	0.451304383	0.254849773	0.514196441	0.106077888	0.431889418
Pira3	0	0.179989655	-0.277638495	-0.875062621	-0.200694029	-0.791807117	-1.28616037	-1.288876287	-0.940389981	-2.296234907	-1.892306193	-1.903085	-2.323820738	-0.603043657	-0.011954099	0.328876148	-0.912268853
Spi1-4	0	-0.18976696	-0.895254915	-1.184582288	-1.196460462	-0.564080032	-1.304790804	-1.00586683	-0.871256108	-1.273000424	-2.175247603	-1.851948963	-2.435346718	-2.420178737	-1.710394819	-2.363282759	-1.568575413
Prdx2	0	-0.086711633	-0.4639471	-0.717066037	-0.263034406	0.502500341	-0.220390068	-1.352301744	-0.4639471	0.321928095	-0.306977753	-0.220390068	-0.4639471	-0.125530882	-0.531851164	-1.074000581	-0.125530882
Prdx2	0	0.032276557	0.297279353	0.303675746	0.512605065	0.507880057	0.561299304	0.735486719	0.645494752	0.369186128	0.268926135	0.213523839	0.630105233	0.495068137	0.186624419	0.088523218	0.094675793
Prdx6	0	0.482081462	-0.281541669	-0.257814294	-0.241198278	-0.241198278	-0.344857973	-0.284202295	0.017671853	-0.607723328	-0.388252412	-0.652457079	0.077196583	0.113947764	0.104515759	-0.053563052	-0.195187392
Saa2	0	0.314085921	-0.23996569	0.027372519	0.6701642	-0.490127014	-0.311278934	-0.281188352	1.044409919	4.363731884	4.147858587	3.493624745	5.453399303	5.662814075	5.138415673	3.650493874	0.480278204
Klk13	0	0.59044804	0.307012103	0.118644496	0.777607579	0.028569152	-0.412292123	-0.321928095	-0.041820176	1.054600442	0.330148602	1.362570079	0.777607579	0.494232725	0.252692462	0.915111102	0.746005581
Atp7b	0	-0.249344202	-0.217949006	-0.459128223	0.783931953	-0.515845238	-0.687651481	-0.706013302	0.112049869	-0.214189538	0.834720063	0.28139245	-0.180788032	0.618288732	0.662922426	-0.586986768	-0.923574041
Bglap1	0	-0.015266757	-0.364632546	-0.263034406	-0.044465307	-0.891314152	-0.21818017	0.048040347	0.900871044	1.922464952	1.777175127	0.718164513	1.933771398	2.330004785	2.14364547	2.037659654	0.182803793
Cacna1e	0	-0.104925155	-0.863138483	0.055406299	0.211931951	0.52161645	-0.521651004	-0.302641222	-0.501520049	0.419736836	0.52161645	0.569979471	0.601343642	0.023345089	-0.302641222	-0.273901327	-0.937815169
---	0	-0.738250274	-1.745767124	-2.092125258	-1.308825669	-1.288294358	-1.596566009	-1.513564584	-0.908576972	-0.710668499	0.148145618	0.337890805	-0.892993077	-1.495348495	-0.770744779	-1.489928219	-1.030496601
Slc10a1	0	1.871064024	0.725226758	1.178989626	0.450262142	-1.468226779	1.044890025	0.851111198	0.910782411	2.271969936	2.53258168	2.192352768	1.812356759	1.456239579	1.620377284	1.41035342	0.427840847
Slc10a1	0	0.183864192	-0.364572432	-0.55721751	-0.364572432	-0.620411337	0	0.7481277	-0.55721751	2.382277751	0.697203765	2.199195846	1.158989524	0.30218416	0.094859186	-0.958580073	-0.958580073
Slc10a1	0	1.270499856	-0.179076062	0.159282377	1.036034602	-0.876341532	0.123658468	-0.776805859	0.433167303	1.614595276	1.601705765	0.775735164	1.141580376	0.968790041	-0.039840265	0.627370648	0.861654191
Tuba1	0	-0.066079891	0.030512134	0.077853848	-0.609788049	0.454761872	-0.196980507	-0.833230188	-1.706884789	-1.870718136	-1.520551499	-1.58678947	-1.767412217	-1.1857044	-1.636730699	-1.799111919	-0.200302943
Tuba1	0	0.420507598	-0.006430196	0.249778309	0.255881422	0.092482488	-0.127669318	-0.347921171	-0.494604757	-0.553636167	-0.666259798	-1.852211504	-1.204206027	-1.228626271	-1.205017015	-0.81771079	-0.117453969
LOC226527	0	0.335330799	0.210566986	0.139895622	0.503873682	-0.012650257	0.130512546	0.356591005	0.268082629	0.42615824	0.139895622	0.389654213	-0.02622839	-0.048080704	0.172467196	0.020802724	0.014808686
Vamp8	0	0.118588386	0.499957978	0.414874772	0.036280655	0.642167419	0.983942117	1.352423497	1.360172824	1.030425082	0.854292385	0.942886698	1.931064025	1.226746377	1.167928606	0.859373394	0.094469426
Fgf9	0	-1.144771524	-0.978413138	-1.028237774	-0.700828148	-0.619020802	-1.049516848	-1.620612303	-1.167855137	0.106767243	-0.712660512	0.45537738	-0.42161173	-0.849654939	-0.517683548	-1.992768431	-1.862778961
---	0	0.609785514	0.329677594	0.193616045	0.315178025	-0.682741665	-0.155749233	-0.214642922	-0.285483162	0.216088385	0.886895105	0.759580443	0.090354777	0.429213268	-0.118718502	-0.383441258	0.075683176
---	0	-0.16326662	-2.150327564	-1.47547956	0.324942648	-0.612499039	-1.870219645	-2.957682486	-0.781758744	-0.964461019	-0.715461091	-0.617832483	-0.666742084	-0.89806763	-0.338562975	-1.322508539	-1.646615384
Rrm2	0	2.365552256	-0.562344198	1.785321458	1.281639646	0.239504248	0.847273025	0.618228048	0.14547505	0.660048223	0.706688948	0.847273025	1.027419289	0.653851957	1.469756645	0.461502544	1.511476035
---	0	1.609586288	-0.574838283	-0.477321778	0.704082232	-1.242856524	-0.351005328	-0.712341807	0.587218475	0.644668747	0.872620694	1.101340735	-0.020464103	0.325986311	0.129476524	-0.18781516	0.110780431
Defcr2	0	0.362182362	-1.01226342	-0.650084368	-0.220068305	0.381059015	0.158443318	-0.160362059	-1.121887911	0.970034579	1.242684521	-0.479855225	0	0.731372391	0.298360445	-0.53692541	-0.977498002
Hspa4	0	-0.185335342	-0.45315518	-0.749067165	-0.087096474	-0.71418445	-0.265283499	-0.519537019	-0.087096474	0.478009715	0.174639961	0.404987251	-0.078301103	-0.002934296	-0.032610249	-0.193133713	-0.093858713
Hspa4	0	-0.064797626	0.240369491	0.073023473	-0.391311895	-0.091942467	0.21408292	0.247208136	0.189440425	0.07244601	-0.140543337	-0.369440483	0.230568068	0.118207584	0.141610902	0.200669744	0.244049291
Tbx14	0	0.377918044	-0.90303827	-1.103950964	-0.946981618	-0.860393933	0.279654027	-1.90303827	-1.417611443	-0.640003864	-0.946981618	-0.946981618	-1.103950964	-0.417611443	-1.224966365	-0.491612024	-0.055041364
Tbx14	0	-0.610670189	-1.261980446	-0.674678566	-0.532338193	-0.545956654	-0.72801198	-1.185383385	-0.747547757	-0.910849816	-1.127929112	-1.405114007	-1.884657961	-1.512984163	-1.479931285	-0.705868078	-0.601753628
3110031O14Rik	0	0.565172135	-0.426879112	-0.166489427	0.325853798	-0.784926633	-1.110245317	-0.655450108	-0.405894087	0.50273156	0.387254343	1.050219355	0.660272837	0.184267321	-0.015810515	0.387254343	-0.211297223
3110031O14Rik	0	-0.00965017	-0.340887313	0.029511782	0.035780291	-0.561115759	-0.022618303	-0.347398782	-0.343325671	0.660533162	0.702509794	0.855635401	0.682073836	0.2929126	0.325002566	0.177740655	0.093109404
Tcp10a	0	-0.018815983	-0.469161773	-0.302547192	0.633820173	-0.813091292	-1.028793495	-1.168873857	-1.789473402	-0.548962484	-0.62837115	-1.053800836	-0.95084117	0.159135816	-0.050893152	0.434879438	0.270260133
Tcp10	0	0.735259777	0.306071789	0.333389908	0.458074882	-0.79568171	0.726270993	-0.281478506	0.394649502	0.960027607	0.813733835	1.946822068	1.447956127	-0.345020301	0.572835944	-0.388991553	0.383257604
Igh-4	0	0.122856748	-0.114035243	-0.070068765	0.358979657	-0.267658432	-0.17643178	-0.337237485	0.006397771	0.62639587	0.514145644	1.467221505	1.528071165	2.176795555	3.011177549	2.818396126	2.147041318
---	0	2.061364763	1.36657201	0.308122295	1.914200022	0.316421619	0.482971175	1.349149564	1.326044203	2.280107919	0.887525271	2.548436625	2.436136451	2.532495081	2.56942165	2.380491987	1.270172941
---	0	-0.474003593	-1.266949456	-1.16699567	0.848286488	0.794451089	-0.393050686	-0.11808607	1.686437261	2.371879917	2.31093907	4.393310032	4.296089268	5.251045078	6.416548678	5.88720823	4.607163221
Syt9	0	1.469659511	-0.044590151	0.858413523	0.761840263	-0.496761897	-1.025311089	-0.938599455	-1.158989524	2.355408554	3.040968645	1.952171475	0.520832163	0.462848979	0.823394933	-0.461785758	0.137503524
Syt6	0	0.430016063	0.19435504	-0.303566892	0.008189398	-1.058665577	-1.240759252	-1.215110664	-0.602867299	0.948444812	-0.010992015	0.120732177	-0.283435937	-0.537833414	0.739700562	-0.362179052	0.331205908
Syt7	0	1.170720708	-1.204358499	0.545752472	0.338168736	-0.12566113	0.19532883	-0.67663995	-1.108569228	1.390474246	1.563795538	1.556994943	0.783207971	1.053439259	0.712402341	-0.296367869	0.187801708
Casp9	0	-0.283018209	-0.356048042	-0.170058024	0.0852233	-0.458334651	-0.276558852	-0.409461603	0.144187204	0.454853438	0.470297932	0.514546569	0.330045813	0.423459406	0.291440104	0.238304313	-0.294065928
Casp9	0	0.260607004	-0.37817324	0.139870538	0.516230491	-0.31787273	-0.385670068	-0.486374721	-0.024918811	0.949023375	0.81502154	1.071146551	0.516940187	0.888704694	0.595191633	0.380618716	0.125361661
Casp9	0	-0.43288749	-0.95608542	-0.405956401	1.209803199	0.381937535	0.180910648	0	0.988446825	2.846277818	3.017691038	2.899295169	0.978991265	2.40629086	2.535953698	1.840867329	-0.765534746
Siat7f	0	0.491427836	-0.236492618	-0.329602023	0.415993877	-0.497724782	0.059964789	-0.610053482	-0.027039253	1.678789247	1.043350075	0.878290829	0.653467581	3.791413378	3.993047239	0.357458666	-0.161815932
Slc12a5	0	0.677518901	-0.14245122	-0.096800107	0.331772872	-0.014819802	-1.370278551	0.218490536	0.733127066	0.507997153	0.343440506	-0.118244359	0.768177561	0.882155667	0.304573717	0.562425737	0.222287104
Hnrpa1	0	0.358191639	0.319828102	0.669851398	0.881842565	0.072885341	0.034983992	0.101283336	0.316672369	0.381535086	0.596284645	0.434901124	-0.222173848	0.207324973	-0.017151583	0.319828102	-0.080919995
Gabrg1	0	0.888283011	-0.311836563	-0.285012775	-0.488546169	-1.799585948	-0.906501152	-0.689961457	-0.185983399	-0.871874809	-0.592773538	0.812243159	0.021648563	0.213909895	0.539594311	-1.161381426	-0.762111242
---	0	0.354818194	-0.270664847	-0.202775858	0.320405232	-0.145133965	-0.210302979	0.287825442	0.056499896	0.988539151	0.620400781	1.25038589	0.560475385	0.334269075	1.119402466	0.329085734	0.263577896
Dmrt1	0	-0.454959169	-0.719814011	-1.689531444	-0.670394457	-2.22195008	-1.647344372	-1.543104405	-2.179245629	-1.467750723	-0.406656126	-0.022741144	-1.527715512	-1.81001182	-0.588284388	-1.7329894	-1.417251241
---	0	1.608133349	-0.785875195	0.217673872	-0.485426827	-1.041820176	-1.102482958	-0.445586563	-1.631032149	1.014355293	-0.669851398	-0.175086707	0.47656685	0.86393845	-0.306552869	0.252692462	-0.129283017
---	0	0.462675594	-0.304854582	-0.906890596	1.148081883	0.564668502	0.224745921	-0.133798498	1.148081883	1.714951971	2.12716158	4.147849371	3.803128609	4.868366934	5.876341532	5.44949849	4.146298336
Igh-4	0	-0.213210308	-0.304406226	-1.657258894	1.061559353	-0.226527588	-0.728099135	-1.060323752	0.357691447	1.51466846	0.467896237	3.162920068	2.929455817	3.625520663	4.651838451	5.001131129	2.979365726
---	0	0.539432312	1.207782726	1.131876394	0.832571208	-0.46808827	0.878757457	-0.389821214	-0.113358944	1.412764464	1.703511363	1.47944431	0.48853832	1.810984345	1.023429666	0.955719438	0.36135824
---	0	0.496902213	0.518990972	0.915996154	1.505915772	0.172212405	-0.136891944	-0.455749181	-0.248375575	0.518729054	0.26651407	0.314078404	-0.337084367	0.086661282	0.010842322	-0.046914224	-0.075615195
H3f3a	0	-0.235283478	-0.023177396	0.033283428	0.026570689	0.360077104	0.440310764	0.335986323	0.349410083	-0.410497792	-0.238514074	-0.30458411	-0.152698432	0.120527674	-0.105458519	-0.067896606	0.051466691
Acta1	0	-1.400572503	-2.105414938	-1.130508222	-2.206592463	-0.391473673	-2.045293052	-1.619394377	-2.514891341	-2.785325842	-2.203638474	-1.915184028	-4.926001452	-3.216530268	-1.644416845	-0.608299122	-0.546948958
Siat7a	0	0.768809052	-0.102634912	0.939944877	0.694234569	-0.704314808	1.395557119	-0.348486306	0.228570996	0.50213607	0.705669464	1.265096872	0.655450108	0.10159814	0.364632546	-0.220329955	0.939944877
Zfp179	0	0.65660517	0.265111721	0.611056697	0.230093132	0.168538461	0.664495956	-0.224472732	1.092589608	1.370172322	2.47783407	1.199644061	0.131063756	0.299300407	0.85352978	0.299300407	0.741117237
Hsf4	0	1.222939	-0.344101592	-0.03878446	0.563112804	-0.027039253	-0.363663859	-0.107209601	0.131577258	0.011434895	1.544867095	1.155824804	0.596397396	0.213068756	0.339424743	-0.027039253	-0.31524673
---	0	-0.091109211	-0.564316732	0.094679235	0.202977292	-1.379668556	-0.31987238	-0.343381413	-0.244165558	0.891373028	0.889813552	1.270539313	0.856177679	0.462723393	0.051553711	0.135743486	-0.099901088
Gnaz	0	0.169102719	-0.410113621	0.04909455	0.538601832	-0.549338591	-0.301268624	-0.395442019	0.269186633	0.264574924	0.495957495	0.401098308	1.605166071	0.314510623	1.002771749	0.242856524	0.169102719
Klra13	0	0.555816155	-1.434402824	-1	-0.514573173	0.650764559	-0.666576266	-0.577766999	-0.666576266	-0.104697379	-0.454031631	-0.268816758	0.097610797	-0.736965594	-1	-1.217591435	-0.321928095
Gnao	0	0.413511645	-0.506318006	-0.446904521	0.343122317	-1.418090823	-0.720789447	-0.463631607	-0.081565352	0.465242808	1.37522316	1.480625841	0.845622658	0.850705558	0.191119224	-0.354314913	-0.304495791
---	0	0.599085752	0.554609919	-0.07833261	1.283598453	0.245267205	1.380338494	0.618564379	1.402981309	3.194361403	3.416491096	3.552332845	3.148533288	1.823531168	2.303592727	1.662704415	0.541063387
Bfsp1	0	0.538677611	0.008440363	0.656138619	0.414432722	-0.825915633	0.423477862	0.278470879	0.35893761	1.299749223	0.998184908	1.45778163	1.467871981	1.24620801	0.438725636	0.323620122	0.320718288
Mapk8	0	1.311039779	1.726077278	2.416392779	2.266645659	0.85160816	2.326260516	1.930559502	1.139474419	2.456470218	2.866558502	2.304467125	2.099535674	1.139474419	1.20681241	-0.680243004	0.910501849
Apel-pending	0	0.08271697	-0.090091277	-0.116502005	0.268284571	-0.772505412	-0.124480431	-0.366270612	0.58318778	1.848312863	1.734210781	1.707493443	0.496107606	0.57212317	0.413523003	0.134280705	-0.086969826
Vip	0	0.184528172	-2.066251082	-1.892714827	0.050893991	-0.330370629	-0.164431476	-1.826912768	-0.245016571	0.631683232	1.626659332	1.09884481	0.485796796	-0.397019664	-1.9922505	-0.578501697	-1.028776376
Podxl	0	0.014671601	-0.449023844	-0.086081023	0.147079215	-1.017307603	-0.665835233	-1.41585698	-0.63879598	0.268349712	0.621365484	0.314535961	-0.120401096	-0.13922497	-0.13922497	-0.406053805	-0.194401678
Gli2	0	0.393351242	0.369534027	0.401595236	-0.260244792	-0.665099608	-2.36923381	-1.639499785	-1.545937344	-1.430634354	-1.984569959	-2.242701404	-2.006218523	-1.975390533	-1.193975364	-0.34243375	-0.219938309
Tyms-ps	0	-0.299809689	-1.093757952	-0.617752436	-0.20894689	-1.720845929	-1.059569266	-1.293835788	0.439548435	1.597336989	1.240571609	2.273465599	1.380380803	1.528206055	1.398940601	0.074243712	-0.739669803
Tyrobp	0	-0.418737767	-0.21754121	-0.48601007	-0.247567604	-0.090500899	-0.050548942	-0.238748705	-0.634002435	-1.886517752	-2.23904605	-2.67634516	-2.177503905	-0.083084803	0.060171679	1.373644044	-0.001080266
Kif3a	0	0.09973012	-0.029467835	-0.325871284	0.101362436	-0.195230927	-0.355420602	-0.134414926	-1.146633054	-0.728048074	-0.330265282	-0.181934105	0.419260806	0.241187589	0.224807253	-0.783202178	-0.090273086
4921531G14Rik	0	-0.784119937	-0.419305727	-0.838179064	-1.177543176	-0.072203531	-0.253716285	-0.276384795	-0.566737865	-1.196633035	-1.132272951	-0.808508197	-1.330442075	-1.161513066	-1.33572281	-1.133651981	0.060343411
Son	0	0.248802974	-0.199538894	0.89021495	0.519224531	-0.142103158	-0.086866741	-0.119272154	-0.075834934	-0.313467165	-1.035257903	-0.591076331	-0.690325585	-0.22265127	-0.062568145	-0.206177856	-0.033667405
Zp3r	0	-0.359856333	-2.045880361	-1.698658246	-1.810924479	-1.152795565	-1.510843086	-0.702520886	-0.82348794	-1.168737109	-0.627167204	-0.923624611	-0.160744318	-0.329673327	-1.675697098	-0.82348794	-1.297185475
Mylc2a	0	0.098749249	-0.243511848	0.660272837	-0.153314039	-1.003936415	-0.674146202	-0.166489427	-0.594823749	0.194609265	0.896105515	1.376696151	0.583651556	0.387254343	0.238586962	-0.243511848	0.149248731
TgN737Rpw	0	-0.045433133	-0.134029474	-0.037226017	0.086720709	-0.354816367	-0.130063855	-0.544857869	-0.157075155	0.097925652	0.441831308	1.047806566	1.735450537	1.939101932	1.466183821	1.138212411	0.009105964
Cbx3	0	-0.50183079	-1.170743763	-0.874915658	-0.145173404	-0.829777382	-1.26273679	-1.33373332	0.081022815	-1.353372404	-1.277092083	-2.197116706	-2.197116706	-0.348437513	-0.782932519	-0.711494907	-1.061102928
Ptpn5	0	0.927010752	0.503569535	-0.813602619	-0.838469347	-2.328175792	-1.98810035	-1.819091636	-2.523432083	-1.662878429	-1.336023653	-0.305527053	-3.086164636	-0.998442294	-1.037365338	-0.565098527	0.214877011
Gal	0	0.291736208	-0.257710541	0.051919448	0.276229461	-0.561204747	-0.255736757	-0.618025087	-0.227001863	0.238118692	0.261342049	0.347889588	0.09144166	0.247492703	0.013389922	0.240717603	0.036584876
Pole3	0	0.239713332	-0.372216217	0.326128083	0.1640244	-0.011401425	0.208384391	0.219264496	0.155364062	0.737049714	0.09639169	0.515456185	-0.034047481	0.030382412	0.034495	0.128682019	-0.362990752
Cdh3	0	0.405996533	0.147861266	0.413322409	0.605822164	-0.191287099	0.134423959	0.069093319	0.361931001	0.742043568	0.773824293	0.838331398	0.987114742	0.887459516	0.977374708	0.839197027	0.320024774
C330027G06Rik	0	0.190054653	-0.437478562	0.410929762	0.456338566	0.137752102	1.097607146	1.002147013	0.483416336	0.218536515	0.068658239	-0.224868704	0.513830734	0.153291685	-0.246487686	0.067540304	-0.255786429
Aebp1	0	0.378511623	-0.094859186	1.68216466	0.089005006	-1.571906348	-0.715270523	-1.459431619	-1.571906348	-0.652076697	-0.459431619	-0.406320282	-0.874469118	-1.571906348	-1.226770862	-1.355094959	-0.338416218
Aebp1	0	-0.120573219	-0.047203876	-0.311880795	-0.11659282	-0.244673512	-0.929407002	-0.728436122	-0.912055586	-1.144486395	-0.993294032	-1.85800391	-2.480668473	-1.370237303	-0.927894926	-0.009994697	-0.084750029
Zap3-pending	0	0.001920355	-0.095319091	0.207475385	-0.141578616	-0.238266982	-0.059539088	-0.274314295	-0.666161856	-0.974121871	-1.30652451	-1.249779688	-0.885836352	-0.650107962	-0.360649724	-0.413418207	-0.437096848
Mpo	0	-1.27835908	-0.946560741	-1.092746508	-0.928315032	-0.981070271	-0.757526917	-0.493342495	-0.11321061	0.062590957	-0.268488836	0.461904104	-0.683526335	-0.928315032	-1.345944976	-1.787753704	-0.557995453
---	0	-0.027182015	-0.223601215	0.113484159	-0.016666698	-0.357843318	0.070734512	-0.398219881	0.453109586	0.909718666	1.166583961	0.762424371	0.735929547	0.259058846	-0.024019365	0.135336395	-0.301872485
Melk	0	0.514573173	0.254421276	0.440572591	1.85655892	-0.222392421	0.417611443	0.280107919	0.492768803	1.146841388	1.321928095	1.146841388	0.362570079	0.192645078	0.338322533	0.305345211	0.46317402
LOC330836	0	-1.046455445	-1.348213283	-0.697121193	-2.163031022	-0.793336508	-2.05305818	-1.825004423	-1.726724906	-0.934529791	-1.49931441	-1.560714954	-1.460761169	-1.356356456	-1.364545854	-0.880684196	-2.226295915
Gng2	0	-0.292906125	-0.264456481	-0.42406774	-0.149636079	-0.026538017	-0.823614336	-0.762056575	-0.639642644	-0.518639969	-1.189602486	-0.897151592	-1.694942379	-0.40512203	-0.236557026	0.284782512	0.055763272
Flg	0	0.676869158	-0.169925001	0.257681171	0.599846738	-0.633872101	-1.095419565	-0.934810681	-0.191729372	0.813022954	0.335965928	1.781103212	0.201355053	-0.521919822	-0.160577829	0.204697205	-0.444838277
Krt2-4	0	0.355635169	-0.094289137	0.452920349	0.330722032	-0.942437119	-0.124052217	-0.057008121	-0.331867962	0.384829438	0.732997861	-0.000943709	0.63251926	0.003062798	-0.019948694	0.706215539	-0.166568046
Stat5a	0	0.152845974	0.127747519	0.502204965	0.296139907	-0.120021043	0.19198969	0.424738667	0.520437865	0.460060167	0.371374418	0.205471633	-0.381834273	0.168664848	0.019321957	-0.068547939	-0.116593398
Stat5a	0	0.112545858	0.191556372	0.479839399	0.362140072	-0.116264609	0.154714879	0.563964483	0.76997648	0.775438843	0.691953575	0.689344595	-0.150783328	0.240881154	0.085074231	-0.034727945	-0.220279026
Ercc1	0	0.419587199	0.436572172	0.816150335	0.607546544	0.091442119	0.088886414	0.278009989	0.532417829	0.74488774	0.596253726	1.132598247	0.681163189	0.856676429	0.678445929	0.85020187	0.1267546
Syk	0	0.293444846	-0.150289468	-0.012642456	0.116292066	-0.443308002	-0.606203482	-0.55797965	-0.564590549	-0.679936303	-0.283041824	-0.357620898	-0.463071924	-0.37623776	-0.136700156	0.274579711	-0.136700156
Syk	0	0.201398914	-0.651304996	-0.299144699	0.348695004	-0.215205881	-0.215205881	-0.711967777	-0.021776942	0.134060923	0.119213158	0.274694423	0.016119665	0.153623189	0.583160258	0.274694423	-0.055071382
Ptpro	0	-0.383157988	0.06523146	-0.524856073	-0.435280719	-0.221738367	-0.750589555	-1.046782448	-0.678000539	-1.496387594	-1.322106525	-1.167429297	-1.748789561	-1.644703928	-0.92660617	-0.31943239	0.002495704
Lamc2	0	0.231094254	0.790942593	0.844155384	0.453307837	1.077525567	1.111922119	0.871181793	0.633006608	0.060778014	-0.124340379	-0.436459274	1.544149092	0.811738557	0.810831487	1.008362765	0.06862163
Ppox	0	1.022251428	-0.034449159	0.43235891	0.872109363	-0.106499621	-0.028925818	0.059801167	0.03891488	-0.426247869	0.059801167	0.705170278	0.119213158	0.587841414	0.532881936	0.196691911	0.265733555
Lepr	0	-1.084888898	-0.078346052	0.425305835	-0.106915204	-2.193823269	-0.106915204	-0.106915204	-0.514573173	-0.736965594	0.020464103	0.179965944	0.885295448	-0.456857675	0.026547155	-1.129283017	0.737377734
Lepr	0	0	-0.062186383	-0.20396574	-1.997149762	-0.115794258	-0.30256277	-0.737282635	-1.852759853	-1.630367431	-2.38709628	-1.74363813	-3.407134033	-1.345418249	-0.983922603	-0.640709375	-0.052291316
Mdfi	0	1.852335842	2.454683304	1.861931455	2.303384651	2.334733677	0.973688723	1.79338198	1.660034566	3.199932458	3.132755209	4.129481653	2.665798218	1.992593728	2.31251122	1.918202288	1.011254204
Mdfi	0	0.149367221	-0.318204804	0.108749758	0.554285036	-0.543368975	0.038507546	0.04682459	0.262135151	1.349022051	1.603770707	1.777911611	0.836564723	0.544746522	0.644325695	0.242691169	0.102852774
Mdfi	0	1.353918209	-0.15704371	-0.039348667	0.37900919	0.37900919	-0.417195607	-0.745617464	0.044590151	2.498308118	2.994328066	2.632685541	0.442274084	1.105990696	0.903003674	0.063286245	0.832095297
Edg2	0	0.207462044	0.354990415	0.269329349	0.203306414	0.223965885	0.016988956	-0.375496185	-1.268314613	-1.149113394	-0.757555192	-0.2316589	-0.683865162	-1.071875432	-1.402474961	-0.914276269	-0.198841573
Orm1	0	-0.073230472	-0.202700453	-1.207393118	-1.003007873	0.624070786	0.30285003	-0.007969995	-0.745325498	-1.181513823	-0.888108567	1.085977762	1.217908352	1.081358744	-0.135501753	-0.51430088	0.781033649
Orm1	0	-0.529739389	-0.577328961	-1.370030314	-1.320580836	0.379680728	0.409913735	-0.021763885	-0.524333227	-0.028665826	0.336777764	2.161614415	2.224903879	1.211199296	0.112013197	-0.791287246	0.647126217
Gpr19	0	-0.630131839	0.4965016	0.629589833	0.508574432	0.27622923	0.247702448	-0.038127493	0.171539445	0.669387081	0.482491785	-0.750138368	-0.353922044	0.099136533	-0.479452926	-0.350646912	0.596037273
Ank1	0	-0.339911164	-0.653195476	-0.573165234	-0.286168526	-0.980154063	-0.754861751	-0.738614624	-0.539838164	-1.055224496	-0.44985819	-1.197745498	-0.05458249	-0.286922351	-0.206989776	-0.319972317	0.030575354
Ank1	0	0.164799776	-0.345219039	-0.309897634	0.163783436	-0.402133309	-0.446453522	-0.623128863	-0.00881287	0.522847297	0.44813133	0.648566902	0.406142776	0.214725002	-0.005542564	0.29383396	-0.055900334
Ank1	0	-0.276468076	-0.856112859	-1.228268988	0.06871275	-0.297937148	-0.066611602	-1.731112868	-1.436306116	-1.64056111	-1.586722959	-1.484723245	-1.550197083	-1.175654362	-1.344089745	-1.499571009	0.366279562
Tbrg4	0	0.403355694	0.367731785	0.289839711	0.740990871	-0.131907777	0.126233065	0.315685037	0.738137743	1.004755941	0.976541027	1.001098917	0.877497439	0.631002833	0.703227644	0.515269251	0.396690681
Bcat2	0	1.05142769	0.682802893	0.219954296	0.300775287	-0.44115656	-0.455192353	0.054755708	-0.477976834	0.200095071	0.290095838	0.653267699	-1.12398149	0.035634222	-0.038127579	-0.072243742	-0.076249788
Cdk5	0	0.448476449	0.103248653	0.079718552	0.567446329	-0.060220157	-0.295770033	0.1328647	0.6940342	0.424368624	0.571777774	0.584694626	0.937516002	1.277837284	1.007693537	0.809213371	-0.284568776
Sprr1b	0	2.260299438	1.432959407	2.510961919	1.966833136	0.089005006	-0.874469118	0.653268514	-0.338416218	1.332382453	0.2410081	0.734340125	-0.338416218	0.2410081	0.378511623	-0.039892727	0.207324973
Sprr1b	0	0.060326454	0.026644524	0.198411305	0.318004904	-0.043278248	0.748068502	-0.152755493	-0.47403522	-0.246649733	-0.165574387	0.243639397	0.021261169	0.428760165	0.462957572	0.257514366	0.362265965
Hyal2	0	0.467346866	0.083637309	0.43029515	1.101672402	0.265140126	-0.323426134	-0.057978986	0.315846392	0.443078109	0.179945804	0.096142329	0.75571538	0.623224156	0.710885206	0.561075831	-0.067152222
Acvrl1	0	-0.221621827	-0.790355866	-0.490059059	0.403551597	-0.924369488	-0.250287483	-0.419995359	-0.182423354	0.458966851	0.255835862	0.682598321	0.339011345	0.458966851	0.534852134	0.565274785	0.155819588
Acvrl1	0	-0.35159489	-0.107574494	-0.075067953	0.208622794	-0.373087951	-0.407879777	-0.439557828	-0.348930633	0.250685814	-0.273732739	-0.06322814	-0.04241655	0.102250058	0.216918313	0.115814786	-0.148686205
Acvrl1	0	0.181445863	-0.272533539	-0.213880921	0.292426483	-0.446380959	-0.791724688	-0.704227979	-0.406158668	0.004869861	-0.032061209	-0.444871074	0.094093002	0.256032906	0.340762645	0.38727744	-0.13105449
---	0	0.53821248	0.402329051	0.376949003	0.446831113	-0.197065554	0.008800526	0.121282566	-0.146358063	0.453292881	0.540844212	0.160511132	-0.037559885	0.199470161	0.049174399	-0.101470596	-0.057937702
Klf1	0	0.105438855	-0.809897117	-0.574838283	-0.352301744	-1.211147664	-0.979822118	-0.725160893	-0.609037857	-0.325318684	-0.249685387	0.238844259	0.127307757	-0.371450919	-0.751716046	-0.654158543	-0.798071681
Camk2b	0	0.364330537	-0.358047521	0.170679746	0.051172652	-0.600904045	0.519321488	-0.543660093	-0.511018541	0.738776319	1.101647965	0.810263908	0.305070263	0.196603092	0.094241374	-0.046022883	-0.204013892
Ptprl	0	0.427421224	0.663777366	0.396043035	0.270354128	0.251264269	-0.253118937	-0.403835363	-0.00343499	0.4639471	0.469326436	0.59729898	0.253184662	0.287790145	0.555111909	0.185910531	-0.096353347
Snap91	0	0.29413361	0.897000909	-0.219845739	-0.280472098	-0.795930089	-0.196291011	0.347194853	-0.479322326	1.392560158	-0.12229043	1.341171066	0.958629566	0.221663971	-1.015375226	0.020248684	0.940150145
Selel	0	0.942936642	-0.15048695	0.639752068	1.21910772	-0.254257237	-0.83011753	-0.714640313	0.439141496	0.796358341	0.801491971	0.497244451	0.963104384	0.90888817	1.081604196	0.674542833	-0.963091395
Brp14	0	0.00300875	-0.779760534	-0.779760534	0.093297635	-1.064678058	-0.592511943	-0.663885606	-0.144548439	0.389972938	0.430763892	0.457330894	0.276027244	0.090471591	0.006011238	-0.452670734	-0.197673647
Rad50	0	-0.738520223	-0.58258311	-0.069968852	-0.633550663	-0.0780757	-0.127808092	-0.357786359	-0.878680628	-1.278212767	-1.196283216	-1.158016847	-1.110638189	-1.483057553	-1.599833677	-1.315558124	-0.656847283
Tsbp	0	0.964932942	0.736140961	0.407657969	0.182303134	-0.491761091	-0.377707079	-0.183978538	-0.354182294	-0.811827332	-0.932885804	-1.0138058	-0.299288528	0.152061978	-0.01837098	0.027221469	-0.073897277
Polr2j	0	0.10037967	0.294939271	0.265236841	0.086859235	0.246036428	0.196956695	0.357583282	0.06250552	-0.489938288	-0.494899495	-0.375301194	-0.379882835	-0.126667999	-0.007473247	0.16328403	0.130418406
Arf6	0	1.184265734	-0.063588977	1.28003006	0.993366908	0.147097541	0.434429295	0.254183488	0.337200424	1.07290822	1.485899455	1.405242973	1.062806156	0.498602216	0.778710135	0.677244434	0.913405492
Csng	0	-1.664032503	-1.287299881	-0.912881072	-2.071035297	2.561000848	4.152840405	4.063818042	4.530102184	5.078342746	5.108893153	5.586039633	4.598242212	4.556864974	4.491334611	3.829223535	1.671417389
3110043O21Rik	0	-0.415062259	-0.19537471	-0.121599527	-0.636992574	-0.012682787	-0.133201839	-0.781060313	-1.235300026	-1.678710834	-1.776345411	-1.825518253	-1.242839193	-1.423704449	-1.09113497	-1.37280355	-0.239941596
---	0	-0.42280779	-0.372230017	-0.220565068	0.321771357	-0.338809596	-0.090551758	-0.194325301	0.33093797	-0.466534555	-0.375615037	-1.345763953	0.299445995	0.532743376	0.417582108	0.241630864	0.109860203
---	0	0.208923393	-0.178215716	0.151715519	0.424417525	0.087560224	0.180449226	-0.041007998	0.095737399	0.180987359	-0.030290224	0.29097924	0.132289775	0.113082368	-0.11796998	-0.055061211	0.164755419
Lyl1	0	0.408730988	0.400725261	0.020171749	0.529903146	-0.273404943	-0.376261238	-0.577035585	-0.98550043	-2.258008971	-2.136532339	-1.149209024	-1.801845502	-2.476534046	-2.536759627	0.224472732	-0.729770825
Lyl1	0	-0.139831977	-0.085591889	-0.242489408	-0.096200273	-0.329893116	-0.814863091	-1.180780683	-1.455166482	-2.525216955	-2.543751102	-2.956106093	-2.646075413	-1.622825659	-1.375098506	-0.403956226	-0.224538829
Nfya	0	-0.052170114	-0.044844294	0.214613247	0.250782984	-0.030303317	0.247405469	0.366473896	-0.38466385	-0.162271429	-0.146504113	-0.064463091	-0.00165379	0.391890094	-0.142067858	-0.312514064	0.240226875
Mapk10	0	0.243475713	-0.259270306	0.02970461	0.36551404	-1.163135836	-0.643725327	-0.421800327	0.177119345	0.461904104	0.518058787	0.381675841	0.050072408	-0.119262827	-0.139109739	-0.348875389	0.24524336
Sc65-pending	0	0.282399731	0.644292831	0.639294749	0.604840693	0.15616919	0.243405599	-0.330237728	-0.596511169	-0.575441009	-0.835805154	-0.215326252	-0.330237728	-0.092589608	0.054707706	-0.445510705	-0.165059246
Enah	0	0.423676418	0.973032952	1.010312717	0.54180139	0.525172632	0.808798339	0.535172869	0.111138282	-0.141504518	-0.25583172	-0.55282988	-1.751641843	-1.077628154	-1.522779926	-0.778639476	0.033309083
1200006I17Rik	0	0.572547516	-0.115422277	0.304517047	0.653679084	-0.117745315	0.161973314	0.054978782	0.235215003	-0.306639651	-0.00263958	0.164475566	-0.368492297	-0.441149587	-0.252033321	0.143290671	0.040628249
Siat8b	0	0.008988783	0.895750038	1.068736945	1.556948125	-0.002082312	0.041027268	-0.004863412	-0.656045599	0.713188211	0.485922173	0.567751361	0.83755516	0.661504056	0.467981693	1.3583638	0.705977902
Trim25	0	0.406754768	0.388542218	0.310923446	0.627933512	-0.093392422	-0.315850479	0.024884133	0.210824434	-0.104064461	-0.203841025	-0.11062534	0.695932292	0.309881628	0.260972027	0.464606746	0.081795544
Ibsp	0	1.952866024	-0.092193698	0.881944238	1.171450856	0.324673472	-0.932885804	0.989658056	-1.447458977	0.777607579	0.828786303	0.047305715	1.86883725	-0.485426827	0.607682577	-0.456857675	1.299774953
C630002M10Rik	0	-0.8483211	-1.097416315	-1.60211474	-1.43626311	-0.546420964	-1.043369336	-1.1535671	-1.836001226	-4.150541524	-4.197348388	-5.097416315	-3.932927061	-3.030730956	-3.119784128	-1.948106916	-1.073069356
Dnmt3a	0	-0.189333325	0.157980088	-0.427317962	-0.11447933	0.029640386	-0.197895339	-0.155584534	-0.250362759	0.046411859	-0.244142321	-1.147269266	0.22356843	0.310654047	-0.048728897	0.951658247	-0.045634644
Col11a1	0	0.580628779	0.319329424	0.75177496	1.377112921	1.085272115	1.54577867	0.238742853	0.094623137	1.035476143	0.279242216	0.264908317	0.257687606	-0.41186769	-0.293647453	-0.377732934	-0.238492639
---	0	0.30807332	0.211881648	0.580123785	0.284868841	-0.339267453	-0.302908432	-0.051226054	0.001030432	-0.115659135	-0.183380369	-0.166677094	-0.578157109	-0.233114077	-0.100627522	0.117560633	-0.316435911
Ifnar1	0	-0.105955457	-0.064599672	-0.145801691	0.00982787	-0.155379785	-0.371579086	-0.903024403	-0.522098894	-2.522098894	-2.463984293	-3.021578345	-0.785221811	-0.409961644	-0.689177824	-0.204958214	-0.488635354
Mmp13	0	-0.411544289	-1.108934372	-0.546781754	0.04772873	-1.59946207	-0.597476254	-0.350071059	0.259751822	0.928068788	0.796069115	1.017598034	0.361257942	0.19592021	0.549557165	1.406981862	-0.200912694
Ezh1	0	-0.170990325	0.04298927	0.122254451	-0.176615788	-0.252805861	-0.672224058	-0.562898415	-0.62788011	-0.396935175	-0.369831333	-0.243920115	0.286802798	-0.193149802	-0.051398076	-0.203401169	-0.185095326
Gba	0	0.365189664	0.344451076	0.049570741	0.097201863	0.034051743	0.175748841	0.09622542	0.459023395	0.900199537	0.931358556	1.229994614	0.800791736	0.819431235	0.869838982	0.76480366	0.217296956
Pde7a	0	0.11417627	0.340833539	0.159854449	0.274500017	0.285241213	0.026797096	-0.071283139	-0.156464237	-0.034211851	-0.079425354	-0.410697113	0.489285593	0.107018698	0.319317581	0.079857023	0.195299087
Slc16a2	0	-0.603052111	0.024739361	-0.051901102	-0.074325413	-0.61944655	-0.301480998	-0.369177913	-0.303466358	0.203137938	-0.00996173	0.318005462	1.590229609	1.76562944	1.746565858	1.120771744	0.269192341
Ap2a2	0	0.514846976	0.342126057	0.29576619	0.410635837	-0.012099065	-0.152958769	-0.342918436	-0.004168215	0.444553467	0.34242845	-0.137574721	-0.237596742	0.028737735	0.16510365	0.197272204	0.14424386
Hsd11b2	0	0.96676947	0.227467528	0.423907253	1.276883658	1.272357552	1.375138376	0.776923026	1.302636756	1.008189398	1.091483061	1.49652978	0.970965387	0.218084112	0.596776762	0.027119126	0.464152402
Fgf1	0	0.753576323	0.333138262	0.685593492	0.330372712	0.246308447	0.538790747	0.340945321	0.943509284	0.746678413	0.513412517	1.522931281	0.767273981	0.879995784	0.842637203	0.795622585	0.481775903
Dvl2	0	0.072608019	0.129064275	0.402455777	1.184006943	0.63399582	0.58658546	0.585194464	1.259492338	1.822683423	1.750886717	1.925193362	0.92391007	0.973308678	1.069295285	0.851318154	-0.329254092
Pam	0	0.527792858	0.778403548	0.466882051	-0.401723146	0.130538175	-0.795461243	-0.380423744	-0.466255149	0.407613872	0.31080235	0.261441148	0.071753579	-0.031878723	-0.035791119	-0.483517237	1.219796785
Stx3	0	0.20921315	-0.020887366	0.259574111	1.356467788	0.201505055	0.276793182	0.348346443	-0.34657738	0.252131128	0.549980304	1.763093047	0.617186471	0.431971598	0.167619061	0.959442653	-0.213532444
Stx3	0	-0.020890067	0.900047624	0.155886528	1.180686614	0.471284469	1.352960506	1.804203515	2.213756005	2.653519495	2.91077403	3.096053278	2.844283497	1.992853106	2.249632061	1.549090127	0.32063129
Stx3	0	-0.103401498	0.279912253	0.438645669	0.808423629	0.363078144	0.624603229	0.697430301	1.41342552	1.555561584	1.582188086	1.946315577	1.933311403	1.159260648	1.31609565	0.941236231	-0.097606639
Fadd	0	-0.259621691	-0.498643651	-0.499476216	-0.224783512	-0.292914302	0.057738599	-0.059532017	-0.145972033	-0.406488267	-0.426405899	-0.795474786	-0.261268201	-0.411703147	-0.079519685	-0.360383668	-0.168526577
Atp4b	0	0.733021108	-0.101999714	-0.029849928	0.543335405	-0.501269897	0.449099335	-0.413397141	0.28502341	1.630201886	1.514326958	1.514326958	2.343432078	0.628610386	0.529756999	0.28502341	0.214634082
Pde1c	0	-0.071435138	0.152003093	-0.201633861	-0.704802271	0.596531889	0.876368651	-0.02815104	-0.371558863	1.552065749	1.054705892	1.453717967	-0.201633861	0.399270183	0.728577809	-1.503662399	0.02075856
Rit2	0	-1.157712812	-1.715570083	-0.400983963	-0.633718329	-0.556262188	-2.467257182	-1.061497497	-1.412809398	0.371461911	0.364550783	-0.29596275	-0.682985873	-0.501571547	-0.984475076	-1.015693807	-0.898830049
Nov	0	-0.640329811	-0.376731081	-1.664921799	-0.899306	0.115610918	-1.20511443	-1.571554056	-2.140461472	1.028611754	0.44928292	-2.225292312	-2.722552936	-3.078582024	-2.972453673	-1.716827949	-1.044122553
Mfng	0	0.038449178	-0.351694877	-0.31448305	-0.403465887	-0.704359044	-0.747249744	-1.024690411	-1.501162028	-2.118263199	-1.378827941	-1.64410133	-2.05643931	-1.460032682	-1.142217514	-0.599042337	-0.407907144
Rnf19	0	-0.052940001	-0.115816555	-0.060987545	0.191983295	0.239890593	-0.264392237	-0.062829254	-0.407007218	-1.44770576	-1.153964815	-0.946185711	-0.383800784	-0.683892412	-0.452712226	-0.326005427	-0.243836297
Sncb	0	0.318282162	-0.035138481	0.327403961	0.394131167	-0.183553122	0.268163599	0.197098826	-0.394868608	-0.09170211	-0.102086859	0.749293297	0.624628638	0.308514385	0.232655592	-0.008033251	0.411939044
6330406L22Rik	0	0.68507314	-0.650520927	0.033507332	0.608330343	-0.897632063	-1.594376036	-1.386220097	-0.635396713	-0.807468429	-0.534842712	-0.536378311	-1.593005738	-0.554045087	-0.342197635	0.188420381	-0.925242932
Uchl5	0	-0.13015839	0.419955636	0.477453243	0.147744442	0.748329524	0.205851503	0.754490508	0.292238371	0.421763362	0.267464354	0.308241963	-0.418152351	0.173722932	-0.24961389	0.137409233	0.204051883
Ddef1	0	-0.442639369	-0.435241766	-0.716852948	-0.653217425	-0.587612004	-0.63830802	-0.890178854	-1.16488402	-1.338763585	-1.689142381	-1.38481318	1.12603306	0.49769648	0.16940907	-0.149715304	-0.550636389
Gna13	0	0.618986002	-0.275094394	0.115359635	0.835129324	-0.022002791	-0.423285873	-0.188688859	0.444325771	1.044718312	1.186737317	1.558666852	1.038672381	1.012284807	0.817023808	0.799190207	-0.181242034
Furin	0	0.554026625	0.522816758	0.316113664	0.241275893	0.058661561	0.061084773	0.205608667	0.167822351	0.740293203	0.893930014	0.987693663	0.568369488	0.797854042	0.850936992	0.571266975	0.353461823
Chk	0	0.295149782	0.259259995	0.712931816	0.31626277	-0.811492778	-0.944956311	-0.164281836	0.54721307	1.280363743	0.667102447	0.913284518	1.156280901	1.409754193	0.983156883	0.779310088	-0.435331778
Arf2	0	-0.059632786	0.189381504	0.142898906	0.704046157	-0.486679167	0.842538964	0.010394101	-0.003132889	1.04467859	1.396137294	1.202586	1.012463966	0.770985703	0.781340747	0.339553766	0.317121545
Ovgp1	0	0.309018552	-0.075659424	0.412041902	0.584122259	0.159104562	-0.159723689	0.06166302	-0.04024604	0.696071589	0.963958656	1.250114269	0.570187148	0.221492144	0.142078066	0.077869875	0.357029473
Wbp5	0	-0.330662365	0.038160473	0.44332059	0.550767794	0.752608063	0.977811636	0.973952846	1.183872702	1.713105866	1.761036086	1.711696898	2.107776047	1.73366914	1.20568209	0.642432214	-0.289166775
Wbp5	0	-0.030292155	-0.15454036	0.376986379	0.305615685	0.367981566	0.827835443	0.861771866	1.018779002	1.405366931	1.424292094	1.056420186	1.809233168	1.18159069	0.578118346	0.544715389	-0.063494616
Htf9c	0	0.170273184	-0.052119237	0.008021649	0.005942388	-0.315543613	-0.062663791	0.115107516	0.236500931	0.548141943	0.540764244	0.675065336	0.37481034	0.278706146	0.320046455	0.137123592	-0.109907681
Adam3	0	1.198045066	-1.428843299	-0.526398608	0.403657271	-0.286304185	-1.912052301	0.320278358	-0.175086707	0.89972807	1.210566986	1.816745973	0.263034406	-0.959358016	0.352919909	-1.291339775	-0.115820757
D11Ertd99e	0	0.524778799	0.391826125	0.287629853	0.268366491	0.339387824	0.30663939	0.513622361	0.62850791	0.872069106	0.885811643	0.723805077	1.112061129	0.639570375	0.587416482	0.633408648	0.338455738
Ube2h	0	0.015925204	0.033912751	0.128710996	0.118948479	-0.122030895	-0.298302633	0.099436539	0.127350308	0.394532546	-0.078746184	0.11261484	0.70443753	0.819542131	0.859175591	0.511722256	-0.142464768
Ube2h	0	-0.878298437	-0.857834334	-0.481468956	0.79797497	0.042140482	-0.409052824	-0.552349824	0.053742638	0.525974651	0.755360626	1.066746737	0.189578081	1.266701881	1.371595391	0.850977892	-0.86874413
Ralgds	0	0.290059999	-0.250884125	0.12618996	0.424820199	-0.283279841	0.184790655	0.445953357	1.087791707	0.852146487	0.740737932	0.953791431	0.906252625	1.195391547	1.026347954	0.725188223	-0.020564691
Crem	0	-0.778632038	-0.176098769	-0.081566354	-0.380798449	-0.365132593	-0.146041535	-0.554154876	-0.270220946	-0.131244533	-0.147529617	0.513631978	0.265272878	0.113269785	-0.477295422	-0.6395223	-0.40788658
Tsnax	0	0.206226527	0.182003699	0.232831313	0.217591435	0.151676453	-0.08499687	0.166214333	0.147214874	-0.204556453	-0.262381347	-0.574755234	0.005235931	0.078018139	0.137350561	0.169386061	0.11741726
Eif4g2	0	-0.239228899	0.303921743	0.404669704	-0.007746274	0.47227734	0.277484567	0.348346733	0.245106883	-0.242625975	-0.135528582	-0.272045647	0.469295626	-0.132177372	-0.010277319	-0.166045008	-0.074284288
Mobp	0	0.861023587	-0.599759503	-0.177304532	0.422379475	-1.009847786	-0.660513534	-0.756728849	-0.039801008	0.561878888	0.267933205	1.090346502	-0.039801008	-0.177304532	0.149055809	-0.379493382	-0.070389328
2310016M24Rik	0	-1.098426548	-1.342461546	-1.215290306	-0.059460134	-0.778995186	-0.514850588	-1.392560158	-0.799126141	-0.42608273	-0.025465747	-0.100506858	-0.011697591	-0.812704547	-1.184071575	-1.372311474	-1.755858687
Sod1	0	0.050230173	0.105556065	-0.032647059	-0.231940537	-0.604377761	-0.884337667	-1.186725282	-0.886265343	-1.782523578	-1.471529686	-1.492690611	-1.654085163	-0.906882609	-0.956305007	-0.620877422	0.003120308
Bach-pending	0	0.882250085	0.632665926	0.707064108	0.719099173	0.332640618	0.240249086	-0.048399454	-0.827282738	-1.768546585	-1.46437236	-2.771069515	-1.87036472	-0.981377998	-0.346802764	-0.083768358	0.103935138
Lta4h	0	-0.136464195	-0.267995456	-0.068062532	0.009252163	-0.159870568	-0.11570409	-0.146013471	-0.451226742	-1.062366276	-0.860878345	-1.184221833	-0.168064902	-0.532531394	-0.516162419	-0.239333381	-0.095378638
Mep1a	0	0.368387406	0.256461752	0.721670932	0.284729477	-0.267237453	0.354093071	-0.484902306	-0.389042291	0.306103128	0.172836597	-0.03450953	0.737490115	0.649928941	0.076621282	-0.080919995	-0.248419425
Brd7	0	-0.32534194	-0.12915639	-0.101747037	-0.123761921	0.091891984	0.306566706	0.223253441	0.010831095	-0.316330081	-0.398625751	-0.448465648	0.103897582	-0.631413546	-0.805823792	-0.743271854	-0.309332355
Brd7	0	-0.6108602	-0.237668687	-0.417337837	-0.208161035	-0.210818749	0.639344071	0.206655175	-0.246730872	-0.253108442	-0.560274475	-1.314667795	-0.00999473	-1.433802439	-1.347435824	-1.108979441	-1.044346235
Rbm4	0	-0.782506378	-0.049753035	0.219595145	-1.165652155	0.808053395	0.898716664	0.232140398	0.835718577	0.821952298	2.026049789	0.340393289	0.462540398	-0.807966363	-0.851424319	-1.111814003	-0.017219071
4921506I22Rik	0	-0.234351346	0.239115043	0.85903567	0.162806958	0.097882244	0.440898702	0.025528297	-0.01420619	-0.839616867	-1.428917782	-1.207046848	-1.103552589	-0.165405511	-0.333350148	-0.070031119	-0.308196069
Pea15	0	-0.247146631	-0.185311781	-0.335357426	-0.59279466	-0.142777429	0.121482186	0.162089549	-0.558878343	-1.62089446	-1.807207553	-2.479884352	-0.496837486	-0.644751778	-0.472913014	-0.133306466	-0.342066954
Hba-x	0	-0.66362446	-0.552975448	-0.505956085	-0.371038307	-0.975085555	-0.792308628	-1.525249966	-0.215428474	-0.08284547	-0.092737144	-0.193975364	-0.056955885	0.433648703	-0.148387962	-0.249877633	-0.541414785
Cox6c	0	-0.278382074	0.060621797	-0.099684383	-0.209272707	0.026351152	-0.031761426	-0.206466247	-0.168665497	-0.08623151	-0.104734873	0.175473741	-0.682317861	-0.289761587	-0.589103092	-0.424822335	0.269067459
Cox6c	0	-0.521437363	-0.528111369	-0.780924883	0.211082326	-0.929095332	-0.379903962	-0.685824181	-0.105845088	0.045658717	0.215084257	0.602890772	-0.414522159	-0.309227216	-0.258402957	-1.196848287	0.095716424
Ifngr	0	0.518117942	0.108512268	0.192750202	0.217120384	0.034240683	-0.127229224	0.033747819	0.752823957	-0.053807453	-0.03128654	-0.212363092	-0.265964147	-0.191084018	-0.165013373	0.354623908	0.112096218
Trim27	0	0.513095349	0.554418859	0.951010313	0.776368416	0.649633964	1.070566264	1.060490638	0.885138096	1.496432882	1.404326258	1.149739269	0.771859736	0.482171752	0.701225558	0.581365993	0.362993216
Pdlim1	0	0.717079271	0.499056818	0.884083589	1.14309687	0.712328929	0.892429427	0.99573477	1.144599575	0.402640707	0.475783716	0.559767671	1.489011011	1.22628517	1.032405436	0.879696351	0.445677307
Dscr1	0	0.161915466	-0.029383187	0.11537288	0.428425571	-0.11215299	0.070583078	0.004514068	0.332349264	0.254140595	0.117736017	0.268724826	0.629820837	0.892157085	0.95359823	0.556911679	0.492385488
2310046H11Rik	0	1.581300836	1.581300836	1.11589912	1.592258066	-0.547065893	1.41846189	1.987604453	0.742440724	1.568411324	2.485622726	2.297587571	1.498299411	0.797131366	0.175400132	1.525230501	0.675326528
2310046H11Rik	0	0.353309683	0.099677468	0.213306487	0.331370565	-0.264933615	0.196377876	0.704944737	0.803082868	0.85149226	0.441373233	0.612378921	0.698834117	0.226546986	0.26143143	0.34978325	0.04680422
2310046H11Rik	0	0	-0.67724062	-0.794935663	-0.116863758	-0.868936244	-0.923092014	-0.473007568	0.157397904	0.837332553	1.58357596	1.638023744	-0.637891953	-0.574605708	-0.378095921	-0.724546335	-0.574605708
Ddx16	0	0.32485941	0.421137699	0.745255567	0.685693133	0.28326889	0.614490254	0.548144002	0.76366364	0.916962373	0.819183209	0.412528943	0.868633199	0.435131323	0.460231659	0.490134968	0.264460095
Pafah1b1	0	-0.70454673	-0.246380482	-0.346621779	-0.903991821	-0.015178937	0.108431399	-0.102098188	-0.536501012	-0.577397408	-0.477742419	-0.030663415	0.140790335	-0.465025334	-0.456867359	-0.632444621	-0.204639223
Iqgap1	0	0.431883171	0.19671406	0.798938907	1.944648852	0.674234142	0.209052052	-0.013945458	1.222392421	1.650168272	1.454435013	1.214486463	1.824041083	1.993773635	2.139336169	1.636738146	0.163671624
Rangnrf-pending	0	-0.113984252	-0.581126564	0.945995345	0.817052891	0.876004717	1.603451233	1.862970127	1.715761627	-1.20373516	0.63116091	0.008171038	-0.627845002	-0.294408707	-0.809789635	1.011731366	0.005112319
Ddt	0	0.146139176	0.228311794	-0.10233222	-0.525792033	-0.059374333	-0.162067278	-0.285961767	-0.197050301	0.113276839	0.104907976	0.124682333	-0.64744922	-0.504721001	-0.193605332	-0.035536157	0.291829688
Gnpi	0	-0.112254454	-0.153135596	-0.46760555	-0.265481726	-0.450797262	-0.485467582	-0.351261589	-0.181509895	-0.775164403	-1.069717042	-0.942867963	0.979787678	0.414578943	0.611879234	0.571724795	-0.208568509
Igfbp5	0	-0.958451309	-0.296443377	-0.399394745	-0.179924362	-0.251744686	-0.014059079	-0.324291892	-0.675499308	-2.179234235	-3.206492502	-4.218240162	0.465950487	0.76114962	0.886721488	0.62556991	0.181244817
Fabp4	0	-0.167280144	-0.207318975	-0.191410914	-0.019261015	-0.476796653	-0.394099873	-0.837977055	-0.675949044	-0.971323479	-0.825412912	-0.97689649	-1.054660953	-0.434811219	-0.447081164	-0.310150123	0.028288404
Abce1	0	-0.32105217	0.061316652	0.491496776	-0.189973705	0.374427473	0.475335393	0.379423377	0.048106513	0.911828575	1.049332099	0.879767366	-0.267739946	-0.703939402	-0.601612628	-0.600481546	-0.028390197
Anxa2	0	0.156131506	-0.030316439	-0.201307504	-0.008072771	-0.385012763	-0.499921968	-0.775164205	-0.854473114	-1.892764525	-2.136310962	-3.371955637	-1.468226334	-1.593959092	-1.107127151	-0.64478365	-0.176878122
Nyren18-pending	0	0.345135486	0.366161512	0.03720807	0.461745636	-0.189603216	-0.354792729	-0.114513576	0.312016211	-0.114513576	-0.396441817	-0.348656062	0.381507876	0.40358709	0.274577322	0.362728926	0.00129914
Laptm4b	0	0.073335449	-0.059738091	-0.110524244	-0.329228057	0.178534144	-0.207010251	-0.416649127	-0.513946328	-1.658722776	-1.614612871	-1.90541731	-1.477072323	-1.391658136	-1.087590301	-0.627156939	0.239134711
Tm9sf2	0	-0.007354451	0.333326697	-0.003304864	-0.193763338	-0.004040308	-0.12869093	0.331967496	-0.149288709	0.454800456	0.406730358	0.458097231	0.212964955	0.176971807	0.084640858	-0.02752541	0.074226749
Gpi1	0	0.300876444	0.467866912	0.394055674	0.079901356	0.393733374	0.370172676	0.29363926	-0.097895616	-0.784171324	-1.318702658	-1.432112693	-0.811781793	-0.403403507	-0.742835679	-0.578887764	0.151897219
Gpi1	0	-0.023787636	0.121657165	-0.078740027	-0.1449619	0.077392115	0.132504865	0.313882204	0.023203779	-0.540079905	-0.54778062	-0.819535764	-0.00381137	0.117281231	-0.071850142	0.258700357	0.588376339
Ard1	0	0.74277047	0.321494881	0.668799082	0.177365567	0.021496492	0.450714231	0.700368318	0.866713508	0.955064343	1.15960952	0.925559689	0.411009786	0.043878374	0.178459554	0.379724882	-0.132777575
Pafah1b3	0	0.264191903	0.152059426	0.480159451	0.722813087	0.188766958	0.753990064	0.789187541	0.822060496	0.934798079	0.901309078	0.653237037	1.002251573	0.695244827	0.529907923	0.633279437	-0.005644354
Snrpd1	0	1.012898411	0.602134882	0.91452737	0.833135726	0.804149822	0.69417698	0.643071599	0.222192311	-0.516575526	-0.096287766	-0.049875907	0.039376932	-0.081391453	0.081683798	0.368781908	0.600288232
Impdh2	0	0.010226742	0.193194781	0.732869216	0.609674254	0.668510292	1.047837689	1.169925001	1.039159797	-0.088659169	-0.053771256	-0.332412442	-0.426814667	-0.455981124	-0.187877493	-0.295685821	0.179019012
Clta	0	-0.114263753	0.039726162	-0.240134004	0.143738511	0.138207106	0.528721738	0.909521797	1.383852059	0.607724362	0.529697048	0.260157879	0.398172374	0.568241752	0.165591718	0.133232033	-0.199619014
Clta	0	0.860086378	-0.133196968	0.46484536	0.692288407	-0.714616213	-0.324266191	-0.442370791	-0.107412942	-0.117515346	0.923613953	0.838943227	0.913345618	-0.354276058	0.311105126	-0.183738577	-0.429728286
Cstb	0	-0.113610859	0.121015401	0.151174707	-0.139606067	0.266342622	0.322306228	0.540116374	0.732648565	0.117953208	-0.01283811	0.017454941	1.168523646	0.747992181	0.946249355	0.933260936	0.137774083
Snx17	0	0.132510238	-0.181277468	0.131470886	0.147717624	-0.151515064	-0.041260392	0.044221544	0.551660675	0.657877982	0.55974116	1.07265765	0.690808112	0.679068122	0.185979182	0.598619018	-0.721644604
Igh-VJ558	0	-0.662910188	-0.265295013	-0.828285122	-0.508305299	0.985452803	0.189805032	0.189805032	1.474435501	1.724952655	1.675691859	4.669323796	4.885014421	5.122254444	5.444675466	5.427205418	5.308562814
Anxa4	0	0.077311364	0.666722133	0.723874962	0.161840294	0.475466911	0.510515413	0.549687026	0.356277184	-0.528696938	-0.663654027	-1.112841286	0.800446046	-0.268197854	0.081402233	0.086346902	-0.042212723
Supt4h	0	-0.51208588	-0.34317855	-0.596935142	-0.305286252	-1.653518671	-0.339692374	-1.605282485	-0.217356831	-0.842869923	-0.039987018	-1.764434572	-1.673859119	-0.390484265	-0.842869923	-0.927559436	-0.854431365
5730403B10Rik	0	0.636635791	-1.081547118	0.136357913	0.303583764	-0.574993743	-0.62782915	-0.507076991	-0.662594568	0.779890471	0.672410813	0.968538114	0.486061816	0.323853367	-0.383038719	-1.134246874	0.131631082
5730403B10Rik	0	-0.100563967	-0.019924542	0.167924869	0.007714485	-0.205136916	-0.12135048	-0.425146515	-0.351230474	-1.595977561	-1.586762495	-1.654803277	-1.417197762	-0.736665813	-0.465809203	-0.664464852	0.07995155
Psme2	0	0.032347297	0.226692428	-0.04888658	-0.151814807	-0.089508833	0.153968622	0.248340991	0.191463446	-0.386746627	-0.716805068	-0.291527967	-0.332520182	-0.237008018	-0.393476569	-0.287322862	-0.068893128
Immt	0	-1.311944006	-1.367731785	-0.490914147	0.088719544	-1.333664203	-1.350597438	-2.318592382	-0.884522783	-0.707218251	0.026472211	-1.605140383	-2.054447784	-0.213403638	-0.006694653	-1.242344547	-1.817072333
Ghitm	0	0.164831788	-0.017727975	-0.31585952	-0.365578672	-0.008439922	0.15534692	0.211160998	0.349950563	0.292556322	-0.086511505	-0.221253302	0.30935574	0.24097371	0.255145463	0.24452972	0.166004235
Tnnt2	0	-0.13349325	-0.894519743	-0.061531502	-0.186205423	-0.601623731	-1.603147973	-1.058391795	-0.592511943	0.435225839	0.170259617	0.322530347	-2.449925357	-1.603147973	-0.581953751	-0.712411314	-0.144548439
Pigq	0	0.741529436	0.769636264	0.322373512	0.436473813	0.443825959	0.304134985	0.534673039	0.032557054	0.384748329	0.112665985	0.16939764	0.22630241	-0.350117182	0.091007555	0.418978532	0.391187126
Ptp4a2	0	-0.223273422	-0.170352479	-0.18859362	-0.554858218	-0.092662985	-0.305749166	-0.230980339	-0.46614809	-0.893246284	-0.652133215	-0.676495927	-1.081167824	-0.88174523	-0.632155185	-0.51457721	-0.045529332
Selenbp1	0	-0.372684325	-0.323594987	-0.4464749	-0.970320655	-0.898222617	-0.863860154	-0.908036377	-0.688504939	-1.037636923	-0.936449233	-1.782948427	-1.377329298	-1.065956443	-1.119787301	-1.111304551	-0.76570968
Gyg1	0	-0.152104617	-0.106423308	-0.606992823	-0.539797302	-0.250687497	-0.238779028	-0.462224296	-0.531472219	-1.263791651	-1.275119304	-1.19942967	-0.067194999	-0.437796941	-0.627011114	-0.417955511	0.244798387
Atf4	0	0.640886706	0.647120187	0.616859091	0.395563098	0.491753788	0.657534727	0.730766375	0.610295856	1.432845965	1.551163003	1.503259204	0.73951403	1.012672513	0.878839923	0.474656044	0.069784285
Cd24a	0	-0.155552646	0.374536753	0.344665651	0.258760725	1.038354674	1.771217853	1.879866318	1.697288029	2.014369918	1.959083941	2.455120824	2.023380109	0.778544452	0.678231922	0.564039326	-0.635968817
Itgb5	0	0.373965681	0.229474513	0.503067295	0.724428978	-0.024303889	-0.144726741	-0.439961309	0.11212357	0.689299161	0.594185265	-0.047048114	0.164522336	0.698034074	0.665918759	0.968366856	-0.418365517
Rps15	0	0.439805404	-0.85551096	-0.207892852	0.176156955	-0.359895945	-0.00625899	-1.160587137	0.328160049	1.048111352	1.011404763	0.323176641	0.734465256	0.518938365	-0.070389328	-0.632580521	-0.264284033
Dncic2	0	-0.315682735	-0.181432621	-0.128927878	-0.11771885	0.034450885	-0.060539348	-0.096872205	-0.431876986	-1.344060738	-1.340166822	-1.260732355	-0.05000635	-0.494548282	-0.617347326	-0.40844809	-0.19192118
Tpm2	0	-0.817560878	-0.748860525	-0.261220835	-0.901513207	0.004529658	-0.847180518	-0.676258335	-1.107659893	-0.568497578	-1.119768326	-1.221888423	-1.669026766	-2.136294224	-0.527811987	-0.466765782	-0.698173111
Prnp	0	-0.783331521	-0.103590505	-0.175103665	-0.847362702	-0.235046045	-0.628844428	-0.989153055	-1.663332076	-3.064688005	-3.059955214	-3.602557636	-2.270434174	-1.976834243	-1.910421481	-1.284110452	-0.169134478
Pld3	0	0.5407304	0.17792886	0.244095784	0.584373189	-0.142307535	-0.139189597	0.102337504	0.725964792	1.288670794	1.333453661	1.429328038	1.229947926	1.586061906	1.640595455	1.909268969	0.070933526
Sptlc1	0	-0.167305823	0.078416054	-0.059419348	-0.483666015	0.123544055	0.134073052	0.195682634	-0.201661391	-0.224053488	-0.224638238	-0.112002679	0.537214022	-0.197235854	-0.147045192	-0.207024683	0.023827869
H2-Bf	0	0.192696309	-0.745186101	-0.765944661	0.059024837	-1.482151695	-0.912537159	-0.794095701	-0.232056345	0.100136671	-0.017732362	-0.973199941	-1.192645078	-0.413399004	-0.301074393	-0.612061018	-0.400357604
Capns1	0	0.147696257	-0.011003094	-0.27972687	-0.838883739	-0.109259645	-0.112892101	-0.083016219	-0.342385919	-0.766802649	-0.805368896	-1.57507478	-0.421933394	-0.701778008	-0.391935282	-0.4539709	-0.068772038
Lyzs	0	-0.027952981	-0.184434345	-0.63748517	-0.290727077	-0.403823961	-0.631997449	-0.529705629	-0.658968033	-2.245607827	-2.539341086	-3.033292819	-2.615040812	-1.083244194	-0.679849609	0.547087405	0.053386725
Rrm1	0	0.246275183	0.494407422	1.574672193	1.247700835	1.267768963	1.66862043	1.209636258	0.34983362	0.467963516	0.579208973	-2.07513433	-0.211666015	-1.057740609	-0.313875823	-0.227065413	0.022282626
Fkbp8	0	0.570640403	-0.037925116	0.111213601	1.137805271	0.119456086	0.310954793	0.121404144	0.622604006	1.367502831	1.265660005	1.285424232	0.46401864	1.369431345	1.138481372	0.871161372	0.287371775
Mb	0	1.601738213	0.878855165	0.883851516	0.9603438	1.718206473	1.773094502	2.165572205	1.924424225	0.41676218	0.663328275	0.315008681	2.538589647	2.661511049	2.694942379	2.008602858	0.271827857
---	0	0.257926124	-0.951404234	-0.314299427	-0.37404689	-1.311376032	0.106578951	0.211931951	-0.641357761	0.062184831	-0.201751541	0.569979471	-0.755917526	-0.122752152	0.100006297	-0.104925155	0.039464755
Cenpa	0	-0.03599032	0.32920581	0.490362619	0.971025452	0.323486249	0.599337345	0.480786928	0.448248652	0.822023744	0.922499744	0.909777046	0.504278334	0.132762062	-0.015674807	0.020433361	-0.150029715
Slc25a5	0	-0.24386654	-0.889883075	0.101777624	-0.514893736	-0.131458234	-0.34283299	1.38557059	0.7033708	2.149589104	1.600583481	2.17812851	0.838743219	1.941620399	1.949193619	1.091285251	-0.524543906
Slc25a5	0	0.384899604	0.261173219	0.202074587	0.339472523	-0.092496525	0.295517009	0.416039187	0.960280603	1.110735838	1.114370474	1.375752256	0.507553665	0.69252874	0.55486473	0.315042837	0.384297603
Slc25a5	0	0.090815848	-0.181364349	0.493006034	0.522067977	-0.140941991	0.450176371	0.136869563	0.334116262	0.922965502	1.135342218	0.912988979	0.486385625	0.259285297	-0.097195117	-0.108286427	-0.218138012
Hpd	0	0.323758926	0.498453507	0.033947332	0.074744637	-0.673499175	0.078002512	-0.337758324	0.62782915	1.985616082	1.443522458	1.489102485	1.799810973	1.807354922	1.720730138	0.301634096	0.251538767
Rnh1	0	-0.145235963	0.022510942	-0.131000526	-0.065132535	-0.274854313	-0.284942075	-0.112433045	-0.174696758	-1.476133067	-2.344340998	-3.148541107	-0.318052551	0.282537928	0.484509654	0.527012433	-0.307546694
Prdx6	0	-0.169986488	-0.014683417	-0.18148744	-0.523595773	0.064592206	-0.014683417	-0.166283513	-0.249034677	-1.534170214	-1.448980147	-1.55960864	-0.858165463	-0.790240901	-0.840177508	-1.003743168	-0.045115217
Clca3	0	-0.559047802	0.436961338	-0.118335381	0.966245873	0.012568674	-0.678071905	-0.830074999	-0.055141554	0.237257771	0.64038956	0.075532631	0.476381688	0.919340082	1.026800059	1.03562391	0.125981654
Odf2	0	-0.880079086	-0.758274249	-1.611331029	-1.035903891	-0.869810751	-1.102471508	-2.687434008	-0.536332881	-0.136943725	-0.717807657	-1.480582438	-0.950468414	-0.288262914	-0.011241836	-0.12264939	-0.311236251
Ndufc1	0	-0.464405707	-0.115475815	-0.466264851	-0.840130782	0.137641236	0.147096565	-0.099102908	-0.473889108	-0.409650019	-0.656042538	-0.373133646	-0.296236501	-0.81563064	-0.915183243	-0.529802326	0.155931445
Gstm5	0	0.461479665	0.416225581	0.340366804	0.152662408	0.784810456	0.62891505	0.589301283	0.38215237	0.808909633	0.665150811	0.8655605	0.070338206	0.294461515	0.14102659	0.093521511	0.601481993
Gstm5	0	-0.333992316	-0.048446582	0.004308324	-0.039438975	0.313102634	0.365158611	0.171284709	-0.202936969	0.219175881	0.143022063	-0.111531912	-0.186967455	-0.448312376	-0.505864682	-0.388160345	0.104528554
Gstm5	0	1.243414007	1.314358752	1.17859415	1.851011517	1.344763251	1.608099697	1.309166527	2.160791716	1.82630106	2.889290887	2.865485566	2.719365886	1.854580023	1.766130353	1.529274816	0.821880796
Prkag1	0	0.471838181	-0.149838973	0.674625806	0.204469408	0.123570067	0.852561804	1.182963501	1.049270513	1.345556724	1.760320268	0.747201015	1.841640387	1.357680283	0.967300746	0.836538394	0.391565846
2810484M10Rik	0	-0.224847112	-0.114984659	-0.384126843	-0.414594946	-0.120906493	-0.088381723	0.159211898	0.402284755	-0.423837878	-0.424814272	-0.375039716	-0.6655427	-0.575507521	-0.503084051	-0.394370931	-0.071138036
Rdh7	0	0.767649333	-0.236729107	-0.203495804	1.262414025	-0.527210518	-0.581864593	0.045183309	0.83386902	1.711939901	1.277844066	1.979699811	1.130947863	1.128680365	-0.14334566	0.805759118	0.611592585
Sara	0	0.052105299	0.050843007	-0.136393586	-0.129222186	0.06008921	-0.011570392	-0.100386885	-0.1286432	0.251764871	0.191045999	0.387956293	-0.067148309	-0.11954624	-0.168763324	-0.395854911	-0.102157678
Eif4ebp1	0	-0.0261608	-0.130937517	-0.18258561	-0.587823738	-0.240307266	-0.577867211	-0.639699222	-1.017185891	-0.950536552	-1.021227811	-0.806740164	-0.48283665	-0.520482492	-0.658777665	-0.627324349	0.177240769
---	0	-0.099165704	-1.551677909	-0.052755239	-2.854746977	-1.407288	-0.845409112	-0.755211303	-0.9922505	-0.205654139	-0.383441258	-0.245016571	0.114480675	-1.276043466	-1.214642922	-1.173166286	-1.359982285
Scn9a	0	-0.490424621	-1.209973162	-0.773455935	-1.144171104	-1.752291325	-0.531901257	-2.710871398	-0.244034998	-0.346034712	-0.794935663	1.624603229	-0.724546335	-1.531901257	0.48898611	-1.83887901	-1.029400916
---	0	1.220390068	2.084988942	1.14004796	1.458157716	2.158989524	0.44278249	-0.709220604	0.256013978	2.819311027	0.220390068	2.038013326	2.460704398	0.662227627	-0.086587685	-0.311461096	2.051591732
---	0	0.41147968	-1.688055994	0.116023796	0.0489096	-1.5360529	-2.110747066	-2.110747066	-0.021479727	-0.758445322	-0.845156955	-1.758445322	0.687810908	-0.883976204	-1.599246727	0.317657658	-0.255944981
Klra5	0	0.64385619	-0.524266569	-0.241110567	-0.471741257	-0.450022857	-0.170911556	0.011227255	0.36018867	0.681589817	0.882643049	0.892998093	0.87036472	0.245077275	0.294620749	0.525912261	0.510170751
Klra6	0	0.703018262	-0.162439614	0.415920152	-0.162439614	0.052025891	1.090679323	0.972366442	0.578473164	1.643785554	1.997791004	2.076933315	1.795958167	1.16106865	1.071482056	0.027980417	0.19771297
Gabrr1	0	-0.059609489	-0.807354922	-0.194609265	0.043977697	-1.392317423	-0.034765418	-1.167351058	-0.250721144	0.153033222	0.994838295	0.327413634	0.288569498	0.183599938	-0.133044936	-0.807354922	0.730769328
Synj2	0	-0.806571062	-0.492343225	-1.975125331	-1.298595591	-1.747457968	-0.423425285	-0.510099696	-1.083938818	1.091147888	1.153100379	1.836626714	2.007819504	1.015596855	1.534971014	-0.537151021	-0.63117093
V2r9	0	0.836164543	0.038208319	-0.355134109	1.388062511	-0.093895217	-0.53858025	-0.866634448	0.52480569	0.918626704	0.7416715	1.507739142	0.92129589	0.85769072	0.469952826	1.267376712	0.189063358
V2r3	0	0.444938985	-0.711180217	-0.381031615	0.049496966	-0.234613367	-0.765786548	-0.948072208	-0.765786548	0.29498955	0.43937946	0.877898392	-1.27364808	-1.237578825	-1.59253572	0.034825364	-0.872372482
V2r16	0	0.265461143	0.18228566	0.609048119	0.061805284	0.760095469	0.107608974	0.289506617	1.236891991	2.953099025	3.22135114	3.363581716	2.152003093	1.91109435	1.898120386	0.510194732	-0.289506617
Dub1	0	0.482098809	0.282296308	0.959889787	-0.047305715	-2.146841388	-1.36923381	-1.736965594	0.293731203	-0.866733469	-0.494764692	0.921092288	-0.760424567	0.378511623	1.016197228	0.600392541	0.331205908
---	0	0.384191532	-0.782901878	-0.500549295	-0.367334074	-1.169925001	-0.507544194	-0.152003093	-0.046360669	-0.819427754	0.599684006	0.510745575	0.402964667	-0.518100546	-0.535867951	-0.39950252	0.01227833
Igk-V8	0	0.81715892	0.284551824	0.172850309	1.237013435	0.419705733	0.270524537	-0.078616636	1.112793498	1.642188944	1.921832173	3.710345781	3.780694902	4.365059326	5.448668155	5.70522202	4.006785174
Igk-V8	0	-0.272168408	0.103959359	0.307941147	0.61516898	-0.521992956	0.505175843	0.137646231	0.480634562	2.002875197	2.293603819	2.45309072	1.855940548	1.578318959	1.830124056	1.037702786	0.831742004
Prkcsh	0	0.478854508	0.245577209	0.554835443	1.006907144	-0.102542741	0.18325476	0.218371808	0.567003409	0.644967657	0.490473394	0.47247391	0.753781565	1.184383541	1.280472914	0.830308975	-0.003954491
Krt2-1	0	2.015941544	1.568842835	0.390789953	0.841749532	-0.377069649	0.500235513	-0.230698424	-0.491853096	-0.230698424	-0.152003093	-0.238241944	-0.053893008	1.215506036	-0.276562791	0.900464326	0.500235513
Rps2	0	0.071321614	0.258027245	0.302715045	0.569230718	0.115380631	0.50386829	0.301482861	0.631973137	0.942500011	1.0187537	1.178260967	0.40917555	0.308546373	0.09527711	0.152946926	0.031774231
V2r14	0	0.807354922	-0.071291294	0.396237792	-0.05246742	-0.449802917	-0.274414634	-0.347923303	-2.347923303	-0.115262547	1.44341721	-1.415037499	-0.914963896	-0.96437609	0.321928095	-0.391190757	0.192645078
Crybb2	0	0.594823749	-0.163261271	0.55496776	0.526398608	-0.036069255	-0.302760684	0.114106486	0.708182694	1.105854633	1.951704443	2.408342847	1.645043105	-0.210566986	0	0.135883428	0.188929662
Svp2	0	1.201633861	1.023846742	0.108059746	0.530514717	-0.658963082	0.450661409	-0.763932642	0.765534746	0.152003093	0.66801824	1.152003093	0.378511623	0.736965594	-0.225066556	-0.169925001	0.194647431
Th	0	0.796015834	-0.406971188	0.478027225	0.490896027	-0.203984166	0.132299222	0.020982199	0.554638817	1.407778394	1.421578574	1.717975751	0.983070924	0.174527457	0.715832604	0.5168415	-0.031656674
Scn3a	0	0.725560831	-0.449525876	-0.207324973	0.746024933	0.558209773	0.581170922	-0.613645255	1.491095577	1.407920094	2.898535929	-0.168505724	0.655171503	-0.2472177	0.109347396	-0.207324973	1.420706249
---	0	1.622041606	0.604283111	0.37059622	0.127039189	-0.364295791	-0.852834112	-0.471808838	-0.240276602	0.8213715	0.982794734	0.951922764	0.327951883	0.518391158	0.469820599	-0.240276602	-0.126079748
Gabrg3	0	0.041157325	-0.483572463	-0.984837884	-0.058838465	-1.038277143	-0.725086062	-1.112277724	-0.496603346	-0.033521374	-0.029457442	0.309014114	-0.015993088	-0.0267545	-0.334073325	-0.279965919	-0.414816617
Rplp1	0	-0.076148342	0.090321371	0.054739091	0.157939464	-0.021559065	0.280426358	0.022835432	0.241472023	0.281213501	0.260606908	0.512708679	-0.219240933	-0.315270918	-0.533610305	-0.316540657	-0.023908044
Edn2	0	0.841192963	-0.067337991	0.392541183	0.703689439	0.104227369	1.684811429	1.223734463	0.751925625	0.88511008	1.320987922	1.345235468	1.215663421	1.05983325	0.910332663	1.020993508	0.674543094
Pde6a	0	-0.806200201	-0.514573173	-0.205463879	0.283426195	-1.719952484	-0.031138512	-0.794576317	-0.314247358	0.440356401	0.640360739	0.563583741	0.516625371	0.357426776	0.273691088	-0.088393705	-0.534513478
Pax3	0	0.617977558	0.087462841	0.886983617	-0.07928325	-0.789680411	-0.169925001	0.065610605	0.121936368	1.033178249	-0.782769284	1.402585758	0.530514717	0.075152274	0.710882947	0.30337487	0.54225805
Prop1	0	0.707621633	-0.079617168	-0.055938172	0.291266002	-0.690388855	-0.727315424	-0.690388855	-0.149494993	0.797639767	0.778951746	0.880617599	0.939020373	0.667544193	0.707621633	0.350687088	0.598881002
Nfatc2ip	0	0.675326528	-0.547065893	-0.3950628	-0.257559276	-0.940886906	-0.304209369	-0.781531147	0.204254994	0.918183052	1.289755938	0.867971606	-0.055925415	-0.373583072	-0.238019089	0	0.283009106
Nr5a1	0	-0.846376811	-0.226382907	-0.586990182	-0.315862094	-0.796253331	-0.597375921	-0.341307111	-0.194962661	0.527081585	0.40476844	0.543023129	0.708398063	0.806660038	0.193151553	0.467660498	0.241942992
Nr5a1	0	0.177693899	-0.088186621	0.388913645	0.873708773	-0.593024973	0.101806521	0.067231136	0.80284549	1.126468576	1.000321564	1.701873833	1.144037638	1.07243998	0.615720231	0.548266194	0.497687247
Shbg	0	0.049579645	-0.373546583	-0.042961836	0.266557472	-0.563778199	-0.548220589	-0.692963458	-0.224745921	1.018052545	0.957038164	0.985821065	0.77050599	0.398987191	0.633064499	0.023441905	-0.024905342
Npy2r	0	1.333306743	-0.176156955	0.323769442	0.078875022	0.152003093	-0.458050388	-1.767378446	0.0489096	-0.313660479	0.473267728	0.50736938	0.486479313	-0.854645283	-1.054447784	0.459934037	0.545741191
Cklfsf4	0	0.605253905	-0.618034322	0.359842867	0.016255891	-0.636975886	-1.168903624	-0.798188456	-0.497740089	-0.084146006	-0.201429528	-0.234705683	-0.128134019	0.851625189	0.403754366	-0.110377548	-0.68216466
Lhcgr	0	1.124626655	-0.411426246	0.328421857	0.514573173	-0.989193245	-0.184917716	-0.989193245	0.239338313	1.716207034	1.424497829	1.476099025	1.159036685	-0.066597749	0.293445719	-0.032914622	0.042749647
---	0	0.338878164	-0.1429238	-0.482151695	0.079727192	-0.704544116	-0.778544698	-0.767339243	-0.670224043	-0.659826196	-1.384754932	-1.917173569	-1.200159132	-1.519264868	-1.798366139	-2.523971871	-0.505235308
Posh-pending	0	-0.45353669	0.419893895	0.184980416	0.760128627	-0.856360379	0.248756326	0.032977322	0.248756326	0.81382649	1.112694777	1.484566169	0.598182814	0.472262368	0.592048897	0.300081393	0.195537759
H3f3b	0	-0.167849869	0.163073982	0.155590629	0.259912169	0.451725405	0.42302853	0.284771847	0.50396247	-0.459998411	-0.558007925	-0.369647263	0.8767597	0.298262487	0.246056356	0.281200612	-0.148889205
Tpbpa	0	0.334289312	0.407021196	-0.395730694	-0.038118335	-1.229935942	-0.105324501	-0.986893011	0.750072583	1.11127512	1.267885383	1.637900084	1.033466076	0.503053458	1.710388881	0.170133982	-0.446091655
Vcp	0	-0.070532375	0.049656556	0.025433158	0.181033646	0.05156445	-0.053078158	-0.056447868	0.481613017	0.414381137	0.224341836	0.202106949	0.576037986	0.75912059	0.504745244	0.396881566	0.027546954
Rpl10a	0	0.204850858	0.497663117	0.517248784	0.520876413	0.646751581	1.078171583	1.081593322	1.097389787	0.677492557	0.750673317	1.088888598	0.616046493	0.295074005	0.108209376	0.19990974	0.165864131
Npas1	0	0.063831612	-0.474249278	0.397759508	0.222392421	0.037298541	-0.787455365	-0.773687209	0.099535674	0.909635972	1.13489891	1.056143078	-0.239863558	0.389042291	-0.534336428	-0.551015169	-0.309104055
LOC170938	0	0.122822768	0.190041217	-0.668943519	0.331056481	-0.106210966	-0.509942486	-0.201592238	-0.130610399	-0.267202843	0.091912212	0.119761345	0.190041217	0.586903657	0.297581776	0.10435602	-0.097277841
Bapx1	0	-0.267315403	-1.103357385	-0.346628536	0.383981564	-0.603786375	-0.94753258	-1.252387162	-0.489350589	0.441509711	-0.33310317	-0.0489096	0.674728462	0	-0.169925001	-1.043392596	-0.155966544
Msmb	0	1.642806575	-1	-0.486738965	-0.874469118	-1.338416218	-1.181446871	-0.234465254	-0.211504105	0.279336218	-0.313754163	0.045188774	0	0.432959407	-0.265659875	0.814830043	0.019540186
Has1	0	-0.026192776	-0.369485347	-0.278814989	0.279042282	-1.145979306	0.097441542	-1.141977375	-0.166157188	0.017996429	0.308586558	0.316848603	-0.900866808	-0.164126653	0.02216349	-0.126079748	-0.56726418
U90926	0	0.118970812	-0.105105211	-0.128491298	0.443643654	-0.8221686	-0.155462052	-0.126527913	0.081413352	0.806918368	0.86471444	1.436755372	1.016352297	0.946540394	0.672421818	0.56924061	0.519077365
Ptma	0	-0.017940126	0.572436602	0.937126477	0.736050892	0.725415457	0.902331303	0.911201983	0.99757217	0.184659344	0.044101265	-0.618787907	0.242777785	0.628579578	0.510114019	0.682693955	0.267370344
Klk16	0	-1.173472323	-0.58213091	-1.050963538	-0.610700062	-1.330931641	-2.333310363	-1.980294591	-1.678638891	-0.009478977	-0.417874659	0.592814349	-0.806646503	-1.058814959	-1.507706069	-1.828291497	-2.045102886
Pabpc1	0	-0.028433295	0.13151831	0.27057741	0.538300871	0.209351886	0.824797207	0.6599184	0.842326843	0.240611895	0.157397239	-0.005030197	0.26107928	0.261186521	0.167764053	0.086457555	-0.305300689
LOC56304	0	0.603416595	-0.009984089	-0.276629748	1.373528216	1.037806321	0.36698537	0.69045563	1.756728849	2.376022071	2.597017368	4.985406207	4.594466183	4.93155265	6.331102263	6.178879452	5.124242557
LOC56304	0	0.244855518	0.324616626	0.75759814	0.116971464	0.548628281	-0.252607034	-0.058737966	0.644513849	1.196424395	1.109022711	1.693638618	-0.360755838	1.113866296	1.228679148	0.620404079	0.361739273
Sprr2e	0	0.078191818	0.074957918	-0.004819672	0.249242306	-0.676941848	-0.216091907	-0.324464605	0.076597924	0.83306457	0.671933378	0.771537466	0.723684343	0.76476237	0.648194144	0.41943367	0.177116707
Zfp28	0	0.272943683	-0.500693584	-0.213560854	0.710915162	-0.336920809	-0.260866569	-0.51147726	-0.436162924	0.933402251	0.458050388	0.893084796	0.839535328	-0.465818543	-1.214819202	0.091413513	0.531932517
Nqo1	0	0.320026774	0	-0.142533894	-0.374445782	-0.24014469	-0.251409516	-0.351753196	0.125983208	1.031546578	1.004742369	0.649112507	0.654295849	0.032210343	0.607852216	-0.098275974	0.636945128
Grin2a	0	-0.076661207	-0.461904104	-0.492470821	1.226151889	-0.483232614	-0.461904104	-0.24861389	0.132103536	1.006572654	1.1716319	0.908207524	0.400138623	-0.187322052	-0.309901011	-0.083625155	-0.318090409
Rpl28	0	0.063809358	0.195895482	0.307370041	0.382597077	0.360804593	0.806752307	0.503249537	0.623430774	0.785559023	0.865902551	1.132442037	0.385126275	0.252874137	-0.049437357	0.051466101	0.179734398
Mpdz	0	-1.123067038	-1.589385042	-1.853178961	-1.564916046	-0.89479805	-1.026098438	-1.520804736	-1.528063595	-1.399352467	-1.227025898	-1.218193044	-1.329517915	-1.687565436	-1.667387554	-1.947352356	-1.052023575
Rpl26	0	-0.110708913	0.209390891	0.104074695	0.003768191	0.169641998	0.125880556	0.042444174	0.209111073	-0.250999011	-0.299662084	0.433933917	-0.392644078	-0.200368232	-0.396792618	-0.395310455	0.016296988
Ly78	0	0.114100301	0.239255433	-0.161613239	0.191628165	-1.113310195	-0.15435438	-0.242043509	-0.016357262	0.39950252	-0.637972185	-0.663507277	-0.697393272	0.068296612	0.266554167	0.39950252	-0.715974697
Prp15	0	1.411630898	-0.345944976	0.045548473	0.647118977	-0.380963565	0.841935154	0.944504887	0.897057725	2.085860737	1.566700294	1.6789223	1.1263246	1.264168154	0.6983443	0.053439259	1.146138749
Rps8	0	-0.226191497	0.117429459	0.224446731	0.017144292	0.273577172	0.545448721	0.55966469	0.414212319	0.282960661	0.324194287	0.649071961	0.022130299	-0.049333694	-0.321139504	-0.324506166	-0.012917815
Psma2	0	-0.662456519	-0.446174708	-0.581022585	-0.746114119	-0.038725174	0.214624593	0.194103752	0.149724892	-0.045007866	-0.056145073	-0.113415265	0.230114681	-0.104829383	-0.176253086	-0.348574758	-0.245855973
Rpl3	0	-0.303441674	0.074798381	0.147763824	0.07186051	0.183074635	0.539469896	0.280827297	0.184268637	-0.048290651	-0.081716314	-0.227856487	-0.378852613	-0.445423998	-0.672007965	-0.466078544	-0.290873748
Krtap6-3	0	0.046975616	-0.069877825	1.803940258	-1.132056816	0.120976198	-0.448389448	-0.647698256	-0.302449087	1.006805178	0.089267338	1.040357738	0.46283822	0.528151579	0.781297701	0.972453673	1.028702896
Barx2	0	0.901662081	-0.037769043	1.306185358	1.49788793	1.10077777	1.608381388	0.935191704	2.522102477	1.574987042	1.524048121	2.526638239	1.985952226	2.25945741	2.391074256	1.463154705	0.869376649
Onecut1	0	-0.514573173	-0.535436805	-0.136778733	0.049875907	-0.296774618	-0.420363783	-0.60650929	0.10955376	0.183554342	1.060342906	0.221356375	0.533300381	0.695635758	0.122930723	-0.024124675	-0.27643595
Spi15	0	-0.457591175	-0.358366796	0.359292372	0.098553143	-0.70668639	0.233841802	-0.782635243	0.668263901	0.552489508	0.154607339	-0.049574104	-0.560799955	-0.565823854	-0.301392165	-0.05309717	-0.329598245
Spi16	0	1.331997353	0.892220907	0.416440217	1.316303546	0.498201189	1.331997353	-0.312137592	1.247040883	2.341996819	0.861654191	0.892220907	1.230389643	0.91025483	1.492227288	0.445586563	0.870892397
Gp5	0	0.645335119	1.556319362	0.24753807	0.668794092	-0.462672071	-0.026129732	-0.584962501	0.299560282	0.547487795	0.90442234	0.890521523	1.310041766	0.434328838	0.27836606	0.387023123	0.150892901
Fprl1	0	-0.514209728	-0.81181457	0.561878888	-0.356042036	-1.141580376	0.197090983	0.167944637	-0.794058099	-0.87108052	0.80407979	0.740015691	0.956082883	-0.010213813	1.036430457	0.544538594	1.020213221
---	0	0.733485025	0.774707688	1.530046667	1.58901258	0.375835008	0.16411938	0.174937711	0.264482168	-0.760329587	-1.193141788	-0.211138218	0.039434405	-0.883186335	-0.108252891	-0.20511443	0.661683675
D030070L09Rik	0	0.725729514	-0.110394819	0.161572142	0.200964034	-0.223333989	-0.245683071	-0.187812415	0.033995091	0.426670653	0.345353944	0.435429288	0.808088185	0.399681985	0.257891103	0.056879699	0.205423683
6820424L24Rik	0	2.230203013	1.056583528	0.941106311	0.553851968	1.422233001	1.137503524	0.178873958	1.221567789	1.310340121	1.293958979	1.317304068	1.037030731	0.22897257	1.028569152	1.654435541	1.748461233
---	0	1.453717967	3.068895081	0.68589141	2.705256734	1.309328058	2.498805857	3.098489863	2.676110389	1.743224585	2.992137882	4.331306427	3.442222329	3.996074297	3.098489863	2.944043594	2.257797757
---	0	-0.21041978	-0.534336428	0.308122295	0.288569498	1.011972642	0.213532444	0.316421619	0.183599938	0.010268335	-0.21041978	0.817135943	0.448145811	0.716207034	-0.600503352	0.308122295	0.545497746
---	0	0.579740816	-0.369405275	-0.149901438	0.435061063	-0.753242468	-0.453682186	-0.41695908	0.095524903	0.551942363	0.190174004	1.341708145	0.645928626	-0.113832183	0.301205316	0.422834761	-0.514690747
---	0	-2.243582043	-1.780408023	0.078346052	-2.772952218	-1.280107919	-1.938236832	-1.803009452	-1.06452603	0.021597634	-0.568734039	-0.739869863	-0.963474124	-0.703980076	-1.082846213	-2.243582043	-2.502500341
D430004I08Rik	0	0.16524553	-0.417567132	-0.183516241	-0.180388445	-0.650895531	-0.375825873	-0.509756157	-0.654146066	0.127884054	-0.349239831	-0.111748358	0.511191666	-0.291575986	-1.329183911	-0.266485006	-0.698201246
---	0	0.731697875	0.165414481	-0.033243292	0.304958905	-0.603151447	-0.354611008	-0.326866018	-0.416133356	0.654464771	0.849456755	0.867581303	0.046351306	-0.938873341	-0.614846781	-0.416133356	-0.837518821
Adam10	0	0.445986088	-0.099798579	-0.093763836	0.388480092	-0.732066795	-0.28289716	-0.476182043	0.028424818	0.535037275	0.355491935	0.70013771	1.129002582	0.62480913	0.62480913	0.336963423	-0.208150499
Rrh	0	1.230553742	0.29564877	0.444678547	0.030916077	-0.646136616	0.194596864	-1.293563204	-0.491690347	0.504643336	0.176276681	0.405894087	-0.352190934	-0.598042328	0.100576955	0.100576955	-0.268252115
Atp5a1	0	-0.235571735	0.061306182	-0.144313428	-0.180137091	-0.069698674	-0.000177049	-0.094789791	-0.056543695	0.09468207	0.077426633	0.117667542	-0.510121415	-0.602973807	-0.650201096	-0.40499852	0.109212242
---	0	1.604263057	0.63117093	-0.191951308	0.888968688	-0.034410031	-0.191951308	-0.452767888	0.107608974	1.8259706	0.713458841	1.794109501	1.642106408	0.381870635	1.201422647	1.201422647	1.277533976
---	0	0.558853734	-0.102597909	0.280548706	0.636148401	-0.915784237	-0.574295576	-0.712197689	0.291524832	0.560125071	0.448832318	1.057715498	0.801914976	0.140906108	0.411084082	0.219789936	0.329509723
Tyms-ps	0	0.119561941	-0.411003368	0.045525413	-0.14015242	0.002471215	0.238170491	-0.428871838	-0.127398332	0.57129463	0.638930806	1.257955143	0.1862932	0.905983422	0.311153697	-0.283309134	0.505392694
Cacnb2	0	-0.204349494	-0.474368477	-0.334094911	0.359944358	-0.85697171	-0.766819371	-1.146811802	-0.064808296	0.17676624	0.635298121	0.633430209	0.355742488	-0.101223088	0.100005036	-0.091039837	-0.025069181
Rps28	0	-0.10964478	0.143756666	0.109920456	0.020956469	0.049607958	0.324213162	0.043622135	0.133144791	0.194123617	0.321810413	0.546179543	-0.161357671	-0.157916118	-0.427614433	-0.432808696	-0.08391877
Mrc2	0	-0.489351196	-1.487878306	-0.946083665	0.764278626	-0.937346142	-1.661857377	-2.072840807	-1.190097955	-0.546465332	-0.71428379	-1.741521661	-0.87376946	0.192032599	0.024288369	-0.091360895	-1.880195729
Dsc1	0	0.045994174	0.729223391	0.242570303	0.045994174	-0.585978841	-0.14974712	0.103864032	0.159501841	0.12264939	0.135655099	1.239991759	-0.368387406	0.006083052	0.653738256	0.934529791	0.47523106
Strn	0	0.82527683	-0.495379608	0.43629512	0.899659026	-0.830074999	-0.854322545	-0.192645078	-0.078754111	0.43629512	0.116863758	0.754887502	-0.33893452	-0.656592178	0.402585758	-0.887299867	-0.142019005
Sema6a	0	0.586072693	-0.010030365	-0.188367606	0.547838475	-0.735855402	-0.162033459	-0.496128369	0.013266255	0.63623948	0.843547574	0.623319736	0.169554747	1.301121246	0.438993478	0.903554883	-0.278442951
D130071G01Rik	0	0.993427346	0.11345805	0.83824893	-0.343954401	0.11345805	0.549557165	0.153314039	0.252063288	-0.982617922	-0.931693987	1.070389328	1.070389328	-0.956931278	-0.104227369	0.579121622	0.013056153
Il2rb	0	1.672667101	1.106915204	1.210186358	1.558832769	0.731777371	0.541569905	0.642968104	1.102902141	1.457412451	1.355083749	1.986683197	1.501629674	1.11661499	0.811225098	1.066273219	0.912960965
E230011A21Rik	0	0.372184577	-0.191192359	-0.825785627	0.513826875	-0.39282622	0.805318655	0.335027021	-0.160544472	0.149966826	0.093872264	1.427951574	0.725525302	0.002033397	0.333412967	0.328019709	0.677987118
Edn3	0	1.213538788	0.254254778	0.209536857	0.337292405	0	-0.053497548	-0.672521885	0.708260507	0.81220136	0.548463029	1.328708558	0.535733284	0.630573097	0.951303438	1.328708558	0.638532814
---	0	0.053149707	-0.384575387	-0.487976885	-0.133369269	-0.319541502	-1.17951105	-0.242166658	-0.51502821	1.249435294	0.445759439	0.022122811	-0.032204351	-0.253511632	-0.401302474	-1.17951105	-0.709625074
---	0	0.649778954	-1.51412226	0.55196693	-0.121804837	-1.035150455	0.416615077	-0.426659419	0.186317458	-0.064560886	0.912142495	0.675702299	0.641707911	-0.192194165	-0.044887467	-0.012683115	0.728099135
---	0	0.457612495	0.065620084	0.939468661	0.508704769	-0.236988184	-0.930291028	-0.720396314	-0.620390017	-0.598596626	0.127077498	0.145273893	-1.023037536	-0.043501639	-0.768251283	-1.005724988	0.260651755
Blnk	0	-0.041025694	-0.361564497	-0.151821153	0.211779488	-0.245779808	0.062491842	-0.018126618	0.512770726	-0.495978489	-0.817213924	-0.421054435	0.450621468	-0.007058771	-0.178074393	0.297419625	-0.486770256
Blnk	0	-0.158856764	-0.049288937	-0.030038458	0.303679143	0.271285034	-0.107990382	0.455995308	0.796655771	-0.260954952	-0.883814061	-1.625358189	0.656582888	-0.548997848	-0.319106705	0.729574173	0.043051235
Il12a	0	0.300305283	-0.596935142	-0.137503524	0.077374844	-0.538041453	-0.78958022	-0.481457925	0.039206082	0.700745406	0.811323824	1.084888898	-0.094434802	0.015810515	-0.052614626	-0.427010141	0.175654362
---	0	-0.288474699	0.448166657	0.493179713	-0.220402954	0.483719383	-0.497421589	0.043146792	-0.321264634	0.32006878	0.992681725	0.772621875	0.968468093	-0.059612783	-0.826392961	-0.225049319	-0.411943957
---	0	0.263034406	-0.172114355	-0.230297619	0.306902857	-0.793233814	-0.124928989	-0.231963229	-0.250975764	0.085848123	0.187373168	0.19152123	-0.06779009	-0.456301294	0.009429413	-0.343972594	-0.515925277
---	0	0.694234569	-0.635367454	0.639639593	1.033659311	-0.957295549	-0.635367454	-0.063286245	-0.396580595	0.860327708	-0.129476524	0.10159814	-0.018696094	0.158181668	0.545204791	-0.037637657	0.300720782
Cd38	0	0.878311769	0.258391292	0.339954507	0.254341619	-0.031789482	-0.134242103	-0.374888277	-0.258928633	0.552760879	0.627462028	0.538677611	0.352321899	0.71846613	0.380463787	1.324103195	-0.193854885
Il12b	0	0.812243159	-0.185983399	1.221947214	1.252348692	1.115237507	0.676513077	-0.07350867	0.451193306	1.110915901	0.963713794	1.525592682	0.847304302	1.291063763	0.533148902	0.373950307	0.610698022
Rps4x	0	-0.106461644	0.192434528	0.05095174	0.044986726	0.207900571	0.282098876	0.228134459	0.33626769	0.065991114	0.026937853	0.362576567	-0.031557857	-0.134319496	-0.264007571	-0.150814361	0.071156297
Myla	0	-0.490372025	-0.315824241	-0.179619857	0.009495708	-0.467138747	-0.319332152	-0.492198222	-0.434584247	-0.833133623	-1.731131277	-2.457592343	-1.869857332	-1.015018007	-1.418289011	-0.787571046	-0.518941177
---	0	0.489384841	-0.353482829	0.691877705	0.990256726	-0.353482829	-0.028014376	0.616068101	0.449307401	0.802590928	1.299560282	1.280271111	1.119739244	0.213646379	0.730848936	0.26995382	0.962050646
---	0	-0.233151257	-0.380524357	-0.40859578	-0.35362316	-0.28757659	-0.6706417	-0.819135652	-1.193709667	-1.493794342	-0.607611633	-0.266514975	-0.977823209	-0.813015118	-0.609883594	-0.674599713	0.106010354
1810058I24Rik	0	-0.252147943	-0.246938477	-0.366130942	-0.368356533	-0.201195727	-0.298989469	-0.594235544	-0.778135864	-1.367402288	-1.296868279	-1.134920451	-0.598624918	-0.797855392	-0.828022392	-0.678077383	-0.277817008
Strn3	0	-0.816434373	-0.365386538	-0.123452001	-0.848351194	0.13174039	-0.368767463	-0.678057735	-0.754883074	-1.21152275	-1.02739354	-0.936858805	-0.935096693	-1.056127334	-0.918931874	-0.769784846	-0.354837949
Actn3	0	-0.834038215	-1.179822546	-0.469511504	-1.127313758	0.099353869	-1.417710053	-1.005464114	-1.983899271	-1.967143043	-1.486245126	-1.334552426	-4.071446385	-2.939423439	-1.61084306	-0.412823601	-0.279316851
---	0	-0.671361506	0.005389451	-0.738369304	-0.70888254	-0.207216368	-0.386954445	-0.127956331	-0.176284509	-0.616033762	-1.048993169	-1.006263427	-0.679782061	-1.328340983	-1.644993941	-1.052251707	-0.155441535
Defb1	0	0.390951881	0.116505772	2.600326473	0.961267606	1.468954393	1.095645028	1.170986197	0.858046885	-0.500988373	0.38364708	0.46411429	1.214042439	-2.346013713	-0.533809392	-1.331514144	-0.359434229
1110036H21Rik	0	0.621423213	0.268021558	0.402274547	0.224067053	-0.667424661	-0.820117874	-1.138024917	-0.094239328	0.201577197	0.092131637	0.140225926	0.025832293	0.217356831	0.525091045	-0.450661409	-0.195067427
Akr1b8	0	-0.19226902	-0.039617272	-0.293469784	-0.345386645	-0.278114455	-0.398152876	-0.704232503	-0.686344861	-1.141276899	-1.40859907	-1.272678686	0.393479691	-0.30937407	-0.428400604	-0.3963852	0.299715141
Nek2	0	0.282548198	-0.445421302	0.835107055	1.191242505	0.451208385	1.422475162	0.925069758	0.824366674	1.253417866	1.382214651	0.768591453	0.463028121	0.129542067	-0.184554733	0.096892528	0.21959445
Mrpl45	0	-0.358250839	-0.03470983	0.112393329	0.09491937	-0.044078737	0.287373899	0.06472949	-0.017799816	-0.887205141	-0.7027886	-0.592306968	-0.074611909	-0.290713015	-0.458631429	-0.474075903	-0.066633641
Smc6l1	0	-0.173943066	-0.242396425	-0.404079986	-0.928403293	-0.621678329	-0.272719227	-0.458562044	-0.893373435	-0.945593786	-1.352440256	-0.603487809	-1.001572175	-1.261912472	-1.036600703	-0.536838774	-0.712188137
Sorl1	0	0.654750831	-1.01267383	-1.324032683	0.016727086	0.673332257	0.635926957	-0.852209158	-1.222392421	0.369098122	-0.416440217	-0.277406523	0.257415333	0.740326563	0.281838807	-0.728577809	-0.242155676
BC042901	0	0.714325021	-0.03700688	0.45016684	0.942830905	-0.173765333	0.047560995	0.117185846	0.320735023	0.509784076	0.446432271	0.253207412	0.855470284	0.957978921	0.964827302	0.609081146	0.044831004
Chaf1b	0	-0.454863821	-0.213770912	0.849426246	0.981582797	0.06411285	0.902889857	0.670713	0.717203449	1.347837115	1.833038186	1.564575006	0.902889857	0.322973439	0.295709099	0.395091856	-0.142338027
Mcsp	0	0.261682935	0.434759401	0.629651318	-0.319903259	-0.260443125	0.153623189	0.498107409	0.733719935	1.476716627	1.652003013	1.514654221	1.224706287	0.975477681	0.08955909	0.504977398	0.910560204
Ndufaf1	0	-0.374360876	-0.150237566	-0.450845009	-0.578482195	0.195979591	0.122470715	0.150547506	-0.05324124	-0.168808314	0.185965892	0.058448851	-0.031517201	-0.62965704	-0.537784175	-0.70439402	0.146140609
Sptlc2	0	-0.053191755	0.268867215	-0.028922395	0.109984415	0.030702108	0.055190434	-0.009745839	0.039811305	-0.268772685	-0.083612744	-0.3468343	1.315379057	0.673159751	0.414154229	0.487695612	-0.058830619
Orc5l	0	0.378987839	0.361338431	0.377985097	0.181357991	0.497526816	0.557878622	0.661025549	0.484309073	0.042704451	-0.161922308	0.073071509	0.941133468	0.061563478	-0.042999596	0.010714337	0.288498983
D16Bwg1547e	0	0.112774141	0.333036881	0.408725084	0.387727523	-0.208485664	0.239227818	0.353547164	0.303221227	0.780495858	0.765996288	0.235724429	0.293144154	0.174827068	-0.020800462	-0.008284232	0.088118672
Cacng1	0	-0.936459044	-0.439071191	-0.521868823	-0.662731359	-0.892417314	-1.587769301	-0.966280925	-0.631263773	-0.513171818	-1.110190336	-1.277973064	-2.114231501	-2.480854097	-0.79189878	-1.022134159	-0.720854583
Zfp297	0	-0.171439764	-0.207024328	-0.094818483	0.013907836	-0.467372651	-0.084903014	-0.00186455	-0.041107896	0.033611457	0.213112461	0.385981466	0.261713932	-0.075055228	-0.055559052	0.235838817	-0.291733998
Zfp297	0	0.395442019	0.709952643	0.147861266	0.633601756	1.2729346	-0.143110017	1.299864359	0.73501798	2.048443224	2.185251512	2.66194028	0.7144077	0.891399514	1.001215925	0.125733607	0.485079232
Zfp297	0	0.133719202	0.049370201	-0.107260967	0.276547684	0.075516637	0.285793983	0.127869806	0.349262969	0.00224544	-0.021507818	0.079456538	0.456568722	0.181067864	0.568615574	0.399533155	0.095950703
Hcfc1	0	0.197089434	0.206322714	0.42029156	0.470242845	0.212419231	0.177796406	0.204734979	0.042395465	0.123034215	0.09930375	0.125050209	-0.048404632	-0.046796223	-0.174658592	0.051522271	0.062959723
Hcfc1	0	-0.479543955	-1.102863691	-1.45169597	1.209034038	-0.568765273	-0.349334252	-1.571068059	-0.945207527	0.277184894	1.140321288	-0.304580851	-0.688659397	0.6867716	0.71161332	-0.068296612	-0.765689883
2610019F03Rik	0	-0.657766055	-0.672088392	-0.64331993	-1.016638039	-0.457414622	-0.796401234	-1.425975432	-1.461295967	-2.370909731	-3.150855552	-2.734314462	-2.102531104	-1.88048511	-1.969000733	-1.523724285	-0.398403104
Adprtl2	0	-0.401393377	0.253426086	0.418485332	0.002373586	0.773208605	0.202337314	-0.160656824	-0.565276514	-1.365946445	-1.62653379	-2.156182834	-0.680479146	-1.060181014	-0.877243247	-0.726413331	-0.267942295
D14Ertd209e	0	0.420471385	-0.080797857	0.284499234	0.540114632	-0.248301846	-0.123058396	0.048183534	0.330540361	0.392127298	0.554642906	0.711702683	0.265602958	0.390328512	0.101083396	0.445606784	0.037083792
1700056O17Rik	0	-0.279637337	0.107880971	0.245004118	-0.150847551	0.496039464	-0.322361662	-0.585135912	-0.45583803	-0.752072487	-0.854949667	-1.061641818	-0.471621028	-0.759685671	-0.639743786	-0.547141035	-0.124144342
Itgb7	0	0.256094711	-0.036796053	-0.075831029	0.209725003	-0.596818586	-0.720469214	-0.531295367	-0.158976591	-0.04839605	-0.225807516	-1.102757136	-0.80321311	-0.408231467	-0.29841492	-0.000363353	-0.175293768
Kcne1l	0	1.456113442	-0.074823177	0.771954207	0.709625074	0.337468946	0.325049687	0.690388855	0.208185929	1.066166924	1.372087143	1.646146017	1.237197015	0.79314843	0.936106383	0.741126217	0.634450684
Ptpra	0	-0.120760204	0.077522288	-0.150989812	-0.262947525	-0.229626659	-0.134364666	-0.220655804	-0.466580964	-1.139300228	-1.161802612	-1.350518968	-0.688973385	-0.649823632	-0.734024221	-0.462584576	-0.299905628
Prss8	0	-1.380937195	-0.34399435	0.513880568	0.796980597	0.28383006	0.848458458	1.267240601	2.04759048	2.846293658	3.107304648	3.178898732	2.524329455	2.40827038	2.370606864	1.300371505	-0.104068365
Surf2	0	-1.233238351	-0.474748445	-0.607231665	-1.188679681	-0.078070956	0.253287082	0.004305408	-0.516653594	-1.475069484	-1.179930746	-1.453189128	-0.669183078	-0.760929975	-1.070289235	-1.026654735	-0.475069484
Gpaa1	0	0.504323859	-0.683348991	0.614315628	1.132306538	0.404832393	0.313593205	0.689911524	1.558679948	2.05476748	2.06648223	1.80693681	0.395963792	1.513270355	1.341113925	1.198322005	-0.138088914
2410012M04Rik	0	-0.590215037	-0.015520872	-0.047373681	-0.726710342	0.185600851	0.214506428	0.483928053	-0.047373681	-0.348532466	-0.974878887	-1.179349401	-0.131979848	-0.817732491	-0.833217738	-0.68537227	-0.366069645
BC026682	0	0.826691407	0.443415789	1.343823307	0.021469072	0.188312657	-0.558175711	-0.657029098	-0.495846578	0.404726676	0.510240752	0.303205669	0.193996296	1.006474334	-0.194190878	0.055168591	1.241423994
---	0	0.391401634	0.541818476	-0.034545332	0.274303228	-0.424353283	-0.723427618	-1.312932001	-1.26217148	-0.758841002	-0.747598307	-1.167474855	-1.200457271	-1.369593515	-1.627567603	-0.575771461	0.113151386
Myh9	0	0.216227578	0.119552913	0.15286831	0.569132555	0.120300592	-0.493009919	-0.432165684	-0.583806053	-1.305900181	-1.358372453	-1.873133254	-1.735023997	0.223355982	0.566952276	0.558461941	-0.096466879
Slc22a1	0	0.806252366	-0.137503524	-0.055041364	0.667424661	0.25400544	-0.860393933	-0.347222115	0.458730089	1.13258564	1.862496476	2.808456637	0.18781516	0.715200385	0.696279524	-0.07928891	0.566847706
2410080P20Rik	0	-0.261245282	0.0023332	0.425024272	-0.170849603	0.256077258	0.363737151	0.774230725	0.336256415	-0.033067309	-0.473412373	0.650023189	0.194832563	-0.344283746	-0.03147537	-0.359182622	-0.273423949
---	0	-0.816868393	-1.682292371	-1.067582527	-0.256027617	-0.51236737	-0.580054178	-1.038436182	-1.385834964	0.686650543	0.260222134	-0.51236737	-2.804548121	-1.12770352	-0.728096061	-2.140034322	-0.59482953
Tnni3	0	0.32659179	0.927228169	1.073551354	1.219566377	0.316528107	0.530652912	-0.098509392	0.669286632	1.573538725	2.651954194	2.365113065	0.927228169	1.35003921	1.098936672	-0.183689773	0.773859733
Myo10	0	0.74518985	0.057243197	0.244328749	0.41313927	-0.211382565	-0.038786258	0.263694074	0.260117256	0.571150357	0.513616117	-0.021940025	0.611224754	0.968987448	0.95152263	0.970671856	-0.173682613
Gata3	0	0.963093956	0.787204638	1.364546875	1.364546875	0.469985507	0.851579296	1.074322668	1.265675934	0.792813568	0.657946709	0.554485674	0.57639334	1.500518566	1.359534237	0.931479852	0.207051125
2700089E24Rik	0	-0.405862504	-0.462373591	-0.652545446	-0.83558374	-0.48515346	-0.370088416	-0.592363061	-0.70238896	-0.693518996	-0.581276408	-0.425188671	-0.527874335	-0.628677569	-0.665496117	-0.91790241	0.049182968
2700089E24Rik	0	-0.373458396	0.446952679	0.137503524	0.121306296	-0.299949726	-0.500182081	-1.010159866	-0.227040147	1.550814278	1.51583814	1.330004785	0.066769012	0.211504105	0.226724842	-0.878693704	0.290196737
Pltp	0	0.108950973	-0.331827249	-0.440883305	-0.631919632	-0.454468104	-0.906836643	-1.172787398	-1.601223377	-1.672461658	-1.67595846	-2.286151543	-2.994151643	-1.649676262	-0.972424984	0.072835536	-0.407316499
Fbln2	0	0.656404315	0.342222857	0.235524603	0.725822626	0.134343699	-0.154827218	-0.557475898	-1.245726803	-2.066383952	-2.031432508	-2.447741664	-1.607998473	-0.355281767	-0.292561527	0.36429066	0.097184543
---	0	-0.579094679	-0.698290185	-0.546892219	-0.624359413	-0.259138944	-0.655645847	-0.908325399	-1.381957553	-2.141524576	-2.059132724	-2.297752255	-1.114569246	-1.556562075	-1.361914644	-1.18847177	-0.19962753
Arsa	0	-0.115621255	-0.644828726	-0.477350826	0.185994065	-0.082041022	-0.599230143	-0.909794709	-0.828621705	-0.727041106	-0.599230143	-1.236369169	-0.256874824	0.309280408	0.16412469	0.20110774	-0.364016992
Capn1	0	0.332645648	0.148328929	0.329510076	1.072095852	0.088882409	-0.101885445	-0.250941254	0.228050324	0.065428963	-0.308395527	-0.801956423	-0.30602924	0.802188933	0.980929425	0.401497451	-0.982889926
Stx1a	0	-0.79928952	-0.246348692	-0.358531742	-0.17156881	-0.718881436	-1.349486603	-0.556928682	-0.460569441	-1.179561601	-1.179561601	-0.474549153	-1.042058077	-0.653810879	-1.112447405	-0.804577351	-0.512985335
Tcfl4	0	0.75211019	0.264806568	0.306201519	0.113847888	-0.216900326	0.067916672	0.266084097	0.459800514	1.609900292	1.780611663	1.822055986	1.086578633	0.610367375	0.459561241	0.05456559	0.297035304
Ghrh	0	-0.190418696	-0.402098444	0.617095122	0.26059536	-0.81199264	-0.385449315	-1.278716028	0.109767137	0.807354922	0.693223221	1.228090661	1.112474729	0.516424093	0.48890404	-0.834413934	0.523222857
AI449432	0	-0.470646406	-0.973548892	-0.030497128	0.617478547	0.083429049	0.742757232	0.957001619	1.120735215	1.365597502	-0.050791891	-1.075039437	0.140349597	0.264387869	-0.323960674	-0.2162155	-2.114703654
Miz1	0	-0.211869108	-0.214101692	0.027284473	-0.01412995	0.191464821	0.451600694	0.748094298	0.397060815	0.396621928	0.232537805	0.442274719	0.415952136	0.413640356	0.36899768	0.138203776	-0.045592449
Slc1a4	0	0.433822672	1.348410646	0.719343624	0.369252153	0.559914751	1.187196975	0.737534144	1.7960185	3.069861188	3.497994192	3.463045845	2.865003517	3.139724764	3.201794561	2.611072791	2.220888746
---	0	0.02689666	-0.018415425	-0.815918632	-1.177997205	-0.499833161	-0.820034741	-0.527194303	-0.728393942	-1.703687671	-1.719157649	-1.563886721	-1.533232169	-1.067243482	-1.21407268	-0.645961769	0.232533671
Hspa1b	0	-0.047238452	0.372341184	0.290562446	-0.42581958	-0.914124316	-1.042633331	-1.087799202	-1.309325399	-1.683131698	-2.031715654	-1.633718182	-0.426641254	-0.34561815	-0.55129819	-0.459897957	-0.290505735
2810438H08Rik	0	0.33659122	-0.284923104	0.420458174	0.751713046	-0.036231017	-0.53782168	0.132577328	0.174697213	0.466500543	-0.558374126	0.063741373	0.1314112	-0.237449994	0.280183085	0.009763752	0.12243943
ank	0	-0.026181601	-0.603927111	-0.541269085	-0.461518662	-0.253381408	-0.444101609	-0.664715803	-1.001485382	-2.38013855	-2.100940179	-2.405010019	-1.992877307	-1.814193276	-1.51769728	-1.022299328	0.208927826
BC004044	0	-0.078986807	-0.004650248	0.659576255	-0.277898773	0.161993349	1.136643497	2.354234932	2.778574496	3.115351553	2.826631811	2.762370357	1.753906393	2.500364506	2.08257918	0.849429146	-0.487801748
Pkd2	0	-0.245807948	-0.194107665	-0.326038156	-0.70040291	0.182523971	-0.547000865	-0.604044821	-1.46068367	-2.699446215	-2.664954074	-3.529574347	-2.253422518	-1.779828349	-1.606172443	-1.014576164	0.094043133
Stim1	0	0.127269227	0.360726258	0.184916283	0.033537223	-0.146749486	-0.402731708	-0.952838793	-1.183835507	-1.090766702	-0.995337393	-1.339138338	-1.645894863	-1.30341445	-0.991542323	-0.567672596	-0.201590973
Timeless	0	0.212748153	0.194315616	0.362239868	0.343291757	-0.071132411	-0.12566596	0.056199786	-0.005742289	0.224240885	0.356614673	0.478009199	0.498587055	0.600094451	0.418270757	0.525378819	0.245881716
Hrb	0	-0.20272173	-0.040596956	0.284051861	0.198739293	0.506037426	0.668941519	0.899326887	0.328406757	0.04835263	-0.047095593	-0.011709994	0.573887915	0.251853938	0.158073767	0.04835263	0.172968774
2700084L22Rik	0	0.609048119	0.743197548	1.422046558	1.07207362	1.406424369	1.017587751	0.885216553	0.622632919	-0.012545253	0.859057392	-0.144389909	0.333126301	0.349558086	-0.712197689	0.277533976	0.028854863
Kl	0	-0.883355081	-0.828388622	-1.247927513	-1.078002512	-1.126912112	-1.592575685	-1.030696797	-0.749676646	0.378511623	0	-0.370183263	-0.102250058	-0.749676646	-0.581170922	-1.303069068	-0.514573173
Ssbp1	0	0.052762661	0.351064519	0.236437792	-0.044071203	0.749764758	0.573896713	0.826712373	0.598266908	-0.361477989	0.004746051	-0.104341827	0.487639663	0.31828576	0.315631001	-0.029863611	0.35817698
LOC219140	0	-0.008514291	0.163745752	0.157698476	0.317109501	0.454693324	0.474063237	0.392938634	0.354969187	0.608610787	0.383690172	0.607269848	-0.415614043	-0.145432821	0.068014286	0.055966659	-0.119583557
S100a13	0	-0.26336978	0.095519265	-0.508867923	-0.939285032	-0.079934992	-0.26606617	-0.414469917	-1.006762139	-1.624661403	-2.064210753	-2.291386953	-0.698389886	-1.07390539	-1.093492319	-0.786732681	-0.125352064
S100a13	0	-0.043401895	-0.115511059	-0.37810559	-0.590848302	-0.241081936	-0.089137123	-0.425352246	-0.651339292	-0.891709716	-1.295186939	-1.054293835	-0.231378515	-0.445751243	-0.449588568	-0.431598196	-0.153947837
Kcnh2	0	-0.010944069	-0.29740233	0.378951856	0.418236607	-0.448029002	-0.777880171	-1.279757519	-0.466741262	-0.196192802	0.108646909	0.131220832	0.374122922	-0.024741947	0.185677833	-0.072667056	-0.010944069
Nab2	0	0.735155437	0.116724985	0.302267947	1.261348548	0.325806952	-0.041288208	0.101184134	-0.110541895	-0.189039145	-0.350610315	-0.93472502	-1.229325904	0.558562543	0.895763099	0.681924231	0.087728849
2810403H05Rik	0	0.394965555	0.048601529	0.22757167	0.473372312	0.188502105	0.306675056	0.206680097	0.65590094	0.810084773	0.820222705	1.128134323	0.291654124	0.63432573	0.434144908	0.489228801	0.040265842
Vti1b	0	-0.105428939	0.250630622	0.095099344	-0.128723768	0.134114926	-0.459189996	-0.33451243	-0.548203951	-1.326769057	-1.427164482	-1.06667104	-0.254610511	-0.386632142	-0.445182663	-0.247198295	0.157669653
1700007F21Rik	0	-0.20185174	-0.260467034	0.028431133	0.395267117	-0.547195623	-0.073688963	-0.172217168	0.291739373	1.087981937	0.923957537	0.893187922	0.967630575	0.625176145	0.449453737	0.293837043	0.325119875
Serpind1	0	-0.547487795	-0.769674719	-0.807565858	-0.370183263	-1.841935154	-1.324038841	-1.048037091	-0.215238895	1.188367606	0.900916228	1.698491446	0.921997488	0.316857105	0.358909487	-0.040208156	-1.345317915
Slc27a2	0	-0.451531513	-1.049295296	-1.161561529	-0.769641269	0.741432146	-0.503432615	-1.212485464	-0.647822525	0.88156851	0.011140558	1.784271309	0.141902503	-0.199584975	0.656475676	-0.157397904	-0.353015773
Cstf3	0	0.328909022	0.894961351	1.477442109	1.066392779	0.806075679	1.218900902	0.875578286	0.339237084	0.494003285	0.589025289	0.209431373	0.246256314	0.441043606	0.114913775	0.326315412	0.304738334
Akt1	0	0.338036679	0.099144188	0.268092696	0.775159052	0.048713871	0.192192581	0.501719473	1.281058587	2.535156784	2.486428997	2.637675502	0.808285326	1.321525883	1.324740445	1.01384793	-0.241717531
Tead3	0	0.075169229	-0.147593162	-0.016461247	0.362050377	-1.468226779	-0.53103442	-1.104219752	-0.579128708	0.295022811	0.146615089	0.097195535	-0.211134956	-0.157991009	-0.147593162	-0.445759439	-0.157991009
Ccl27	0	0.262669213	0.691564688	-0.340671817	0.141779357	0.503466582	0.074712442	0.418320083	-0.033243292	-0.755709317	-0.044496821	1.113706574	-0.560523265	-0.309113749	-0.466707226	-0.052426849	-0.113926178
Ccl27	0	0.08074441	0.024891176	0.236395281	-0.333076138	-1.656221184	0.129227835	-0.372536924	-1.468148836	-0.333076138	-0.333076138	0.692245528	0.191437499	-1.452207292	-1.975108824	-0.073289218	-0.245756414
1210002E11Rik	0	0.345793987	-0.100787832	-0.229548984	0.814623761	-0.247234077	-0.273586469	-0.607626951	0.612602414	1.279409136	1.116555129	1.027958213	0.117183539	1.446309815	1.266194747	0.890836557	0.114128694
1210002E11Rik	0	-0.828969908	0.232660757	-0.6157596	0.510961919	-0.167284551	0.052511837	-0.116514009	-0.460520269	-0.008732292	-0.085831404	-0.308003852	-0.050626073	-0.578138302	-0.143735477	-0.420020907	-0.099091562
Ptpn9	0	-0.265422812	-0.292143227	-0.149931126	-0.308038465	-0.127962038	-0.055308721	-0.593063859	-0.926664643	-0.911867641	-0.763497938	-0.922728633	-0.754229917	-1.061664216	-0.875310482	-0.792545345	-0.296797318
D530020C15Rik	0	0.040184678	-0.158328998	-0.130155231	0.062846797	-0.162816389	-0.117033767	-0.04423103	-0.049830515	0.59063886	0.896293014	0.67817227	1.136462967	0.259450152	-0.203843657	-0.326099407	-0.179314843
Frg1	0	-0.274121007	0.097626698	-0.218350643	-0.416739977	0.318738175	0.329856791	0.668741699	0.04207206	0.096614433	-0.268520475	-0.668052614	0.436569801	-0.037132823	0.049115825	-0.026538095	-0.329410749
Trif-pending	0	-0.533565888	-0.213445708	0.048943466	-0.37590146	0.451227699	-0.001888059	0.411731772	0.112616234	-0.654920101	-0.89640611	-0.409629077	-0.247501227	-0.562639347	-0.384780774	-0.183962835	-0.515610262
Rock1	0	-0.127460155	-0.163581314	-0.436529739	-0.530181102	-0.584305771	-0.014524215	-0.08384282	-0.600434921	-0.310152453	-0.619627216	-0.365414892	0.022347601	-0.525580927	-0.426405521	-0.611002071	-0.337637664
Ifit1	0	-1.009554307	0.768053272	-1.033720618	-1.38332864	-0.342307175	-0.853865311	-0.562638639	-0.842294547	-2.014355293	-3.093426864	-3.192237018	-0.198779864	-1.836331229	-1.283172051	-0.772718463	0.413787098
AA675328	0	0.408178858	0.286424791	0.001390996	-0.053395497	0.071051874	-0.307503909	-0.172246313	0.012470949	-0.799374946	-0.486354904	-1.469556653	-0.238017009	-0.262292374	-0.120899433	-0.28246242	-0.170679018
Prep	0	-1.067546697	-0.572004526	0.519951296	-0.602014392	-0.572004526	0.222305931	-0.319206313	-0.24558345	0.124067062	0.263236195	0.026395157	0.201396942	-0.257837241	-0.070086654	-0.224209799	-0.648707628
Atf1	0	-0.601069023	-0.155677068	0.03353084	-0.788847689	0.143275406	-0.14399688	0.147343463	-0.80605076	-1.773384571	-1.665832314	-1.426934157	-0.724541622	-1.076403703	-0.837382083	-0.880796771	-0.092239832
Siah1a	0	0.092207438	-0.128073369	0.57245571	0.364071051	0.398580796	0.683471893	0.092634756	0.341835974	-0.05147784	-0.135227381	-0.286859887	0.219743242	0.364071051	0.345067631	0.215040927	0.075010115
Fhl2	0	0.048058524	-0.005683351	0.140020089	0.735437662	-0.023312348	0.312604397	0.037469112	-0.253597176	-0.578975528	-1.359612364	-0.831166213	0.157729334	0.099055641	0.392888682	0.675642826	0.387895501
Hspbp1-pending	0	0.151236081	-0.396774527	0.133592262	0.26398753	-0.406421471	-0.36038086	-0.457819788	-0.195203373	0.716000632	0.452254706	0.782609523	0.5268023	0.398142201	0.273081449	0.412204832	-0.338669464
Bcl2l11	0	-0.005256616	0.241768205	0.273106854	0.501961897	0.22797729	0.048474314	-0.46709371	-0.196572634	-0.720143329	-0.37085663	-0.440851531	-0.463724107	0.039716336	0.290471397	0.525380565	-0.215433501
Itgb1bp1	0	-0.260286008	-0.238856382	-0.339124722	-0.500461692	-0.279263991	-0.471254934	-0.493034494	-0.554425923	-0.498355772	-0.354533824	0.100220782	-0.273250247	-0.61900383	-0.562470168	-0.664480357	-0.255772943
Itgb1bp1	0	-0.007015989	0.128100709	-0.260307391	-0.711276206	-0.278613916	-0.485090916	-0.715062659	-0.834413091	-0.808440168	-0.676518973	-0.192595086	-0.73054088	-0.91486516	-0.543772369	-0.52149874	-0.268461795
Itgb1bp1	0	-0.302911371	-0.445834648	-0.381584457	0.060444503	-0.562039523	-0.159254815	-0.381584457	-0.399270183	-0.342566889	0.072363677	0.12156198	-0.674366207	0.723068976	-0.056408135	0.118458074	0.217517224
Edr1	0	0.224876862	0.091748914	0.372577253	0.479677122	0.283804921	0.18509388	-0.033867636	-0.123280804	-0.708790298	-0.085142505	-0.026007381	0.067677044	-0.189301635	-0.184348498	0.005679251	-0.159087022
Aatk	0	0.548306491	-0.098663547	-0.201299284	0.380196587	0.197780641	0.046101676	-0.448265322	-0.436217219	-1.077147637	-1.215604565	-1.819536016	-2.542592704	-0.409971402	-0.189803646	0.342427544	0.225663163
2900056O04Rik	0	0.052868024	-0.225387119	-0.156247419	-0.412795548	-0.604161074	-0.932070146	-1.289755938	-0.421784332	-0.638676956	-0.865150554	-1.163768001	-1.593965307	-0.514893736	-1.380307696	-0.225387119	-0.505307687
AU041707	0	-1.020946938	-1.624490865	-2.077424972	-1.188565999	-1.093976148	-0.936434871	-0.540804714	-0.665132849	-0.467087784	0.612426888	1.051074185	-1.840219556	-0.244438724	-0.154894267	-1.412440388	-1.436863862
Des	0	-0.811860076	-1.639712466	-0.458513279	-0.838801943	-1.130677476	-1.724266398	-1.876920884	-1.145737643	-0.478146856	-0.316994934	0.001013306	-0.849264541	-0.762016563	-0.779310088	-0.701834178	-0.280524305
H2-Ab1	0	0.363939088	-0.228097979	-0.504487054	-0.260281255	-0.086709273	-0.436622128	-0.306439895	0.059871215	-1.331426732	-1.330457655	-1.144525599	-1.075206642	-0.024113455	0.456095507	0.829163526	-0.497776833
Oaz2	0	0.341893952	-0.035015159	0.207288328	0.640053637	0.092091014	-0.506396737	-0.195750989	0.321679868	-0.253756592	-0.040907944	-0.470273074	-0.111720247	0.088739805	-0.004661377	0.333669948	-0.075307518
5031439A09Rik	0	-0.230937393	0.14195863	0.053658544	-0.076503566	0.288780174	-0.178172362	-0.681312861	-0.814827907	-0.464073141	-0.115342335	0.130365695	-0.951532553	-1.025814841	-1.006803944	-0.921255679	-0.394678811
Oazin	0	-0.300917058	-0.29721556	-0.289546731	-0.472297497	-0.027579095	0.122564464	0.089807563	-0.138845938	0.554334067	0.766564347	1.443818116	0.447507112	-0.04858389	-0.28052917	-0.713707849	-0.088971639
Sfrs3	0	-0.302913103	-0.147395525	0.049193141	0.079818663	0.272759636	0.077923497	-0.06290257	-0.811238357	-0.591733963	-0.506091109	-0.892513007	-0.554510664	-0.709538362	-0.901832775	-0.496881633	0.21098085
Sfrs3	0	0.152466908	0.533010421	0.709290206	0.552981842	0.956040711	0.880704707	0.547509991	-0.022097676	-0.566525252	-0.513388834	-0.661829166	-0.705632662	-0.811684014	-0.568608567	0.016770837	0.291383954
Acat2	0	-0.088394555	-0.006137396	-0.507852057	-0.578342987	-0.484814521	-0.311908809	-0.236135408	0.119444739	0.624231522	1.237478352	1.31804411	-0.549971082	-0.850244255	-0.475417678	-0.382006739	0.104331912
Mknk2	0	0.441176206	-0.054433366	0.114937878	0.106954029	-0.297511476	-0.628063598	-0.392731013	0.011760405	0.026502201	0.175607685	0.29617074	-0.401369635	-0.032853923	-0.199424746	-0.606499538	-0.395859623
Tcerg1	0	-0.080237247	-0.173979371	0.28677239	0.112562529	0.276177275	0.31213911	0.191913204	-0.238810274	-0.473302615	-0.727371792	-0.813906193	-0.528521565	-0.891413333	-0.708118459	-0.5173074	-0.209636299
Krt2-8	0	0.449219265	0.778184927	0.120293307	0.388141945	-0.193141788	0.367990751	0.668523806	0.81500909	0.30552873	0.125188998	0.208860694	1.14268769	0.842230066	1.439938166	1.374521652	-0.160215213
Mybbp1a	0	-0.529704441	-0.336182079	0.11447933	-0.442310429	-1.20894689	-0.439010325	-0.931928255	-0.218345588	-0.174694581	0.812901978	1.285817801	0.59947828	0.303657629	0.226785598	-0.495022602	-0.905877823
Cct4	0	-0.459824695	-0.123847639	0.012522219	0.023747616	0.117087478	0.612242738	0.572200508	0.562128528	-0.698503115	-0.740719304	-1.077607528	0.044838194	0.032996452	-0.412604827	-0.178253866	-0.306800733
Oaz1	0	0.275259035	0.144844024	0.021957179	0.160740066	-0.065386132	-0.069799471	0.064237482	0.313559181	0.662581591	0.766195197	1.001687447	0.566923411	0.449407354	0.377911593	0.322816881	0.232287363
Ifnar2	0	0.049193314	-0.220587924	-0.111506012	-0.003357208	0.150273816	-0.144484945	0.210812174	-0.431554283	-1.02261772	-1.010095153	-0.695771996	-1.267633176	-0.202666016	-0.004133059	0.395495261	-0.112621139
Ifnar2	0	-0.434031872	-0.221107271	-0.88481079	-0.733792593	0.030643059	-0.437100458	-0.269515373	-0.627268241	-2.14111563	-1.877914429	-2.365928751	-1.35341008	-0.245108296	-0.258209675	0.053451635	0.027641265
Arf1	0	0.462766303	0.19903584	0.240317905	0.647361209	0.267774095	0.272656135	0.326285428	0.827655642	1.051766831	1.217660771	1.147451946	0.762481489	1.014539237	0.921144787	0.780378268	0.129847606
Cdk4	0	0.646563889	0.357741419	1.052979038	1.163034772	0.41991678	0.620148703	0.754322014	1.178144156	0.038579859	0.288605519	-0.088350236	1.01372673	0.937889	0.846567876	0.763185555	-0.060155181
Ctsc	0	-0.198059451	0.037607288	-0.436269889	-0.108290592	0.17973953	-0.005726611	-0.369468185	-0.530091426	1.02165445	1.252898902	1.310982323	0.25647266	0.37145324	0.596317975	0.954099736	0.450389228
Ctsc	0	-0.405331682	-1.150921439	0.027559483	-0.782185987	-0.581488637	-1.061098137	-3.147835459	-0.038060601	-0.392491336	0.470644168	-0.111309583	-0.49267937	-0.636657228	-2.069832947	-0.188477444	0.493552475
Sfrs1	0	-1.047305715	-1.204662043	-1.458074882	-0.722815106	-1.24086708	-0.905436998	-0.95419631	-2.481708539	-1.217230716	-0.208241933	-0.553886097	-0.535781451	-1.24086708	-1.27237227	-1.304580851	-0.820797185
0610010E21Rik	0	-0.493084208	-0.090972414	-0.064305833	-0.059689439	0.682679787	1.041990637	1.105121638	1.177478335	0.182218798	0.239825118	0.332655853	-0.228700243	0.066329087	-0.255850429	-0.125779773	0.186357819
Sprr2a	0	0.81685311	4.228522186	1.824628465	1.028492211	-0.683050787	-0.380998916	-0.337379232	-0.180921081	0.698526797	0.786842771	1.145448357	0.24482635	0	0.121601615	-0.094592537	-0.030401479
Sprr2a	0	0.448910527	1.534319138	0.614194044	0.686362342	0.083510648	-0.031418433	0.196814353	0.422497421	1.665546232	1.855946369	1.995782228	1.453902372	0.326857416	0.520110244	0.150462855	0.147843582
Pttg1	0	1.480625841	0.093808215	0.445469395	0.249300295	-0.431282829	-0.930853839	-0.732003611	-0.144978644	-0.116409492	1.426178057	1.196600538	-0.306170909	-0.519374159	-0.451531513	0.093808215	-0.974137937
Pttg1	0	0.82512027	0.665046134	1.458232034	1.848076123	1.21381131	1.738782523	1.556036819	1.654780208	1.470762123	0.815632141	0.754398903	0.637811818	-0.002497556	0.308821385	0.959510787	0.294359606
Actc1	0	1.010481484	0.222392421	0.385431037	0.452858965	1.276744786	-0.403064858	-0.468098743	-0.325690014	-0.030373649	0.123776541	-2.840801405	-1.213403638	-0.571500241	-1.777607579	-0.202987022	1.380821784
Actc1	0	-0.201037303	-0.335611708	0.114657116	-0.008222068	0.017475354	0.278032643	0.146773799	-0.033546129	0.091759406	0.149568765	0.164276096	0.233554001	-0.131530865	0.090305464	-0.03756101	-0.068463923
Arhb	0	0.052848688	-0.10607138	-0.239984017	-0.16205247	-0.021234496	-0.196525394	-0.289772096	0.122225358	-1.330824713	-1.422491807	-1.404301957	0.037068605	0.179111436	-0.05575921	-0.319198022	0.254066875
Surf1	0	-0.175561893	-0.094845885	-0.335262183	-0.55375634	-0.159940913	-0.001165039	0.059255345	-0.098288461	-0.327504812	-0.251816072	-0.56688837	-0.001370732	-0.07811669	-0.357031896	-0.358172956	0.050484334
Nudc	0	-0.389368779	-0.450509073	-0.110787583	-0.950582676	0.408548319	1.196258712	1.121208007	1.146890531	0.989296331	0.883443277	1.18088586	1.774557482	0.148952997	1.468130481	1.256800254	0.102883348
Grb2	0	-0.038977716	-0.429526432	-0.328397284	0.255607388	-0.718169291	-0.513033269	-0.522391324	-0.1406335	0.022376193	-0.01819837	-0.203219812	-0.107745064	0.028797695	0.266516287	0.332283734	-0.169747984
Api5	0	-0.042621134	0.060362474	0.091184192	-0.144691175	0.127250757	0.238554809	0.226243421	-0.173186796	-0.986068246	-1.251770817	-1.144605674	-0.95830137	-0.876933334	-0.862798852	-0.542925778	-0.191617875
Tomm20-pending	0	-0.185840598	-0.193653686	0.075421818	0.322841167	-0.695026805	-0.499234623	0.007660162	-0.161722924	0.570777415	0.593929795	0.814513539	0.724037759	-0.061490801	-0.119617495	0.168309571	0.118125448
Ssh3bp1	0	-0.233377658	-0.015807967	-0.521194089	-1.056583528	-0.339373229	-1.062365881	-0.2410081	0.387023123	-1.604515298	-0.876011283	-0.821060686	0.224768532	0.095708075	-1.538552036	-1.338203635	-0.963474124
Col4a2	0	0.267586444	0.181025395	0.24775637	0.427498432	0.265588609	0.118642636	-0.081123911	-0.197609687	-0.565507266	-0.631801765	-1.197820464	-1.255853675	-1.021793606	-0.763671262	-0.405409321	-0.046211444
Capn2	0	-0.230646928	-0.266504416	-0.809972287	-0.639773607	-0.32266985	-0.309711619	-0.829537356	-1.2112987	-1.731235282	-1.943612634	-2.222548549	-0.780174672	-1.645216366	-1.435037285	-0.96417683	-0.272589231
Krt1-14	0	1.486782107	0.311258352	0.631042997	0.85010457	-0.118644496	-0.653976229	-0.798366139	0.576076537	-0.005706118	0.259867127	0.161463423	-0.547487795	0.291231298	0.452512205	1.479992941	1.334779013
Pep4	0	-0.59124289	0.048455063	-0.429847738	-0.679846024	-0.74700686	-1.314123462	-1.472559611	-2.095863282	-2.462920753	-2.366129257	-2.351702187	-1.925938281	-2.002263915	-1.831522679	-1.060111887	-0.293745009
Try4	0	0.099178084	-0.779469474	-0.458857107	-0.153451027	-0.884463848	-0.937769678	-0.259514329	-0.27797517	0.412928996	0.274101292	0.858007414	0.831128096	0.609524993	0.256892001	-0.05147458	-0.167150311
Alad	0	0.389965435	0.273518427	0.240056335	-0.062898259	-0.29641953	-0.659702977	-0.645674554	-0.362952563	-0.48475277	-0.514541304	-0.879663133	-0.344266183	-0.251052546	-0.109203169	-0.179044505	-0.182050325
Hadh2	0	0.245320965	0.26996712	-0.198582136	-0.334491556	0.295241723	0.583775982	0.601252236	0.46973544	0.280075216	0.141641951	0.361822439	-0.142644107	-0.593577628	-0.452775574	-0.423400972	0.034443724
Vim	0	0.280754696	-0.708585957	0.494538915	0.561782131	-0.218731179	-1.314946494	-0.449095923	0.178453491	0.880726928	-0.242190152	0.139955466	-1.225728905	0.475969317	0.247453852	0.686917854	0.334867151
2410026K10Rik	0	0.850983473	0.035996445	0.701777986	1.379185636	0.539659423	0.099527483	0.226207817	0.760735125	0.357628917	0.212488533	-0.754559905	-0.380519778	0.909997041	1.194330895	1.081391264	0.077340626
Ptprc	0	-0.202552213	-0.648867795	-0.609619219	-0.647897699	-0.370282911	-1.513129756	-1.445828209	-1.640481885	-2.394485259	-2.266876802	-2.816045882	-2.551317462	-1.663824876	-1.631505087	-0.554949932	-0.699228182
Rpl12	0	0.331843564	0.340955093	0.382810337	0.814974652	-0.093109404	0.57100721	0.313696217	0.856264523	1.321554936	1.358764863	1.316944687	1.004656362	0.458753076	0.393027935	0.216963228	0.730171442
0610038L10Rik	0	-0.009674113	0.29257119	0.327029193	0.311341271	0.223727874	0.664522076	1.183583565	2.115640376	2.358710901	2.571757331	3.045705386	2.074936733	1.580069058	1.486480148	0.867342948	0.131680442
S100a3	0	-0.020957806	0.149511616	2.494566922	0.367638896	-0.513565056	-0.270111019	-0.259842683	0.025776248	0.446913947	0.521282446	0.835058967	0.535963215	0.106331235	-0.102378109	-0.132200242	0.117676209
S100a3	0	0.405167255	0.013056153	4.816227326	-0.819427754	-1.722466024	-1.722466024	-1.137503524	-0.584962501	0.909802191	1.300789328	1.874469118	1.282933963	0.313157885	0.729074809	-1.206450877	-0.273565073
2610031L17Rik	0	-0.038413803	0.193780062	0.100448804	0.001014554	0.039393951	0.288643685	0.049039841	-0.062376071	-0.442324375	-0.519220239	-0.459177913	-0.129457465	-0.173990365	-0.266184063	-0.163892571	-0.125410943
Ii	0	0.396342922	-0.207311721	-0.22472972	-0.10495232	0.034527424	-0.376454817	-0.081662738	0.340331186	-0.878188005	-1.13489033	-0.806488559	-1.198088729	0.287044304	0.619115332	0.533282677	-0.626335433
Ppgb	0	0.269828691	0.216109277	0.258005362	0.507947249	-0.004698732	-0.079687212	-0.077080363	0.239668523	0.153113713	-0.007426062	-0.162928507	1.311632777	1.809953842	1.489446564	1.452169116	0.155720309
Rdx	0	-0.384239607	-0.020580877	-0.050795765	-0.482171157	0.161590834	-0.117564777	-0.012467844	-0.724334461	-0.667484764	-0.561375404	-0.401005962	-0.700893186	-0.962981219	-0.788714192	-0.581110584	-0.067294228
A430005L14Rik	0	0.197889935	0.246377338	0.350262817	0.469249593	0.392984494	0.743506695	0.45243804	0.34419979	0.094169536	0.293287982	0.286664075	0.78064668	0.606947256	0.556007653	0.504381964	0.05226081
Amy1	0	-0.935617259	-0.334869256	-0.707455608	-1.722769827	-0.23553461	-0.787287201	-1.480520923	-2.364114153	-3.404465327	-3.867231557	-4.549716984	-4.358388066	-3.478666269	-3.170104759	-2.537246907	-0.212983511
Ndn	0	0.001446764	-0.141516838	-0.448010115	-0.174829917	0.155102817	-0.226499483	-0.749869604	-1.193433658	-2.791698729	-3.144813743	-3.506698131	-2.386403897	-2.008620173	-1.772717673	-0.483365627	-0.073015292
Grp58	0	1.140051705	0.97945088	1.307162294	1.175487433	0.530207324	0.470717466	0.96297267	0.942018157	0.336443307	0.485123172	-0.576105734	0.582977465	2.002760327	1.785943205	1.479768357	0.950401325
Ssr2	0	0.603458844	0.443581303	0.773724144	1.135857283	0.649237717	0.856018266	1.409013712	1.915848688	2.978444969	3.129470144	2.48896213	1.49505935	1.81055244	1.424700597	0.857255691	-0.166632281
Hmox2	0	0.071313352	0.048094288	-0.207304348	-0.76959907	-0.3587578	-0.423549496	-0.388148258	-0.66078191	-1.621468986	-1.458108768	-0.844572588	-1.603738607	-0.633150791	-0.697103423	-0.589633668	-0.100742596
Tncc	0	0.614852073	2.473931188	0.471419969	0.596531889	2.172246313	0.996511014	0.596531889	0.913843356	1.251956879	1.37529132	0.728577809	2.003480569	1.263615084	0.328880856	0.68589141	2.015596855
Plrg1	0	0.085217387	-0.004447618	0.146178702	-0.722343116	-0.064544917	0.095644758	-0.227118472	-0.956800673	-0.882700047	-0.908368305	-1.178116054	-0.939359609	-1.162056204	-0.86583813	-0.741704904	-0.28130924
Pcna	0	-0.54582367	0.077753866	0.799981218	0.1376829	0.897672577	0.627753321	0.369972389	-0.047658554	-0.569587486	-0.334811665	-1.120088863	-0.619240883	-1.200671469	-0.92241612	-0.383903314	0.016055217
2010005E08Rik	0	-0.177013148	0.184488441	0.087622511	-0.374210714	0.253857032	0.277004944	0.386198665	0.051099525	-0.660960445	-0.695905993	-0.423150645	-0.077618891	-0.094739045	-0.282502231	-0.379913483	0.041318242
Mkrn1	0	-0.447680913	-1.41043387	-0.379406974	0.528259624	0.572705035	0.621122164	0.785924016	1.476272751	1.125022228	1.354273625	1.211892411	1.59523276	1.638475731	1.140976071	0.896273488	-0.436625724
Mkrn1	0	-0.065842616	0.026816827	-0.178369725	0.224418864	0.279428346	0.787660376	0.958907028	1.354549015	0.837654046	0.567130962	0.627387971	1.842677431	1.850277678	1.595620766	1.096093012	-0.071668332
Mkrn1	0	0.388352796	0.330637298	0.201045716	0.430090694	0.278032747	0.240991044	-0.272510489	0.065026556	-0.340224194	-0.926731261	-0.793948264	-0.427880016	-0.085399603	0.07768741	0.305202948	0.411874606
Myhca	0	-0.593301802	0.157397904	0.629986425	0.535622737	-0.346034712	0.131063756	0.437725094	0.319431362	0	0.468098743	1.297610079	0.299300407	0.638023744	0.319431362	0.682741665	0.564023163
Cdkn2b	0	0.122598757	-0.173996749	0.15060354	0.104493432	-0.006437555	0.148172173	0.29623248	0.461649862	0.475682931	0.652912341	0.930928888	0.526008989	0.778354887	0.627439562	0.113972545	0.072082643
Lrp1	0	0.535489954	0.008588051	0.523381476	0.848835836	-0.558292835	-1.146614027	-1.329814259	-1.532468331	-2.714473751	-2.074251917	-3.232885479	-2.780700576	-1.101248723	-0.783115308	0.184680462	-0.28273632
Ddost	0	0.057556391	0.538932638	0.677150776	0.447473212	0.558637905	0.646991627	0.467378132	0.147726221	0.885674479	0.766030797	0.390216211	-0.108961586	0.343608187	0.175690556	-0.065076961	0.258347
Agr2	0	0.2587128	-0.464294337	-0.582088605	-0.349886065	-1.400250282	-0.067730776	-1.280107919	-1.987112316	-0.12461584	1.344477354	-0.710362627	-1.301220906	-0.575643196	-0.357237393	-0.413599836	-0.098200653
Agr2	0	0.094704424	-0.366222474	0.053060062	0.493611063	-0.578592976	-0.211862528	-0.084566529	0.157100961	0.584394957	0.752205472	1.290608819	-0.42786154	0.337336404	0.182448556	0.302217669	0.280308175
Slc4a1	0	0.418952549	-0.286431682	0.63058105	0.321928095	-0.925633564	-0.095620624	-0.338356137	-0.654842271	-0.227716508	-0.358319947	-0.371784301	-0.676400184	0.06290257	-0.771348588	0.102390359	0.237102555
Bsg	0	0.610879058	0.621299253	0.339989059	0.301294478	-0.021850482	0.050950666	0.07910086	0.035563483	0.31370604	0.313838919	0.087830038	-0.370851934	0.421542604	0.343299608	0.345810035	0.220390206
Nxf1	0	0.350536512	0.404917815	0.624931513	0.419963937	0.023832672	-0.161154792	-0.143035436	-0.299714332	-0.176268419	-0.153816064	-0.644088647	-0.51993689	-0.563241811	-0.213266824	-0.050360453	-0.39430346
Col5a1	0	0.073330603	-0.051636477	0.397151014	1.110023788	-0.014152643	0.028344626	-0.355228104	-0.715561074	-0.681373268	-0.937922158	-1.359628804	-1.203810996	-0.654090022	-0.767826558	-0.233522624	0.060212122
Ctbp1	0	0.027347292	0.32483725	0.280595039	0.254296942	0.328847545	0.220711182	0.432806721	0.24580608	0.224406247	0.11411799	0.324323852	-0.059213613	-0.012916228	-0.019417966	0.235467119	0.057823761
Mod1	0	0.032619915	0.259352168	-0.843501344	-0.134871597	0.382856487	0.076704654	-0.361189107	-0.680885086	-0.767296933	-0.592669567	-0.268408454	-1.079283147	-1.472067734	-1.54263316	-1.159788443	0.582840269
Lsm2	0	0.110721807	0.195088013	0.954569943	0.348533578	0.36189471	0.885732908	0.657968913	0.62915903	0.138590742	0.188437338	-0.492470414	0.653508892	0.328105696	-0.007043587	-0.193594907	-0.325397999
1110001H19Rik	0	-0.339058748	-0.244136531	-0.359657246	-0.582279415	-0.026407432	0.045281111	0.049971507	-0.292772797	-0.100279565	-0.021646243	-0.060470322	-0.941460025	-0.854025189	-0.86036211	-0.754804871	-0.108184925
Mrps24	0	-0.014859759	-0.124061187	-0.082953322	-0.206250211	-0.126242563	-0.114897589	0.225965846	0.028671456	-0.091266993	-0.116782233	-0.110478342	-0.377894327	0.135209073	0.048987864	-0.022524081	-0.022170804
Cnbp	0	-0.346969732	0.019732589	0.126847761	-0.584609361	0.199924727	0.327196944	0.114717303	-0.493447716	-0.729425076	-0.918761299	-1.296474344	-0.826593037	-1.198990622	-0.925331736	-0.937578796	-0.410536627
Cnbp	0	0.767620068	-0.341273445	-0.015455472	-0.91504353	-0.923990505	0.25611973	-1.438884241	-0.555697906	0.265987723	0.522944848	0.506390507	-0.345774837	-0.114393632	-0.930737338	-1.15726841	-0.626956589
Cnbp	0	0.245875015	0.472200274	0.30924468	-0.017863777	0.504766935	0.496705959	0.558169655	0.348619024	-0.007385101	-0.252468534	-0.079908505	0.052235843	-0.029735321	0.113951463	0.080633588	0.300919594
Pdlim3	0	-0.307714236	-0.171818888	-0.150416843	0.164518665	0.769227081	0.574449274	0.960908029	0.311491605	-0.820268241	-0.740302409	-0.29118995	-1.155498997	0.012232329	0.420739859	1.032903883	0.03666871
Fbn1	0	0.854765638	0.394697134	-0.065715373	1.080923701	0.829825309	0.682757033	-0.459283863	-1.129519966	-1.840881106	-2.14954587	-2.70258132	-1.221292263	-1.089936166	-1.108009926	-0.194597158	0.184197916
Ubl1	0	-0.64643564	-0.429220711	-0.493531327	-0.813196381	0.003129512	0.206170702	0.281046714	0.020619194	-0.731716122	-0.874816218	-0.664549533	-0.268127326	-0.799417894	-0.684520954	-0.767579151	-0.405669256
Col4a1	0	0.100824406	-0.101302812	0.22641572	0.466457745	0.395756693	0.400288904	0.046633419	-0.476734096	-0.741497021	-0.961773005	-1.628322053	-1.434616993	-1.196742692	-0.947836562	-0.570653699	-0.236106162
Hig1-pending	0	0.056748417	0.051471798	-0.425475978	-0.358899876	-0.013640911	-0.246127352	-0.210965152	0.201934152	0.878685346	0.635131293	1.044444643	-0.038622217	0.177500577	0.191543045	0.015635272	0.207308094
Mfap2	0	0.610368686	-0.030073272	0.926389634	1.846929956	0.847861464	0.155553908	-0.021078047	-0.311730361	-0.427176059	-0.49943091	-0.424856065	-0.860401822	-0.576707654	-0.52463526	0.280651551	-0.310470145
Hs1bp1	0	-0.03109608	0.069956281	-0.314182316	-0.24143524	-0.02491552	0.310608963	0.497499659	0.238709801	0.265053573	0.572074414	0.397503869	0.644050153	0.338442393	0.255310299	-0.010189318	-0.157908526
D9Wsu149	0	-0.330998866	-0.111483754	-0.152455988	-0.385855834	0.320052187	0.348578131	0.269641793	0.105757614	-0.484184362	-0.775338778	-0.837702558	-0.250011297	-0.389454742	-0.478920863	-0.637882815	-0.031622826
Nsg1	0	-0.524526647	-0.163190167	-0.318075769	0.07515736	0.76144457	-0.347222115	-0.726715497	0.022961148	0.341848789	0.214656773	0.07515736	0.401472772	-0.387023123	0.279654027	-1.417611443	-0.640003864
Ppp2cb	0	-0.239714491	0.205501493	0.327959836	-0.153683062	0.310109205	0.117335825	0.063784508	0.035585114	-0.849110773	-1.085178131	-0.740548942	0.417203097	0.371827783	0.278329068	0.128728465	0.207293661
Igbp1	0	-0.308764081	-0.010587359	-0.15854555	-0.227818075	0.096488505	0.606589767	0.953165174	0.625329266	0.385890368	0.271517598	0.161748737	0.525465541	0.705140721	0.354557279	-0.090314551	-0.149122856
---	0	-1.166485917	-1.059754743	-0.149836789	-0.892756911	-1.292953919	-0.758550534	-0.586685122	-0.354721328	0.429597323	0.865362949	1.07600771	0.544222136	0.332676606	0.533953801	-0.188551859	-1.09119779
Dscr3	0	0.288120794	0.062860437	-0.05505853	0.44928339	0.269148093	0.102501832	0.103097167	-0.172991588	-0.953244329	-0.845165441	-0.648124521	-0.206655797	0.006060636	-0.14444599	0.402731849	0.131290859
Banf1	0	0.044208165	0.173040268	0.431843189	0.098572051	0.360250135	0.732961684	0.756656135	0.397993676	0.345993526	0.503768918	0.296342669	0.614028613	0.040748647	0.113761745	-0.010449319	-0.06709346
E430034L04Rik	0	-0.277783325	0.19535674	-0.158329822	-0.772019591	-0.00355842	-0.218575669	-0.543807382	-1.030853332	-1.74019868	-1.833763573	-2.146479771	-1.078689681	-1.306215551	-1.114398427	-0.799380422	-0.157243578
Calu	0	0.133128726	0.359022613	0.276152289	0.165871775	0.305366414	0.244128147	0.17329871	-0.410649594	0.188994956	-0.088982224	-0.321719276	-0.246675056	-0.476332249	-0.485608433	-0.675162067	-0.230690895
Nasp	0	-0.00610881	0.982624079	1.722466024	1.782762934	1.825814287	2.093426864	2.054824025	1.138426849	0	0.298162629	-0.827819025	0.384750314	1.342105977	0.384750314	0.532545252	0.716913631
Dag1	0	0.05178597	0.028638887	0.131438082	0.510840177	0.285626041	0.363779963	0.262030925	0.116833009	-0.942634202	-0.751011276	-0.928364105	-0.91109682	-0.626914718	-0.45284342	-0.074619873	0.002807695
Col6a3	0	-0.109960669	-0.094635716	-0.001532824	0.18901174	-0.136530976	-0.228541681	-0.747267735	-1.813584214	-2.999521936	-3.090847966	-3.937880793	-3.22976553	-2.330069703	-2.364831531	-1.443938853	-0.462629695
Arha	0	0.299406064	-0.2353156	0.331413766	0.229875739	-0.095814275	-0.242386629	-0.77433827	-0.062305012	0.893410124	0.577305178	1.107619989	0.596081367	0.532438509	0.672376962	0.439329105	0.188099763
Arha	0	-0.108415815	0.007473214	-0.646347004	-0.706996432	-0.440029399	-0.352272155	-0.362707937	-0.761909366	-0.545310646	-0.695138661	-1.027130382	-0.01873916	-0.555285243	-0.202698544	-0.334734967	-0.271157188
Arha	0	0.089620074	0.141687347	0.225518522	0.010403517	-0.310628062	0.021265286	-0.142833491	-0.035920531	-0.117303909	-0.226571121	-0.469520299	-0.033006759	-0.818056117	-0.64551969	-0.481228046	0.039206921
Srprb	0	0.743271938	-0.186580777	-0.223000256	-0.383381485	-0.431744506	-0.16325567	-0.228685761	-0.301712232	1.745448496	1.536346246	1.007878631	-0.913896201	0.701280913	-0.94397754	-0.5213607	0.437049994
Ltf	0	0.2851192	0.329916592	-0.913668396	-1.337190442	-1.72713696	-1.296784853	-0.04879704	1.056074253	3.047545132	2.965011822	3.68218132	4.675024942	4.66436948	4.658882874	4.226624888	2.243981427
---	0	0.214656773	-1.224966365	-0.448862377	-0.524526647	-0.860393933	-1.055041364	-0.946981618	0.118441457	-0.07928891	0.597763783	0.681924231	0.234465254	0.875170306	-0.417611443	-0.318075769	-0.946981618
---	0	0.658335687	-0.747457968	1.423636628	0.945672838	-1.402546555	-0.461785758	-0.275634443	-0.747457968	0.593301802	0.231325546	1.316901278	0.38332864	0.061400545	-0.064130337	0.120294234	-0.223438231
---	0	1.343954401	1.489384841	1.199219308	0.12229043	0.12229043	-0.056583528	-0.727747064	0.558832769	0.86332856	0	1.63405705	0.646517171	-0.039374238	0.715724447	-1.2410081	1.157541277
---	0	0.137997118	-0.771157174	-0.201724372	0.20234201	-0.23542389	-0.37869265	-0.476044585	0.196035136	0.65733302	0.545199467	0.836284033	0.268454682	-0.087689129	-0.0311056	-0.055353146	-0.346114281
---	0	0	-0.555561584	0.108934372	0.477321778	-0.339717408	0.644082477	-0.350497247	0.185555653	0.036313699	0.13492958	0.636823619	0.742048494	-0.269839584	-0.246160587	0.365396123	0.588729331
---	0	2.33198176	0.91694426	0.409984272	0.764941167	-0.061839254	0.685618714	0.162056758	0.307734213	1.291339775	1.663495903	2.537096189	2.234591358	1.458514165	0.685618714	0.953870829	0.879047653
Epha6	0	-0.107612364	-0.608305948	0.147263519	0.831458637	-0.421427813	-0.967153506	-1.408007297	-0.853645839	0.565025655	0.56298266	0.358313017	-0.01314768	0.389390041	0.424320153	0.254957716	0.350438024
Itm2b	0	-0.488988365	-0.136530493	-0.262285194	-0.566219158	0.033852098	-0.380187528	-0.59921633	-0.584611033	-1.406431272	-1.694687509	-1.504111426	-0.840193488	-0.359517909	-0.374379141	-0.310275763	-0.064299679
---	0	0.745427173	0.46712601	-0.608491036	0.896670753	-0.839535328	0.896670753	-0.715903979	0.259494048	0.110245317	0.6212762	0.896670753	0.208994566	-0.147296091	0.426659419	0.612976877	-0.484578433
---	0	1.555816155	0	0.485426827	0.485426827	-0.321928095	0.622930351	-0.434402824	0.895302621	1.871843649	1.298658316	2.070389328	0.799087306	0.622930351	0.545968369	0.189033824	0.545968369
---	0	-0.407368278	-0.751232163	-0.479759469	-0.195436328	-2.467439197	-1.840563055	-1.405016697	-1.21590043	-0.264099519	-0.005333444	0.294338152	-0.730473603	-1.228319689	-2.724597037	-1.840563055	-1.60641561
Chx10	0	0.810175441	-0.773660394	0.818043684	0.375467962	0.482600783	0.492467813	0.472665805	0.574383571	1.470527951	1.242299714	1.573719805	0.659424144	1.067563284	1.277780991	1.173872186	0.962967293
Cacna1s	0	-0.238466069	-0.848816271	-0.863644958	-0.9686028	-0.677457687	-1.297225547	-1.148329269	-0.933630661	0.06864925	-0.352802895	0.133557614	-0.796897792	-0.630733161	-0.365938298	-0.424282284	-0.589063982
Rpl5	0	-0.264750582	-0.00404646	0.117919302	0.047616079	-0.034134819	0.162878776	-0.117428678	0.089852698	0.163498139	0.228506191	0.482644062	0.043822036	-0.052752154	-0.283871512	-0.228035494	-0.094917611
Col1a2	0	0.177495083	0.261270254	0.399654943	0.693174973	0.18870239	0.291816359	-0.194097069	-1.041253364	-1.998856655	-1.937840507	-3.548124652	-2.512506535	-1.224534967	-1.351245309	-0.506254148	-0.241397622
Chrna7	0	0.305636954	-0.458600362	0.27556639	0.728016429	-0.156924371	0.218530231	0.110321014	0.744458914	1.187941911	1.223565821	1.22641154	0.826181281	1.143112986	0.493287122	0.245185863	0.124748085
Scn7a	0	-0.666615576	-0.620620807	-0.906512292	-2.275359303	-0.672304962	-0.764187063	-0.891120663	-1.635932572	-2.135798503	-3.050115141	-2.613025436	-1.874377399	-1.599620508	-0.995329746	-1.074246804	-0.894697383
Lcn3	0	0.655351829	-0.400682206	-0.381761344	-0.381761344	-1.17625064	-0.152003093	-0.551099049	-0.074000581	1.455491621	0.46727948	1.415488271	0.969012308	0.358958826	0.485426827	0.10433666	-0.085435477
---	0	-0.201429528	-0.770037416	-0.349782207	-0.334241356	-0.012313261	-0.556633778	-1.234705683	-0.819668183	0.510890217	-0.268767519	1.203587169	-0.618034322	-0.53871187	-0.349782207	-1.028896146	-0.947824535
Calcr	0	0.051399153	-0.90595651	-0.392784692	-0.537174602	-1.270528942	-1.053298226	-1.685566442	-0.90595651	-0.15782881	1.165766177	-0.15782881	-1.270528942	-0.494424954	-0.992544195	-0.948600847	-0.076757199
Tnfsf8	0	0.435980759	-0.806674566	-0.586324176	-0.092746508	-1.315138929	-0.530212297	-0.670470182	-0.855091695	-0.104404713	-0.173331603	-0.084064265	1.62963155	-1.084064265	-0.164152176	-0.640457613	-0.226481309
Rps3	0	-0.147465304	-0.019070255	0.01662011	0.043331241	-0.075178275	0.438016054	0.289746231	0.313807515	0.100878972	0.080344315	0.38088208	-0.097074372	-0.186712535	-0.364204737	-0.287682102	-0.214631718
Gabrb2	0	1.277084668	0.988832909	0.217249118	0.379958989	-0.608253151	0.3209009	0.033827928	0.533276612	1.192752035	1.521402511	0.63926238	0.924467369	0.553240964	0.654563834	-0.616101013	0.71419662
Muc10	0	0.147306699	0.160274831	1.288358562	0.655351829	0.272023189	-0.010860993	0.925999419	1.148934105	1.237257771	2.287620044	2.983221651	4.109987319	2.414812061	2.101818134	0.821710215	0.969012308
Htr1a	0	-0.521469577	-0.729076924	0.02970461	-0.643725327	-1.095950594	-0.424608038	-0.740692888	-1.393102848	-0.906105598	-0.833413583	-0.3016557	-0.551843226	-0.146816461	0.054783802	-0.896978712	-0.345324138
Icam1	0	1.478540442	0.756454024	-0.429213268	-0.652901329	-0.072988519	-0.135005017	-1.28865194	-0.736965594	0.093109404	-0.413755673	-0.363394712	0.433671673	0.65015182	-0.314732593	-0.447458977	-0.917751588
Fzd6	0	2.243779849	0.358191639	1.036689809	2.039882791	1.290102649	1.92944672	2.341899516	2.517848305	2.439421658	1.889886474	1.788495895	0.955605881	2.039882791	2.074546953	2.095157233	1.290102649
Fzd7	0	0.5242123	-0.971430848	0.163021572	0.805827452	-0.097819201	-0.374296568	-0.13606155	-0.153785299	0.962925988	0.214585362	0.332575339	0.402964667	0.736003477	0.940827986	0.70880034	0.255444781
Il18r1	0	0.193731539	-0.253036479	-0.277148935	-0.375238008	0.14617239	-0.203675277	0.701211254	0.76163445	0.316970145	0.067296596	-0.502110235	-0.340947741	-0.79519988	-0.980732775	-0.798686056	0.026508693
Cep2	0	0.089267338	0.560888366	0.319880266	0.333748519	0.250187526	0.370619399	-0.725077516	-0.013363142	-0.208814015	0.51866013	0.871675903	-0.730160416	-0.759306762	-0.730160416	-0.680119734	-0.142936638
Gsh1	0	1.480365354	1.002465444	0.996706174	1.575058377	0.671683273	0.115350671	0.600777498	1.395369256	0.589889182	0.582218168	2.37204355	1.010653292	0.255612694	0.330784043	-0.137997118	1.22708488
Gcet	0	0.351743749	-0.766650951	-0.24639414	0.097078881	-0.12340234	-0.07206396	-0.385221845	-0.083841127	0.30734963	0.178207494	0.650757452	0.090806284	0.545372148	-0.780000505	-0.906054008	-0.300332947
Prkcl	0	0.245557398	-0.660072652	-0.102060217	0.255133902	-0.715109015	-0.196800707	-0.450984196	0.242672007	0.660234539	1.265595151	0.890892517	0.60775377	0.317707184	0.597626921	0.319077481	-0.149916217
Shc3	0	0.634450684	-0.543886558	-0.053046234	-0.287193679	-0.646136616	-0.730037874	0.148352679	0.176276681	0.221648189	-0.379032546	-0.053046234	-0.448406249	-0.491690347	-0.287193679	-0.543886558	-0.819121417
Etsrp71	0	0.960058989	0.432050231	0.147216314	0.842533235	0.776207688	-0.116984848	0.033196218	1.653074391	1.274932326	1.220546126	0.871060018	1.503487682	2.305822942	1.80643207	1.404505058	0.838205147
Rcvrn	0	0.373340668	-0.553435995	0.033166864	0.097297201	-0.94729295	-0.326128083	-0.799825618	-0.140862536	0.527931556	0.925999419	0.846131754	0.511550414	0.167686529	-0.06871275	0.097297201	0.167686529
Htr5a	0	0.158400865	-0.213248768	-0.02207563	0.145576824	-0.726023712	-0.535073625	-0.709619287	-0.665445849	-0.240344386	-0.416938597	0.142352923	0.038141324	-0.367157349	-0.391950117	-0.288260382	-0.159344059
Ofa	0	1.920398525	0.166971684	0.060662782	0.365517363	-1.026800059	-2.139274789	-1.441837559	-0.607261168	0.8460287	-0.091340312	0.880090536	1.194303666	1.442434734	-0.441837559	-0.973688723	0.166971684
---	0	0.662227627	-0.364572432	0.30218416	2.02774499	0.608120222	-0.311461096	-0.958580073	-1.042644337	0.90595651	2.02774499	2.566164905	2.017403046	0.7481277	-0.709220604	0.183864192	0.542318163
Hsf2	0	0.563777171	-0.497252263	-0.439071191	0.445213974	0.041459607	-0.113725736	0.267933205	-0.207745645	1.43902214	0.185265548	1.586363856	0.081760972	0.196320736	1.075787071	-0.399696953	-0.660513534
Npn2	0	0.958179824	0	0.446634344	0.286881148	-1.462526425	-0.39051518	0.23878686	-0.374395515	0.678071905	1.851427812	1.629606416	0.12998947	0.514573173	-0.485426827	-0.054606331	0.203424917
---	0	0.48777402	0.640466739	0.808114726	1.054805991	0.119229835	0.284397388	0.078587851	0.574770164	0.94353254	0.705082614	1.128771651	1.337226415	1.151591942	0.731538643	1.127444017	0.727747064
Zfp2	0	0.90068833	1.014355293	0.646363045	0.752190093	0.337400842	0.311351474	-0.211768238	0.245151701	-0.573093542	-0.487938046	0.569829197	1.024874669	-0.390985113	-0.332947096	0.6646807	0.509420461
Mitf	0	-0.345920951	-1.110310145	-0.401740677	-0.219223311	-0.79488557	-1.59400764	-0.842596919	-1.110310145	-1.329461768	-0.375509135	0.016932066	-0.133201895	-0.050983929	-0.48763263	-0.405716871	-1.154231194
Cxcl2	0	0.209453366	-1	-0.790546634	-0.573735245	-0.394150133	-0.467059712	-0.218640286	-0.476438044	0.081083929	0.298291731	0.327328083	-0.540568381	-0.159536766	1.090641752	1.073606041	-0.406048716
Mc1r	0	-0.606223419	-0.449965481	-0.291482709	0.587773763	-0.424100337	-0.819401618	-1.365683651	-0.398690757	0.25210738	-0.996893134	-0.341273906	-0.472598855	0.175492881	0.455670227	0.123418834	-0.012046696
Myf5	0	1.042007527	-0.116023796	-1.137503524	-1.039892727	-1.514573173	-0.652076697	-0.910994994	-0.116023796	-0.792675027	-0.581687369	0.107383535	-1.406320282	-0.7589919	-0.371968777	-1.137503524	0.14345279
Rag2	0	-0.37056287	-1.007992791	-0.841634404	-0.662743622	-0.992051247	-0.405328288	-1.303448674	0.062396537	-0.070787917	0.03672513	0.160744318	-0.776469358	-0.261441148	0.136778733	-0.58098265	-0.553426927
Tnfsf4	0	-0.388746201	-0.610053482	-1.857980995	-1.353360603	-1.63301463	-0.741117237	-1.255096586	-2.081877007	0.4639471	0.601450624	1.052511837	0.096215315	-0.546913893	-1.214124805	-1.688055994	-1.103093493
Anxa2	0	0.40864653	0.178019254	0.191126592	0.458281011	-0.385148571	0.037265399	0.033282802	0.356446678	1.068736478	0.998621946	1.187592163	0.827502843	0.447098428	0.380158849	0.448594457	0.294072156
Zfp29	0	1.172613373	-0.172522113	0.747307538	0.957874524	0.767771641	0.970288695	0.109877618	1.524915117	0.054319641	0.372912024	0.4834485	1.764720469	0.337755578	0.92180527	-0.035018589	0.391493449
Phxr3	0	0.859372764	0.185745519	0.297493877	0.568966571	0.236482881	0.014609695	-1.418713157	-0.011055189	0.983385286	0.025470688	1.772858087	0.887426052	0.185745519	0.153103967	0.610433188	0.664702851
Npn1	0	0.32045068	0.272356392	0.608881863	0.430824878	-0.454456486	-0.025324156	-0.544197467	0.46652894	-0.118433561	0.863013214	0.355497628	0.452568998	0.335742332	0.473990253	0.419828674	-0.051100791
Rds	0	-0.142486931	-0.986495736	-0.188129597	-0.09341094	-1.121015401	-0.965737175	-1.23349013	-0.396563561	0.151550767	0.538494053	0.350290318	-0.125942082	-0.5360529	-0.036641844	-0.587225552	-0.765384002
Htr1f	0	0.292450894	-0.711967777	-0.568842835	1.60641561	0.697527283	0.775354423	-1.521537121	0.762671308	0.855183447	0.89640611	0.509159677	-0.021776942	0	-0.711967777	-1.153805336	0.815821015
Dvl3	0	0.68521044	0.313660479	-0.249359469	0.876965131	-0.444339635	-0.296393003	0.022720077	1.280107919	2.617791031	3.326500825	2.986483173	1.335603032	1.799482078	1.238980914	0.289506617	0.073657042
Zfp92	0	0.121178858	-0.108252891	0.169749416	0.126978644	-0.998420695	-0.612883929	-1.437866269	-0.918591671	-0.425080114	-0.203293994	0.187896763	0.29094242	-0.15499095	0.159882387	-0.551382697	0.479545654
Pctp	0	-0.428093652	0.038474148	0.318805377	0.458722503	0.400833291	0.309396463	0.287200717	0.303089589	-0.70801422	0.486818718	-0.255257055	-1.121990524	0.916734845	0.859862129	0.430068234	-0.717600269
---	0	-1.003543256	-0.072573307	-1.281794099	-0.210449027	-1.119217576	-0.23800851	-0.819497146	-0.24358415	0.892267894	0.707409929	1.284887927	1.480616011	1.375423117	0.928046807	0.195002423	-1.027389998
Map3k2	0	0.919698372	0.466930484	-0.387730153	-0.239338313	0.197232347	-0.919581318	-0.650764559	-0.474441786	-0.272252936	0.027307346	0.870286178	-0.196588666	0.885288341	0.370715168	0.275234859	0.114770187
Lcn4	0	-0.185177085	-0.768572291	-1.141923887	-0.991748147	-1.249307423	-1.646962844	-0.937909995	-1.563061586	-0.787493153	-0.886008893	0.080468534	-1.708739041	-0.937909995	-1.337180179	-1.6212762	-1.064882852
Acvr1b	0	0.112953899	-0.306091884	-0.205689987	-0.084682784	-0.832619496	0.004322222	-0.258712183	0.510299986	1.327975587	1.010474449	1.270948615	0.785009194	0.582280335	0.505951896	-0.031255448	-0.532439869
Sema3c	0	-0.731969497	-0.590271412	-1.976783213	-0.603629795	-0.407549827	-0.677277251	-0.533560036	-0.876089214	-3.019114711	-2.949236886	-3.411655894	-2.21636986	-1.844028004	-1.453372412	-0.81499264	-0.289506617
Ddx6	0	-0.330982234	0.08992761	0.151970072	0.237269327	0.124668405	0.296095782	0.092304289	0.419735359	0.790001338	0.809224909	1.007301187	0.525986256	0.252779829	0.02466392	-0.068063211	0.174284541
Atm	0	1.647316893	0.991011217	1.697910086	2.264029711	1.088341087	1.106488434	0.264029711	1.675642968	2.645885885	1.892280394	2.005961558	1.23513716	2.122353756	1.757429697	1.156923156	0.514573173
Cncg4	0	0.572578776	0.736965594	0.743608868	0.890521523	0.774212637	-0.427421224	0.269186633	0.061554671	0.956819176	0.65241295	2.805768671	0.910339074	0.269186633	-0.393011193	-0.700439718	0.661796365
Gli3	0	-0.153217995	-0.137503524	-0.525544291	-0.02535945	-0.320562553	-0.942155925	-0.228050414	0.295455884	0.473668856	0.135514971	0.604502687	-0.444481277	-0.09836513	-0.207712526	0.238231015	-0.525544291
Syt2	0	0.277495728	-0.858746148	1.096881408	0.716938539	-0.543492059	0.015218443	0.164645701	0.765444749	0.666744545	1.423807709	1.000764747	0.682082312	-0.099754247	0.64734015	0.006106655	-0.34389556
Hsd17b3	0	-0.534893157	-1.26021231	-0.825374568	-1.767553914	-1.378511623	-0.616066161	-1.093782146	-0.989946335	-0.898716664	0.425091164	0.409984272	-0.003029812	-1.605282485	-1.284582739	-0.652076697	-0.261421104
Foxl1	0	0.270213058	-0.019691437	0.109289922	0.373226662	-0.404913282	-0.110005535	-0.463246592	-0.116324118	0.824237179	1.188989263	1.422953107	0.708700189	0.486877501	0.218104415	0.176008053	0.207804885
Ppnr-pending	0	1.365626638	0.145409482	0.789542288	1.303141535	0.466507408	-1.429902849	-0.324607906	0.191688574	-0.094844333	-0.237257771	0.852748759	-0.201633861	0.103304498	0.273704148	0.386843124	-1.591095114
---	0	0.693998146	-1.020570206	0.54924575	0.420597025	-1.339675943	-0.309449156	-0.11594148	0.294561616	1.253876378	1.035759763	1.553047321	1.553047321	0.388333175	0.578138302	-0.349105356	0.25465474
Kcnj3	0	-0.4398206	-0.894439369	-1.522114722	-0.124191243	-1.445545588	-1.060210618	-0.487745426	-0.4398206	-0.517585063	-0.844420931	-0.105943474	0.190141885	-0.75818208	-1.016948154	0.223896012	-0.585489128
Bid3	0	0.029606462	-0.207513245	-1.5307704	-0.306479696	-1.403578384	-1.14766339	-1.385431037	0.346114281	0.633974362	0.392426988	-0.155330521	-0.335219591	0.179353582	0.213489921	-1.049147649	0.455871217
Mtnr1a	0	1.040730252	-0.334695391	0.921644362	0.139235797	-0.16121257	0.179076062	0.677277251	0.179076062	1.049968459	1.921644362	2.280668588	2.080342108	0.234147444	0.595516279	0.46347036	0.897965366
Doc2b	0	-0.457840995	-0.07597036	-0.414772274	-0.805963031	-0.450210554	-0.652986412	-0.524955191	-0.007979528	0.184265412	0.842060793	0.316027493	0.880172761	0.277155945	-0.070110842	-0.299621495	0.087977647
Lhx5	0	0.824385682	-0.404176507	-0.488336954	0.171135824	-1.223604261	-0.356870792	-0.519253031	-0.787505146	-0.153214933	0.148364516	0.303642742	0.264850259	0.046484902	0.046484902	0.081250321	0.125228018
Zik1	0	0.59454855	-0.152003093	-0.447458977	-0.206450877	-0.845114398	0.137503524	-0.280451459	-0.206450877	-0.636361653	0.033276155	-0.49410907	-0.034061836	-0.794190463	0.529404524	-0.845114398	-0.514573173
Stra8	0	-1.213304549	-2.706148847	-1.612574732	-2.106389345	-1.323068115	-2.146190353	-2.564594703	-2.011440941	-0.709871933	-0.637176705	-0.842537316	-1.357694458	-0.736206081	-1.591816172	-1.340277405	-1.340277405
Mylc2pl	0	0.37609707	0.052355405	-0.63117093	-0.341664313	-0.650733197	-0.087266836	-0.665580961	-0.097297201	0.430634354	0.437598302	1.253857759	0.301714874	-0.406698198	-0.131244533	0.099953785	-0.120976198
Pace4	0	-0.123632519	-0.718924768	-0.64059492	0.615462729	-0.228332502	-0.224951082	-0.277870826	0.360617502	-0.323318109	-0.893751835	-0.699300905	-0.301237019	-0.350552822	-0.101998899	-0.085394202	-0.496584617
Glrp1	0	0.103504576	-0.275007047	-0.498201189	-0.024045474	-1.181897643	-0.677277251	-1.011972642	-0.702925838	0.341664313	-0.241730893	0.441618098	-0.011972642	-0.168435383	-0.374542721	-0.443129806	-0.359167495
Cplx1	0	-0.475359252	-0.977103027	-0.725975782	-0.400450839	-1.27712496	-1.003051479	-1.162541028	-0.364686746	-0.564639471	-0.353515997	-0.232443041	-0.344088397	-0.541003912	-0.579529433	-0.344088397	-0.678507436
Cmklr1	0	-1.683502869	-2.555072929	-1.127010028	-1.571090326	-3.347712121	-1.832744823	-2.304991246	-1.261641171	-0.976191343	-0.84521178	-0.51579059	-1.503662399	-1.519116051	-1.519116051	-1.860596943	-1.59428528
Cyp19a1	0	0.49565022	-0.976949916	-1.84588616	-0.155998505	-1.355045837	-2.393373955	-1.681032148	-1.84588616	-1.049419554	-0.691227915	0.413980967	-1.868847308	-1.771885579	-1.019136987	-1.551555624	-0.179727576
---	0	2.067114196	-1.447458977	-1.648156327	0.893084796	-1.447458977	1.109121722	0.324673472	1.490325627	1.514573173	0.805390735	0.210566986	0.561878888	0.707819249	1.422745594	0.855610091	1.817135943
---	0	1.14004796	-0.147341716	0.860393933	1.094859186	0	-0.042644337	-0.55721751	-0.086587685	0.094859186	0.542318163	0.608120222	0.635427568	0.47337081	0.368781908	0.635427568	0.722890409
AA410130	0	-0.097555309	-0.357031896	0.457412451	-1.202188851	0.091374353	-1.378511623	-0.92433573	-2.467778961	-0.92433573	0.621488377	0.923076023	0.016551176	0.157541277	-0.612976877	-0.400315994	-0.039374238
---	0	0.440760994	-0.332707934	-0.203424917	0.200232355	-1.08478042	-0.747745433	-0.919926408	-0.577820431	-0.215844176	-0.150810291	0.168731212	0	-0.073435447	-0.258031247	-0.150810291	-0.215844176
---	0	0.809478094	-0.622632919	0.270451877	0	-1.173648087	0.559958495	-0.410088283	0	-0.277984747	0.043943348	1.690106005	0.342601663	-0.333126301	0.043943348	0.086587685	0.809478094
---	0	0.64189497	-0.468647968	0.353163474	0.500898236	-0.291625335	-1.24894865	-0.570068285	0.759115625	-0.905190307	2.287215789	1.25735226	1.348895142	0.551922239	-0.359850578	0.617262993	0.309901011
Ppia	0	-0.251365143	0.003129698	-0.055064091	-0.139119614	-0.051317971	0.060406688	-0.138048785	-0.097012649	0.289899896	0.291851142	0.333522767	-0.105774199	-0.582867832	-0.71685959	-0.476012966	-0.117431752
Slc7a1	0	0.264647257	-1.575312331	-0.340606648	-0.149494993	-1.288431183	-0.781763208	-1.420426729	-0.95864097	0.555618539	0.540164887	0.383221052	0.226536115	-0.514112174	-0.798506472	-1.394740085	-0.222930439
Fcer1a	0	0.413511645	0.474053187	0.030183005	0.697386394	0.088718216	0.030183005	-0.381870635	0.088718216	-1.059147886	-0.304495791	-0.252701176	-1.10433666	-1.563768278	-0.771954207	-1.171450856	1.065588342
4732420M22Rik	0	0.454129706	0.12217863	0.175538608	0.805002751	-0.019108823	0.03963097	0.061018201	0.512071599	0.760874574	0.603196849	0.610675199	0.422846743	0.801921036	0.518049167	0.135776779	-0.16400503
---	0	1.403191256	1.059432914	0.726138564	0.487351704	-0.097610797	1.059432914	1.487351704	0.356565097	2.125811753	1.902389203	2.081900254	1.039892727	2.335348611	0.66792395	0.078711976	0.487351704
Rps7	0	-0.248687983	0.063316265	0.003732137	-0.068180698	0.169733882	0.404243856	0.248648251	0.294745401	0.200024651	0.143502848	0.547229816	-0.054120192	-0.258798691	-0.435056748	-0.285878551	-0.02823957
Arbp	0	0.090494524	0.318797992	0.318548289	0.471581267	0.181394337	0.510300672	0.361296903	0.59332364	0.755729258	0.830933325	1.162979288	0.561555148	0.430310503	0.304030305	0.191095771	0.053751972
Gapd	0	0.06016664	-0.059880661	-0.405950119	-0.223883033	-0.018462395	-0.111100831	-0.180891973	-0.036421282	-0.833414353	-0.998335449	-0.520122895	-0.162170475	-0.038898906	-0.173795261	-0.280709767	0.258276778
Gabra2	0	-0.733087379	-0.882582372	-0.723437209	0.205932994	-1.22887937	-1.32289928	-0.682350017	-0.441821378	-0.600580462	1.406761514	1.22765319	0.781324409	-0.192922493	0.088490443	0.032637208	-0.315631279
---	0	1.118181426	-0.474908955	0.525091045	0.858708833	-0.70506551	-0.276468076	0.525091045	-0.187627003	1.60823228	0.984967185	0.750972452	0.819369107	0.845061616	0.851901361	-0.568344429	0.328948523
D930050G01Rik	0	0.299602753	-0.193130556	-0.043460034	0.146556386	-0.543103494	-0.120412422	-0.268071897	-0.278749449	0.170906247	0.178732277	0.424857548	0.526012181	-0.160104953	-0.180753472	-0.055415167	-0.059658391
---	0	0.438696962	0.140737515	0.168505724	0.517325576	-0.191589529	-0.40010794	-0.342740218	-0.412575753	-0.116821761	0.048237485	0.11614902	0.618831696	0.232818015	0.255511287	0.298215738	-0.37113895
---	0	0.747190265	-0.135452784	-0.277471789	-0.075837928	-0.666217991	-0.245492585	-0.415721727	0.419136067	1.403706027	2.330929625	1.950417971	1.031463467	0.668032591	0.168327964	-0.181256474	0.216811389
---	0	0.580444191	-0.343746205	0.314873337	1.237777212	-0.181474776	0.744524642	0.419766544	-0.514959903	2.374028124	2.612664526	2.036745782	2.242932768	0.685159671	1.393219389	0.573185333	0.372460829
C76746	0	-0.241665152	-0.507471534	-0.389516979	-0.237840324	-0.425875479	-0.630525078	-0.727445552	-1.088366366	-0.902691965	-1.330048937	-0.762522934	-1.051747775	-0.855491443	-0.759567023	-0.2466822	-0.200139614
1810054D07Rik	0	-0.118122281	-0.285367243	0.155468559	-0.54685657	-0.960622892	0.202590572	-0.025215346	-0.047019716	0.495835391	0.244132834	0.266015952	0.245077521	0.371578688	0.423685605	0.410553595	0.355339135
---	0	0.525091045	0.257157839	-0.010595115	-0.257415333	-0.389461253	-0.121059386	0.143887141	0.257157839	1.056921832	0.525091045	1.271804615	0.890375509	-0.371141069	-0.657112286	-0.403355694	-0.815293955
---	0	-0.884223685	-1.024840855	-0.223905473	-0.704496109	-0.717225854	-1.04342228	-0.821029859	-0.500018052	0.087996481	-0.411154065	0.669295768	0.784396744	-0.306456686	-0.254504606	-1.656713504	-0.121647448
---	0	-0.397249237	-0.005476353	-0.243553336	0.324818946	-0.493552165	-0.205981029	-0.032516478	0.373531725	0.410287153	0.432852227	0.595534089	0.296301135	0.199661408	0.136714103	0.077003738	0.099385619
---	0	-0.0824808	-0.449996142	-0.173533873	0.30964489	-0.612958238	-0.380699663	-0.477526824	-0.248343461	0.653746483	0.583588757	0.978772952	0.185298859	0.094138854	-0.396045421	-0.217068331	0.040615579
---	0	-0.031260748	-0.358350548	0.185231072	0.323809229	-0.845847239	-0.165059246	-0.274644066	0.083582178	-0.610053482	0.514707621	0.993936832	0.164986566	0.108738788	0.363018191	0.284609065	0.112474729
Bub3	0	0.774552962	-0.212660883	-0.599684006	0.744270395	-0.300123725	-0.462180483	-0.935551292	1.64707486	0.841472554	1.875800017	1.915166581	1.275793637	-0.154446269	0.092193698	0.02180437	0.686287211
---	0	0.594030381	0.873641932	0.265155348	0.621488377	0.088211765	-0.113507668	0.701978295	0.539999742	1.593427626	1.631505087	1.845569148	1.73131475	1.413899996	1.472110753	0.705329504	0.077906757
Eif4enif1	0	0.11653375	0.110182918	-0.094636874	0.690895945	-0.718007436	-0.203810996	-0.963817664	0.082334933	-0.268540882	0.060541542	0.082334933	-0.756176198	1.165337732	0.535263032	0.95700067	0.198643819
---	0	-0.314156729	0.108885795	-0.309734672	-0.336472643	-1.073063462	-0.759402983	-0.545434137	-0.159940913	-0.409112665	0.579013234	0.507520598	0.103093493	-0.111031312	-0.276994348	-0.663187668	-1.07869533
---	0	0.31524673	0.078754111	0.814817739	-0.014355293	-0.481622751	-0.416625496	-1.422995021	-0.577838066	0.663716612	1.400682206	1.129691077	0.375211519	1.214206896	1.025952696	-0.378987839	-0.599317794
---	0	-0.334538693	-0.966676785	-0.734903128	-0.970716065	-1.496892746	-1.193333223	-0.966676785	-0.175353046	-0.565487103	-0.092329904	-0.12197029	0.172292768	-1.879293037	-0.660158491	-1.053971568	-0.436058646
---	0	-2.050312171	-1.316992049	-1.577291487	-0.833130392	-1.196259872	-3.260619118	-3.260619118	-2.410283969	-0.403001293	-2.244909035	-1.895126828	-2.12983251	-2.023260846	-2.336283388	-2.597099968	-2.005504375
---	0	-0.723315971	0.111826131	-0.228217879	0.511887423	-1.137861335	-1.578715126	-0.596186262	-0.694081029	-1.053759935	0.047507666	-0.066816088	-0.394611189	-0.348329914	0.281107216	-0.176761104	-1.091381233
Ran	0	-0.187659861	0.054940948	0.303865558	0.109783867	0.413525024	0.576234154	0.385202652	0.251094334	0.237427672	0.227853317	-0.465662391	0.107305701	-0.560069274	-0.510997075	-0.306449986	0.047860623
Ubb	0	-0.401515353	-0.110401758	-0.112204735	-0.127282956	-0.224828866	0.003794566	-0.228452293	-0.202245489	-0.130407165	-0.341516912	-0.70008804	0.104865368	-0.146655572	-0.334530122	-0.289805506	-0.124322042
---	0	0.698619283	0.698619283	-0.286881148	0.128156351	-0.460417403	-0.734340125	-0.106308902	1.242523376	-0.695520876	1.080489918	0.128156351	0.149636079	-0.493332025	0.076757199	1.065500744	1.232493011
D17H6S56E-3	0	0.15803768	-0.123176742	-0.12631645	0.065673661	-0.494284833	-0.228323839	-0.265916914	-0.141059447	-0.235086484	-0.102418182	-0.198278197	-0.321208367	-0.133669116	-0.005770788	-0.085005251	-0.071829862
Artn	0	0.300973817	0.119038218	-1.203057916	0.015969618	-1.251764714	-0.668541448	-0.399428871	-0.266176499	0.093269066	0.494729372	-0.237495472	0.312775069	0.374040937	-0.224644778	-0.3647093	-0.511500339
Tcrb-V8.2	0	0.464821565	-0.444355452	-0.191134707	0.352044048	-0.701864401	-1.082893008	-0.418024166	0.438644112	0.742812391	1.162946471	0.946537712	0.673079347	-0.02710523	0.296148871	-0.307153927	0.092193698
Olfr41	0	-0.744903414	-1.865197647	-0.683544326	-0.782194848	-1.615563543	-1.781174194	-0.693111305	-0.254510334	-0.785261151	-0.552382711	1.090044878	0.001780006	-0.974110814	-1.421781858	-1.014319671	-0.816288047
Olfr49	0	-0.372236852	-0.269794339	-0.847085827	0.379983082	-0.367526006	-0.215875693	-0.379332087	0.265614306	0.977496899	0.9986323	1.090087336	0.721388551	0.068521986	0.222522611	0.310398917	-0.087348925
Gpr44	0	0.540744092	-0.04763689	0.078959105	0.588020712	-0.436628443	-0.005634067	0.0043046	0.396266022	0.836013852	0.64426849	1.04484276	0.701520675	0.676290163	0.766096945	0.642228327	0.070059046
Gja8	0	-0.428299399	-1.537656786	-0.984991334	0.224007981	-1.015166448	-1.476028129	-1.702798991	-0.166746091	0.412914327	0.419979449	0.637429921	-0.054774223	-0.450032921	-0.16251841	-0.940880024	-0.399406848
Cyp2d10	0	0.687810908	-0.149636079	0.300448367	0.514573173	-0.316607763	0.241554678	-0.722821412	0.563482773	0.340288632	0.241554678	0.16121257	6.034128091	5.633872101	6.375724269	5.998666846	0.116023796
---	0	0.741038131	0.098515741	0.020248684	-0.105739254	-0.451171285	-0.12229043	-0.299168192	-0.12229043	0.593434017	0.57985561	0.646504646	0.084160448	0.190732112	0.753187213	0.234720124	1.648132051
---	0	0.356119994	0.030167227	0.490751835	0.558038591	0.015162463	0.057521219	-0.401635801	-0.023046737	-1.571309133	-0.291201214	-0.394605599	-1.380647142	-0.387609489	-0.445589528	-0.99923808	0.055322547
---	0	0.506883735	0.395475672	0.34084728	0.64297064	-0.530915092	-0.039657044	-0.870614047	-0.047082697	0.506883735	0.487557568	0.935261256	0.812565995	0.841577531	0.643959125	0.223641858	0.528454459
---	0	0.49261392	-0.015021689	0.269557529	-0.214423711	-0.143931183	-0.427335343	0.167917268	0.600445532	0.898773268	0.614341286	1.505171626	0.6317258	-0.39422557	-0.611036959	-0.543231279	0.151193413
---	0	0.150046016	-0.049060818	0.346588365	0.034404125	-0.240928373	-0.098909368	-0.126408167	0.028397178	0.476629879	-1.153075403	-0.944597556	-0.634023319	-0.652239581	-0.130914645	-0.300491571	-0.709457279
G6pd2	0	0.785516047	-0.036364749	0.064091304	-0.339541432	-0.684369929	-0.596228332	-0.560041794	0.112227825	-0.024445371	0.187473719	0.548290828	-0.13544016	0.344199223	-0.550806403	-0.520871197	0.279104195
G6pd2	0	0.46529227	-0.308883428	-0.944746536	-0.654020811	-0.581849278	-0.560214971	-0.585841078	0.116801702	0.572441992	0.635445275	0.941306986	-0.562723716	0.034545487	-0.156480285	-0.131436128	0.159689046
---	0	0.05261382	-0.035572668	-0.050657446	-0.021832612	0.334580583	0.534608301	0.883094607	0.713110068	-0.890911244	-0.505773809	-0.408124156	0.232853877	0.047806246	0.350744108	0.356244462	-0.364495571
---	0	0.198683994	-0.234275413	-1.182079202	-1.455402867	-0.838346737	-0.939944877	-2.361187525	-1.257236561	-0.135246037	-0.012968133	-0.185745519	-0.85576379	-0.437808807	-1.160274831	-1.546743178	-0.149494993
---	0	1.186878135	0.635235707	2.309597293	2.159656666	-0.510194732	2.721535554	1.226770862	1.089267338	0.511500339	1.913016698	1.045323991	0.984569959	0.712197689	1.226770862	2.271959636	1.045323991
Ptprc	0	0.264776641	-0.389285423	-0.697174751	-0.954165181	-0.892764636	-1.225716796	-1.187779203	-1.235652349	-2.838316852	-2.930239341	-3.337703621	-1.880791994	-1.33707431	-1.529270048	-0.733980192	-0.683511242
---	0	0.617496465	0.642032686	-0.293731203	-0.078002512	0.541280062	-0.477098467	0.722466024	0.6025719	0.682809824	1.166546323	2.498250868	0.479992941	0.49892267	0.921997488	0.188367606	0.08478042
---	0	0.213287077	-0.69486664	-0.435346718	-0.013726568	-0.70296279	-0.97271976	-0.862161385	-0.36467815	-0.236520402	0.137838615	-0.03201248	-0.15072666	-0.317165292	-0.076365029	-0.251931213	-0.526112182
---	0	0.349873073	-0.964602258	-0.300968175	0.31524673	-0.536178205	-0.37703385	-0.605786436	0.074000581	0.391159432	0.455987478	0.721546871	-0.049454107	0.354976489	0.447926685	0.194961253	-0.003512651
Kcnd1	0	0.00610881	-0.479724468	0.588359477	0.190858458	-0.922534585	-0.694076935	0.046186249	-0.70734319	-0.220013699	0.128758199	1.418604114	-0.415717855	-0.260995261	-0.462751389	-0.25367811	-0.598287665
Olfr15	0	-1.352990151	-1.396609835	-0.648108048	-0.223471072	-1.466403132	-0.594373884	-1.552972386	-1.497119152	-0.142688417	-0.678848452	-0.271859844	-0.08459486	-0.926840697	-0.914593636	-0.454829459	-0.62797241
Pou3f3	0	1.563173812	-0.12918648	0.201499538	1.42389196	0.81220136	0.228118283	-0.031228385	1.226798946	1.77657745	2.044862117	2.590615098	2.074502503	1.064936012	1.019941876	0.799832802	1.740051574
---	0	0.901494455	0.296310561	0.22897257	0.497740089	-0.120294234	-0.139235797	0.263034406	0.296310561	3.352193538	3.075190314	2.50589093	4.639926713	5.501184342	4.753390598	3.367371066	0.538041453
---	0	0.266601021	-0.134649527	0.862603603	1.456311715	0.320784913	-0.271917848	-0.246276858	-0.277101189	0.254677853	0.630423926	0.675838285	0.926751018	1.739035305	1.405183599	1.021268617	0.927877683
Kcnb1	0	0.304006187	-0.918386234	-0.036069255	0.378315884	0.370464463	0.572183896	-0.172790335	0.572183896	0.584114106	0.262186011	0.606011824	0.276961364	-0.750600144	-0.467724825	-0.051807902	0.397759508
---	0	0.41449908	-0.338168736	-0.373996815	-0.215589777	-0.818161677	-0.583886264	-0.769631783	-0.583886264	0.261238892	0.430564892	1.133583154	0.3141554	0.187521961	0.224851212	-0.393663848	-0.128274022
Tal2	0	-0.721670932	-1.020827719	-0.957680001	0.02053131	-1.97946869	-1.110713223	-2.09024912	-1.076765891	-0.572293308	-0.339129432	0.424154712	0.051558206	-0.888320802	-1.053469271	-1.086866481	-1.960772596
Tcrb-V13	0	0.16177465	-1.96768228	-0.779609932	0.625373903	-1.142180011	-0.719434417	-1.873431954	-0.378667262	0.778385522	0.608120222	0.665174911	-0.212569339	-0.853610513	-0.541275966	-1.238040026	0.404494005
Grin2b	0	-1.414140022	-1.404601507	-1.299215032	-0.1917476	-1.037285716	-0.092690512	-0.486504538	-0.251410522	1.379133013	2.01451528	1.469435407	-0.265370464	0.220980971	-0.857363919	-0.478977416	0.296021027
---	0	0.092065225	-0.615472824	-1.629316474	-0.563286604	-1.453662113	-1.968235286	-1.011608695	-0.314560035	0.345627407	-0.319361021	0.508006385	-0.661466998	-0.494706298	-0.0969686	-0.448393592	-1.395049953
---	0	0.285963542	-0.074897182	0.891399514	0.462303974	-0.473796035	0.408331531	0.147861266	0.547999889	0.724749644	1.087319724	1.242410999	0.917394722	0.806311884	0.971747087	0.502357223	0.569471419
Tuba-rs1	0	0.375778069	-0.149494993	0.063147719	0.393085672	-0.838346737	0.04135903	0.050737362	-0.171135824	0.161653263	0.132506918	0.632580521	-0.11413305	-0.272749561	-0.514112174	0.093714435	0.198683994
Wnt7a	0	0.792195115	-0.282875318	-0.159843847	0.306361837	-0.67385555	-0.215955726	-0.713695815	0.045033754	0.532408195	0.714982595	0.603608254	-0.083290343	0.09200937	0.286304185	-0.534821857	0
Ifnab	0	0.215930871	-0.423310693	0.157959549	0.221768373	-0.586419033	-0.674291789	-0.133626612	0.258741511	1.158611811	1.471949944	1.864642181	1.206289113	0.589323295	0.339963826	0.113796473	-0.393682879
Sstr1	0	0.731872226	-0.39192026	0.080342108	0.234147444	-0.39192026	0.018941564	-0.531927738	-0.16121257	1.071296969	0.55282988	1.30273453	0.018941564	0.195819326	-0.16121257	-0.442844195	-0.091838867
---	0	-1.285313078	-1.338424415	-0.757073168	0.151503805	-0.182189617	-0.377727375	-2.210791135	-0.428651311	0.248340329	0.790858602	2.186234827	2.130810379	3.207929898	4.026279325	3.521607232	2.628513564
---	0	0.041469539	-1.37640959	-0.487531927	0.207035083	-0.005268521	-0.926525406	-0.970503103	0.611020314	1.082608234	1.118575299	3.371381014	2.617319052	3.757417352	4.676783992	4.23644147	3.15347046
---	0	0.025648587	-0.231044292	1.565422314	1.716769488	1.201915116	1.126878062	-0.33329435	1.782182868	1.664666505	1.793424704	1.901272785	1.952316849	0.291857241	-0.366271672	0.595704881	-0.231044292
---	0	-1.777360182	-0.679804872	-0.55496776	-1.238648312	-2.058316496	-1.393833655	-1.777360182	-1.322794318	0.189611018	-1.222392421	-0.387023123	0.084096942	-3.058316496	-1.34902586	-0.598884877	-0.022692586
Fbs1	0	-0.009196494	-0.80154163	0.022737981	0.504992217	-0.477351736	-0.867610016	-0.338543546	0.210392496	0.613079711	0.303089171	0.264497876	0.118383126	0.312347139	0.536145097	0.381417532	-0.715606923
---	0	-0.031639317	-0.067263227	-0.407061999	-0.304302424	-0.36615108	-0.492537835	-0.347449216	-0.486679167	1.123399516	0.846605351	1.092913798	1.419724114	1.187550672	3.046573632	2.143371224	0.372158431
Lcp1	0	0.10496956	-0.741509519	0.686553382	0.62963155	-0.570068285	0	-0.245717528	1.488340383	1.766335132	1.202816883	1.096083596	2.11317209	2.934925911	3.020272395	2.777097101	-0.806674566
Pla2g5	0	0.233718839	-1.273018494	-1.095986606	-0.085391491	-1.704175659	-1.273018494	-1.983511877	0.004966253	-0.458809901	-0.313660479	0.381060555	-0.208365536	-0.279042282	-0.669474568	-0.653735921	-1.273018494
Igk-V8	0	0.3305584	-0.882304957	-1.02180437	-0.719043686	-1.321928095	-1.209227962	-1.321928095	-0.152003093	1.005399988	0.272023189	2.560714954	2.510961919	4.001577085	4.349966747	3.972003304	5.620073165
Igk-V8	0	-0.606336152	-0.241136688	-0.169394696	-1.180572246	0.371968777	-0.758339245	-0.280107919	0.301415498	0.722466024	0.261855252	2.210217707	2.18026021	2.940995806	3.127989265	3.02280295	3.446515731
Igk-V8	0	0.319066027	-0.709746968	-0.688512326	-1.027328658	0.298438206	-0.368840972	-1.592281198	0.464152402	-0.770714985	-0.097516506	2.827463398	2.94560486	4.320756551	4.732887713	4.67290836	4.630717078
Igk-V38	0	1.096507981	0.446450452	0.401362562	1.294447358	1.028450539	0.354819976	-0.354813636	0.978671491	0.915935735	0.894944838	2.433631366	1.205442352	1.218498505	1.805192933	1.386400294	1.013546532
Galnt4	0	0.355503443	-0.192739492	-0.198036569	0.144515785	-0.789457491	0.134917779	-0.557793533	0.164701971	0.551759775	0.910367024	0.716465615	0.609210047	0.582978505	0.352400872	0.176445585	-0.329714376
Nkx2-3	0	-0.904973393	-0.605053919	-0.185355042	-1.575783074	-1.430812311	-0.84861095	-1.941843194	-0.495695163	0.076709485	-0.131683109	-0.128324097	0.450661409	-0.185355042	-0.421189726	-1.33219643	-1.495695163
Cdk5r2	0	-0.281478506	0.228165032	-0.388991553	0.861430577	-0.043262463	-0.240620695	1.336768586	1.991986491	2.69469094	2.258766074	3.158037203	2.251176449	0.141952409	-0.291876353	0.062554381	-0.166997832
---	0	0.859913918	1.446935353	0.074337096	0.989867882	0.202706533	1.474648992	0.350805172	0.66567851	2.33888018	1.026676169	2.31202191	0.967094007	1.416999397	1.38557059	2.43204502	1.018946441
Dbhl1-pending	0	-0.913718658	-1.110228445	-0.565023654	-1.067523994	-1.404558981	-0.745595899	-0.552349824	-0.684395743	-0.404558981	-0.23632233	1.347513505	0.369881318	-0.249900737	0.128873219	-0.935495601	-0.284416618
---	0	0.587165509	-0.032186622	0.948879263	0.471780011	-0.089531222	0.227815207	0.363488409	0.525322239	0.789648546	0.481583186	0.507113084	0.935108467	0.869650845	0.620888852	0.83438321	0.90009519
---	0	0.005083753	-0.673858381	0.123346635	0.506474886	-1.408504529	-0.262597953	-0.757481664	-1.02125421	0.125348988	-0.777295813	-0.364754327	0.714086145	-0.70435551	-0.757481664	-0.262597953	-0.854121152
---	0	0.221103725	0.221103725	0.197708158	0.402585758	-0.476438044	-0.540568381	-0.33893452	-0.031909248	0.652486495	0.116863758	0.993221467	0.727920455	0.346956889	0.259272487	0.181897643	-0.013589065
H2-M9	0	0.207298466	0.030716484	0.222445855	0.496127506	-0.214992853	-0.103495302	-0.177707407	-0.254605639	-0.43297811	0.265712581	0.502214277	0.787393022	0.10563219	-0.318472313	0.173536255	0.162549947
Notch2	0	-0.593315213	-0.86774995	-1.586814484	-0.504429542	-0.991082108	-0.642064345	-1.942254261	-0.882459909	0.134218832	-0.082516596	-0.272131927	-0.57160625	-0.339228385	-1.171082213	-1.282224666	-0.616774186
Eat2	0	0.226575776	-0.379942868	-0.221439046	-0.116908463	-0.932235707	-0.459342213	-0.316217271	0.240567868	0.497231409	-0.034015454	0.641766095	0.540165987	0.443543538	0.334320378	0.298129037	-0.21561333
Cckbr	0	0.444538212	0.020484858	0.138574865	0.529074364	-0.479221425	-0.227288297	-0.104332976	0.163788169	0.865977436	1.179228005	1.235198204	0.885013913	0.751072827	0.322576351	0.26610123	0.0033854
---	0	0.226122508	-0.090734597	-0.168737109	0.310953348	-0.937213676	-0.409502351	-0.521038853	-0.187560983	0.55210882	0.63096424	0.870791255	0.285828754	0.105386475	0.148909988	-0.073125198	0.385624349
Igk-V8	0	0.498362946	-0.158028487	-1.54297785	0.454503625	-0.6116906	-1.852378847	-1.622285715	-0.477389508	-0.210353172	-1.008082346	0.504057267	-1.334068658	0.056450669	0.508920288	1.189114622	0.459536287
Igk-V8	0	1.016347994	0.292865629	0.567040593	0.656677805	-0.438518933	0.130887077	0.665342666	0.603566469	1.049822699	1.245690385	1.86772754	0.471462933	1.237578825	0.968138901	1.532884064	0.898554736
Igk-V8	0	-0.144712029	0.432902743	0.084670324	0	-0.260894135	1.508517379	1.679218874	2.155059652	2.996745295	3.138303022	3.20618312	2.904338507	1.635570989	1.440814134	1.152997185	0.801002804
---	0	1.160362059	-0.195991106	0.571906348	1.112474729	0.206710799	-0.051601196	0.240108009	-0.525756911	-2.039528364	1.062943143	-0.509013647	-0.583014229	-1.182653306	-0.769830228	-0.525756911	-0.525756911
---	0	0.619682538	0.316414102	0.880661021	1.732706633	0.811891462	0.922176161	0.641381081	1.205962392	1.156641415	1.232059949	0.861119953	0.376283225	0.185210567	0.797570776	0.968021104	0.320140147
---	0	0.081760972	0.109316694	0.391716425	0.267933205	-0.01267383	0.316027493	0.302449087	1.304153393	2.980414406	2.903802814	2.94042704	1.524841508	2.567329734	2.600303047	1.757844324	0.369098122
---	0	0.695456311	0.036836768	-0.216290473	-0.19051459	-1.443507159	-0.603424743	-0.991320244	-0.012490944	0.56828376	0.636674618	0.687755758	0.254197839	-0.328940939	-0.087812675	0.310440416	0.128998714
---	0	1.192645078	1.777607579	0.362570079	0.968749066	-0.222392421	-0.807354922	-0.485426827	2.132811828	0.968749066	0.470629825	0.968749066	-0.222392421	-0.919829651	-0.401362562	-0.152003093	1.984459149
Slc18a3	0	0.157843972	-0.979659552	-0.637104806	-0.375588228	-1.020631333	-1.280107919	-1.144543936	-0.83170167	-0.197250987	0.0489096	0.840825791	0.383231091	-0.220929983	-0.414062376	-0.731124716	-0.312448639
---	0	-0.36215794	-1.099535674	0.23878686	-0.354759487	-1.346175641	0.24691474	-1.378319277	-0.278117	-0.38332864	0.228151691	0.645855341	0.448548602	0.211635253	-0.725788045	-0.74823042	0.3733234
Tk2	0	1.066271146	0.348902668	0.468638383	0.708233876	-0.037568286	0.166308089	0.312550646	0.62931557	1.007599816	0.689456669	1.434651718	0.88009223	0.853911331	1.073530613	0.417448442	0.123115904
Ap2a1	0	0.331123205	-0.687715581	-0.185612572	0.39383714	-0.527579061	-0.450629156	-0.430059517	0.189254489	0.577957282	0.888388009	0.872620694	-0.274887715	0.619067341	0.559035707	-0.003228952	-0.298493833
Plcb3	0	0.091798718	1.201277195	1.289672311	1.222132007	0.721388551	0.317729701	0.19571767	0.185335651	0.584050845	0.780945396	-0.113731486	-0.798722805	-0.36400294	0.498904001	-0.184465998	-0.634092103
Lamb2	0	0.100453711	-0.348507813	-0.282236639	0.109845257	-0.568202334	-0.562378745	-0.859720309	-0.787065442	-0.840799447	-0.771305508	-1.121897923	-1.219334567	-0.434541112	-0.473537672	-0.449511769	-0.570928074
Mapk9	0	-0.686490281	-0.792675027	-0.400249419	0.201633861	-0.827163403	-0.652076697	-0.486738965	-0.511765462	0.99243886	1.14345279	1.280146493	0.866098713	0.772077592	0.966833136	0.416839742	-0.389042291
Adora2a	0	-0.19290505	-0.435761574	-0.25402041	-0.06104153	-0.883478751	-0.46000912	-1.05143614	-0.637196652	0.132698296	0.084668924	0.134867091	-0.326414178	-0.129825512	-0.292932227	-0.335746344	-0.345317083
Adora2a	0	-0.03413634	-0.410414531	-0.560367718	0.191155972	-0.734322084	-0.410414531	-0.269797362	0	0.645204985	0.781900826	1.256570485	0.435236052	0.370705393	0.196361131	-0.168189652	-0.199749864
1200009I24Rik	0	-0.324998023	0.013565639	0.212525965	0.389426347	-0.058411054	0.200715051	0.098763122	-0.465663572	-0.234024363	-0.293753186	-0.456283207	-0.428502599	0.015589527	-0.914663342	-0.324998023	-0.146184396
Dctn1	0	0.380726593	-0.293509322	0.108050163	0.517925029	-0.231733807	-0.618773723	-0.268995964	0.708824353	0.15856024	0.049972019	0.373999729	-0.070482288	0.269449658	0.461255805	0.352100323	-0.207595419
Pem	0	0.998630569	0.456192685	0.105545773	0.739700562	0.113158957	0.203893555	0.533880095	-0.578134778	0.660513534	1.057688659	1.134513997	0.203893555	-0.186790768	-0.125779773	-0.155962778	0.069476519
---	0	-0.513857728	0.050695166	0.173038573	0.76877246	0.040989815	-0.43996444	-0.096854582	-1.375509135	-0.887299867	-1.483424474	-0.716242816	-0.688529177	-0.171616651	-0.142019005	-0.305738857	-0.158697746
Kpna1	0	-0.048434007	0.012955323	-0.108056854	-0.782262819	0.163229138	0.039535399	-0.24817154	-1.043060835	-0.237085675	0.069608297	0.215721461	-0.19268226	-0.457383421	-0.439624764	-0.455240804	-0.275319409
Cpsf4	0	0.375816046	0.196996498	0.28499072	0.606966705	-0.00102148	0.284152397	0.332103316	0.508887481	0.675242822	0.833744532	0.99948935	0.750613007	0.598706245	0.584184296	0.584476172	0.067399285
Trip13	0	-1.064472594	-0.784480456	0.688153345	0.766032886	0.603972258	1.679365328	0.858727186	-0.127842688	-0.172751046	-0.067427928	-0.496005757	0.545207559	-0.800782268	-2.143350129	-1.20059903	-1.579326966
Krtap6-1	0	-1.027990744	-0.979654731	3.608769725	0.460417403	-1.140399049	-0.368781908	-0.212582898	-0.773996325	-0.699686628	-0.245067859	-0.049034288	0.757073168	-1.211186967	-1.020636293	-1.803142671	-0.563429339
---	0	1.024811755	0.777607579	3.828855369	-0.113270699	0.508376907	-0.378217226	-0.050941566	0.077382531	1.86668598	1.929868273	2.050626073	0.600580462	-0.329307625	-0.246639968	0.094029197	0.881944238
Krtap6-1	0	0.14517423	0.257457688	3.658987201	-0.19519176	-0.481869008	-0.236562194	-0.253979248	-0.293817388	0.05246742	0.510961919	0.333635754	0.027783157	-0.315818501	0.090602549	-0.719996855	-0.161434129
Mcpr	0	0.330148602	0.589352599	0.58221189	0.485426827	0.165705251	0.292276928	-0.264354045	0.173036034	0.30367639	-0.190997225	0.308344231	0.22615618	-0.056319745	-0.40354186	-0.099830131	0.064488726
Nudt14	0	0.538469289	0.992883021	1.022837724	1.178077055	0.619960109	1.021566627	1.181875122	1.47441301	0.757896252	0.95720506	0.48935537	0.575609735	1.076869778	1.051560495	1.188686547	0.327339335
Rab5ep-pending	0	-0.119227303	-0.24337906	-0.379229373	-0.52052021	-0.690512932	-0.733821782	-0.895839011	-0.634914323	-1.187689949	-1.112270598	-2.129519079	-1.159576313	-1.285567458	-1.193724536	-1.126217716	-0.215485054
Pbx2	0	0.370413981	0.332587168	0.58563268	0.47915035	-0.034186757	0.358856116	0.52459332	0.352569853	1.274917297	1.053106491	1.531983549	0.447941537	0.555846251	0.635676408	0.431334792	-0.182853187
Tnnt1	0	0.472394263	0.183469378	0.06593427	0.276378838	-0.286051059	0	-0.049088562	0.13372436	0.010341944	0.55595736	0.254794129	0.468648947	0.184839675	0.355576091	0.749264154	0.197114136
2210008A03Rik	0	-0.061183516	-0.062746849	0.345889403	0.115093164	-0.400138623	-0.359222179	-0.490527699	-0.518858409	0.542750741	0.003490192	0.462785987	-1.03537433	0.118316036	0.573267167	-0.428747302	0.418652185
Mbd3	0	0.39206846	0.253234265	0.446294908	0.607384796	0.274581907	0.31533619	0.41311797	0.78846483	1.08063175	0.995651032	0.985168227	0.350811342	0.720190177	0.72407485	0.708163366	0.191812189
1810030J14Rik	0	-0.247580753	-0.670692375	0.538601832	-0.176877762	-0.050824259	0.211251864	-0.584962501	-0.793549123	0.387023123	0.13582108	0.805239533	1.341766842	0.660626771	0.911322842	0.38277365	-0.018615678
Acy1	0	0.024449951	0.099535674	0.745698331	0.720680511	0.319865628	0.473548382	0.778251495	0.754451247	0.861631336	1.108097687	1.580416254	0.77975285	0.390914705	0.458628411	0.380491987	-0.189703803
Pgk2	0	-0.859648114	-0.047828525	-2.523561956	-0.831469581	-0.288983996	-1.956746802	-1.716207034	-2.645817706	-1.569365646	-2.377884501	-1.602316067	-2.496761897	-0.690671942	-2	-1.731747885	-1.61667136
Scarb2	0	0.034759668	0.245892204	-0.241015418	-0.312499338	-0.159267028	-0.414286291	-0.644082635	-0.331621491	-0.842003511	-1.040826013	-1.149679193	1.135269541	1.383488304	1.174319381	1.039584936	0.070695991
Muc3	0	0.596531889	-0.823122238	0.38332864	0.213403638	-0.671119144	-0.177787119	-0.873307995	0.837894503	0.770037416	1.478940551	2.342686655	0.81033878	0.195256291	-0.146592498	-0.10102992	0.195256291
6330407G04Rik	0	0.452150672	0.017210268	0.260435066	0.565623914	0.293099714	-0.141788747	-0.063972952	0.167917458	-0.494607306	-0.427540631	-0.578176819	0.236701885	0.221933015	0.466004681	0.474930069	-0.048542912
Anxa3	0	-0.731913136	-0.295435878	-1.021907142	-0.796492086	-0.431859541	-0.781284071	-1.368782763	-1.979895472	-2.941521839	-3.2138502	-3.513693212	-0.563556489	-1.353294684	-1.518350523	-0.655538889	-0.160094506
Sgcg	0	-0.294936349	-1.25528164	-1.061499955	-1.535519514	-1.26623887	-0.990126292	-1.126570512	-1.08879717	-1.061499955	-0.556662357	-0.975066708	-1.791061673	-1.126570512	-0.685560091	-0.637345243	-0.269909852
Purb	0	0.394435607	0.051634424	0.261762001	0.570333029	-0.337592921	-0.079746463	0.225961279	0.557139304	0.677594885	0.852136232	0.555120944	0.783354743	0.594118922	0.806809743	0.6767995	-0.26447655
Tcf2	0	1.9510904	0.884923476	0	0.776805859	1.033276155	-0.173536255	-0.240134004	0.286881148	1.678071905	0.9510904	2.462924829	0.754174884	0.318075769	0.415037499	-0.240134004	0.341036918
Slc2a8	0	0.319683899	-0.407836649	-0.269962681	0.177125852	-0.476698507	-0.607953218	-0.727474145	0.082095198	0.456930081	0.674053709	0.955073008	0.781250798	0.646452638	0.642915897	0.315987206	-0.00092185
Stxbp2	0	0.685976286	0.284140091	0.271310567	0.752908781	0.012804189	0.314521415	0.643527145	0.938358857	1.653686844	1.490513184	1.620706774	1.522931113	1.291062443	1.347159335	1.187185585	0.163813818
Hspg2	0	0.006568764	-0.522693986	-0.234701513	0.511145559	-0.930529553	-1.382124032	-1.343184815	-0.741889848	-1.444726322	-1.758389361	-2.76218094	-2.280587671	-1.386764861	-1.953677934	-1.137569363	-0.959299495
Bet1	0	0.661895161	0.558239408	-0.02233895	-0.077797278	0.486657796	0.57362941	0.788495895	0.757143476	1.059410824	1.373339562	1.846662171	0.764411477	0.739918156	0.60877896	-0.117325642	0.492796933
Trap100-pending	0	0.304250253	0.214058063	0.284963771	0.649963703	0.035054689	-0.13990338	-0.086864844	0.039560331	0.110696744	0.326372875	0.440906454	-0.163072987	-0.065328299	-0.112210294	0.134989103	-0.014481106
Ccl25	0	1.218900364	-0.407657969	0.161515646	-0.498805857	0.340452713	1.199702542	1.305858306	0.181224901	0.768143599	1.461447964	0.908369525	0.793975892	0.95491211	-0.164386818	-0.051974275	0.381922251
2310061I09Rik	0	0.423128087	0.540015095	0.625367714	0.109792384	0.034976138	0.722138176	0.897616589	0.629823427	0.025345294	0.297530526	-0.257733622	0.034976138	0.104313789	0.067248294	0.184385233	0.344758803
Smarcd1	0	0.428045711	-0.131909159	0.37723756	0.414978371	-0.149377624	0.127362651	0.259679988	0.461064745	0.894921107	0.641697628	1.080154368	0.938763973	0.393533234	0.385770482	0.276179335	-0.062840874
Sult2b1	0	0.594907527	0.019289803	0.839249721	0.210437118	-0.288338334	-0.795870521	-0.62891419	-0.083271526	0.396511139	-0.123252381	0.375458563	0.359149663	-0.1057331	-0.275549273	0.292005427	0.013690204
Frda	0	0.036880066	-0.232446086	0.321928095	0.029747343	0.465663572	0.623655085	0.659435316	0.111508315	0.176398766	-0.303264251	-1.046246982	-0.111546653	-0.355045033	-0.263034406	-0.303264251	-0.268196111
Gamt	0	-0.019628807	-0.731433269	-0.536528908	-0.426551487	-0.483615994	-0.507382562	-0.254846479	-0.590765579	-0.227734998	-0.314920889	-1.023819983	-1.578212101	-0.529890474	-0.558823947	-0.32436714	-0.155192217
Lgtn	0	0.026513037	-0.03542277	0.168135857	0.299677227	-0.16369335	0.376206768	0.451072102	0.594660074	1.059836466	1.111845401	1.136227141	1.307485227	0.926393302	0.710108696	0.37995029	-0.084775496
Cldn4	0	1.577926905	1.17202605	1.241981609	1.758131498	-0.018778371	0.434823871	0.381194869	0.917882712	-0.016080735	-0.158443641	-0.122311957	3.380171318	1.908400109	2.721423781	2.095888571	-0.094442641
Sh3gl3	0	-0.401139626	-0.232633901	0.696882103	0.100609507	0.152754861	-1.52396485	-1.306435202	-1.722358605	-0.919568375	-1.228852261	-0.190344984	-1.633020375	-1.23642548	-0.71176349	-1.368875776	-2.082904559
4432411E13Rik	0	-0.548704966	-0.604297292	-0.089724119	-0.278253089	-0.264616928	-0.462117281	-0.820690973	0.044496821	-1.332700873	0.272979537	-0.038932229	-0.224465124	-0.215255001	-1.026221177	-0.437428849	0.101417368
Lmnb2	0	0.919374212	0.291649392	0.510167604	1.056571268	0.392226346	0.766621861	0.774096982	0.799959045	1.593015167	1.795007312	1.568076182	0.329177514	0.868952779	0.493962435	0.640204991	0.354329739
Bat4	0	0.723439268	0.010669743	-0.154895801	0.099025617	-0.020027055	-0.083452435	0.302521421	0.924629911	1.545674934	1.5545563	1.531985024	0.786884575	-0.104680928	-0.237257771	-0.132921111	0.070170754
Bat4	0	-0.212177137	-0.127702569	-0.108972938	0.099815776	-0.424095571	-0.249207661	-0.253144656	-0.340667433	-0.36498598	-0.502604648	-0.214561158	0.055768356	0.18595791	-0.153324875	0.018300441	-0.146084855
Dmrtb1	0	0.682132758	-0.871968779	-0.428025404	-0.336705748	-1.140509661	-0.942358107	-0.19532883	-0.148808985	-0.012567109	0.593694793	0.730444361	-0.25978481	-0.639795337	-1.389817084	-0.469004112	0.256136046
Tubb4	0	0.103850191	-0.348205707	-0.313308493	0.256045965	-0.097215337	-0.290335157	-0.43121068	-0.194806197	-0.080916013	-0.438769204	-0.590460464	-0.453722469	-0.69050847	-0.621026513	-0.459405734	0.004135577
Viaat	0	-0.049819121	-0.799840868	-1.323812739	-0.171809646	-0.401291492	-0.692457333	-0.305076177	-1.197496289	-0.319105737	0.890474632	0.514196441	-1.034306122	-0.717014437	-0.846490962	-1.638686077	0.432819888
Rnf5	0	0.573399294	0.339601632	0.311169601	0.336747034	0.138271119	0.272917883	0.915535656	1.298146358	2.492525191	2.502098319	2.701124669	1.22645603	1.27897384	1.152260283	0.750415968	0.354271084
Fnbp4	0	0.004375376	0.269760269	0.425198253	0.512853049	0.398084366	-0.079688889	0.040876048	-0.366427555	-1.306838759	-0.607040666	-1.858823937	-0.754487277	-0.580083126	-0.523751575	-0.466739414	0.17142235
2200005K02Rik	0	-0.061031375	-0.241494255	-0.054484075	-0.063329968	-0.478148395	-0.09892923	0.119463667	-0.259076909	0.326011049	0.340987256	0.598008264	0.600084682	-0.854427388	0.088443065	-0.066620038	-0.346751484
Nmi	0	-0.766595162	-0.067265636	-0.74274842	-1.08102872	0.01895539	0.353590866	0.298057797	0.19471947	-0.25015971	-0.378865008	-0.612789826	-0.66393703	-0.890160073	-1.447555346	-1.075805614	-0.701942203
Gss	0	0.161708911	-0.203884755	-0.029042245	-0.060936879	-0.306437621	-0.225409885	-0.200328251	0.19355295	0.700522951	0.926023826	0.791746545	1.06254334	0.518262912	0.609536346	0.344839451	-0.37775438
Cerk	0	-0.316577169	0.263616087	-0.126573964	0.231694895	-0.182069076	-0.501877119	-0.810100299	-1.096404484	-3.176422513	-3.034826235	-3.763640988	-3.736799375	-1.83657251	-0.563922567	1.085672332	-0.069467056
Ace	0	0.903351609	0.301129092	-0.222857582	0.804561707	-0.562809358	0.070787917	0.642404393	1.136996069	1.656635779	1.558679756	1.84473763	1.895122577	1.659288605	1.277150229	0.980332967	0.561518777
Ddit3	0	0.149634622	0.14776671	0.139733866	-0.606570174	-0.192771862	-0.032004706	-0.411393706	-0.454116731	-0.452901489	-0.372577939	-0.809353064	0.505403376	0.859683483	0.744871762	0.36316159	-0.191757903
Sox4	0	1.318229402	0.684343111	1.667386657	2.413369124	0.972025862	0.925567312	1.138808877	1.897805014	-0.320389767	-0.601578007	-0.733890577	2.430715447	2.671257934	2.894938476	2.494158835	0.093942869
Rdh5	0	1.080866462	-0.004423187	0.192645078	0.504231229	0.448145811	-0.372488449	-0.138976413	0.071790683	-0.075551033	0.157439747	0.493814613	0.0759866	0.255654875	-0.01926586	0.620825763	0.895460907
2410019G02Rik	0	0.408637857	-0.029203628	0.274450219	0.688385029	0.037949624	-0.006470126	0.16505166	0.711537758	1.413282182	1.465745838	1.325628321	0.858097134	1.026834498	0.950025358	0.440011122	-0.122064824
Mr1	0	-0.201199464	-0.663292064	-0.63385277	-0.817763413	-0.184220732	-0.267132575	-0.613983004	-1.415130935	-1.523772195	-4.149606977	-3.825690329	-4.021177037	-2.47932923	-2.21707656	-1.358691166	-0.147432138
Akap2	0	0.314302067	0.301228167	0.531385834	-0.186301523	0.365444154	1.114294145	1.033589761	0.408753003	-0.186301523	0.66649535	1.497111895	0.365444154	0.54420492	0.311696748	0.185039386	0.008068785
Cxcl9	0	-1.004366897	-0.385844269	-0.785647255	-1.109698522	-0.14705741	-0.244669764	-0.499959075	-0.36034142	-1.421192531	-1.734202034	-2.06398969	-2.607501747	-1.28917846	-1.706394651	-1.427610392	-0.504541276
Stk2	0	-0.156653111	0.239230125	-0.306974251	0.518338896	0.078020391	0.324982137	0.305048681	-0.00476362	0.803613403	1.182589038	0.638206163	1.135432972	0.485717967	0.537188682	0.194512205	-0.092588629
Arl6	0	-0.453567787	-0.290108807	-0.643644542	-0.987859437	0.060615767	-0.123389673	-0.392546037	-1.171856661	-2.556791828	-2.562382129	-2.787043463	-1.222798872	-1.768002306	-1.661317804	-1.314159848	-0.427281095
1110033L15Rik	0	-0.672490413	-0.088950923	-0.299789118	-0.382682126	-0.412857752	-0.355786899	0.051712942	0.041922159	0.046825856	0.290047357	0.523794734	0.354981378	0.025649898	-0.401025851	-0.439234629	-0.187131317
Itpr5	0	0.11875425	0.336199463	0.517530067	0.942425902	0.109306149	-0.638761006	-0.452335186	-0.295003404	-0.90990412	-1.003097792	-0.592787124	0.80641282	1.496369624	1.299829341	0.743275255	0.286323021
Itpr5	0	-0.388674898	-0.196819256	0.399704686	0.739615615	0.163937871	-0.514952145	-0.805607771	0.468761705	0.822807683	0.363427184	0.004093438	1.161460586	1.592498267	1.363708311	0.836375873	-0.118816744
Pigh	0	-0.225077558	-0.176399018	-0.065864184	-0.279563426	-1.102685664	-0.454252139	-0.749444261	-0.300277279	-0.028230332	0.193174449	0.710634567	0.506928612	-0.051745955	0.187978217	-0.186004214	-0.990711326
Gt(ROSA)26asSor	0	-0.321197431	-0.260958751	-0.209080777	-0.664671335	0.160723786	0.402229429	0.298083404	-0.194569647	-1.227247261	-1.42851194	-1.487690386	-0.415832676	-1.050016246	-1.005163635	-0.967970071	-0.424066672
Dnmt1	0	0.547437949	0.329945303	1.071841764	1.121051687	0.524211487	0.801782047	0.728924748	0.369905764	0.033286438	0.255561335	-0.089312117	0.305801335	0.561053789	0.602048394	0.678137672	0.130695406
Tpd52l1	0	-0.27961729	0.634482637	1.012653801	0.976800036	0.847996907	1.495938758	2.336011284	2.709920771	3.654424629	3.685726614	4.067237148	3.043727786	2.643636334	2.676998072	1.912741097	0.581752944
Apc	0	0.084413205	-0.328622747	-0.414489571	-0.500258576	-0.918885715	-0.422730426	-0.511933291	-0.478047297	0.492017497	0.536619719	0.777093707	0.281582017	-0.29621274	-0.546334227	-0.697104006	-0.270451877
Hgs	0	0.197511639	-0.143066028	0.206230953	0.500431742	-0.273001868	0.091648892	-0.192246106	0.171127492	0.504750349	0.422526385	0.642117513	0.35831936	0.596505712	0.758112564	0.3462331	-0.012825703
Trim41	0	-0.138380304	0.122566642	0.248949543	0.160576882	0.448406249	0.605037285	0.523335342	0.228875544	0.117553117	0.126261126	-0.116642425	0.497391078	-0.027986506	-0.008791877	0.037413962	0.107253587
Csf1	0	0.152072134	0.480430207	0.24688371	0.776579793	-0.208356498	-0.051915915	-0.330410706	-0.373971823	-1.190913007	-1.405893731	-0.752368414	-0.453317061	-0.877793567	-0.601977893	0.031511582	0.105526638
Peg3	0	1.012004101	0.10519215	0.699951612	1.609703409	0.14015416	-0.070199011	0.065729319	-0.189566844	0.670757443	0.7856214	1.028892551	0.805359618	0.565802922	0.53723377	-0.025603068	-0.342052364
Mia	0	-0.115477217	0.171941347	0.663920475	0.694581524	1.664238822	1.935261915	1.451153461	0.004365193	-0.098455138	-0.087694061	0.20148764	-0.109297086	0.274756891	-0.072408496	-0.424258904	-0.396105683
Umps	0	0.570737278	-0.305664971	-0.712686167	-0.907751649	0.274086674	-0.363554182	0.152347371	0.518012257	-0.593596249	0.113622002	-1.026642255	-0.646512757	0.172855108	0.257860359	-0.192481126	0.271236436
Zfp106	0	-0.187846008	-0.623545786	-0.166108441	0.55196406	-0.322505058	-0.436800551	-0.377147064	0.287407464	1.475683739	1.382588162	1.359094129	0.354063257	0.877350475	0.822302715	0.760084001	0.242604639
Jak2	0	-0.137266138	0.060266335	0.119124994	-0.009711453	-0.22056738	-0.363613998	-0.336381549	-0.199444088	-0.595041707	-0.854219374	-0.467604123	-0.062131208	-0.237045719	-0.23339142	-0.296360965	-0.19734867
Wee1	0	-0.782634396	-0.508314182	0.811649726	0.292525703	0.225972312	0.073373186	0.413311506	0.314381286	0.378511623	0.820911503	1.09907561	0.332925823	-0.31177098	-0.012600037	0.148863386	-0.744302236
Chd1	0	-0.331763164	-0.133071542	0.154936278	0.169905811	0.091510898	0.223107781	0.081262246	-0.209696268	-0.462976644	-0.69017812	-0.59162743	-0.116125047	-0.15482688	-0.27089709	-0.151561776	-0.22495665
Pja1	0	-0.140025529	0.018769504	0.125758506	-0.206519613	0.259796988	0.071640966	0.256659139	-0.258100263	-0.305680786	-0.36329969	-0.644909683	-0.493357752	-0.627332801	-0.71861615	-0.522142553	0.051581807
Pja1	0	-0.79174643	-0.334701404	-0.155253628	0.004322685	0.150920395	-0.530274227	-0.469069077	-0.778690277	-0.713349523	-1.088139432	-0.862791677	-0.888607969	-0.767592568	-2.072122035	-0.649142034	-0.313026704
Apoc4	0	0.288691765	1.016335373	1.572964968	0.589932175	-0.157656164	0.918591671	-0.519274598	0.041222663	2.519790882	1.242730309	1.939767787	1.468904371	0.621339022	1.039770529	1.672835257	0.634867407
Timp1	0	0.866754179	1.036659621	1.090411795	1.34171537	0.776938667	0.843090302	0.598134647	0.130257926	1.121579813	1.230608064	1.758935967	2.195834861	1.446327889	1.207627409	1.450640531	0.544855422
Stat1	0	0.14223449	0.491037058	-0.387647335	-0.616333358	-0.641424339	-0.44557946	-0.272190529	-0.525947122	-1.285972777	-1.359010547	-1.256598942	-1.274642008	-0.674385203	-0.555451116	-0.388709117	-0.102973305
Pigf	0	-0.203612405	-0.409255147	0.018565537	-0.448446921	-0.275428619	-0.393757577	-0.542149417	-0.262860598	-0.660793914	-0.620151929	-0.371099946	-0.273326331	-0.28757659	-0.498522485	-0.44016914	-0.319756996
S100b	0	-0.263585789	-0.217988923	-0.371417604	-0.930582299	-0.613917599	-0.437072287	-0.597141887	-1.307938548	-0.990658579	-0.16325619	0.312525794	0.007148875	-1.34107367	-0.96245462	-0.619835489	-0.537514528
Pfc	0	0.144265889	0.558190172	-0.355916192	-0.058765087	-0.492272139	-0.69282774	-0.819876062	-1.042183351	-1.518699124	-1.342033976	-1.932999802	-1.407821363	-0.197545096	0.042109515	0.580744421	0.223480588
Nedd9	0	0.047746371	-0.0908825	0.22906285	-0.075485395	-0.071508919	-0.149969696	-0.181270071	0.145593695	-0.584381238	-0.655860626	-0.361490777	0.168276816	-0.027290682	1.042534266	0.755737789	0.128942454
MGC38950	0	-0.237106906	-0.282502209	0.055781241	0.033726875	-0.812419236	-0.453676755	-0.67189225	-0.422852425	-0.073235817	0.343628825	0.492990121	0.165212951	-0.303405589	-0.295628238	-0.558662644	-0.565192798
Pklr	0	0.217591435	-0.57090446	-0.414449004	-0.024936091	0.171297783	-0.32989636	-0.381870635	-0.129227835	0.74576791	1.096471625	0.724551424	1.020165619	0.139588923	0.017551251	-0.048483425	0.166585655
Pklr	0	-0.01405856	-0.823448389	-1.24073834	-0.863768881	-1.198288554	-0.948774677	-0.6208037	-1.082437222	-0.943057791	0.115640265	-1.333847744	-1.106882593	-0.245756414	-1.810750499	0.452593731	-1.116042592
Nnmt	0	0.423787119	0.346316808	0.300342143	0.030976298	-0.010227893	-0.549697694	-0.745578724	-1.34547525	-2.327317112	-3.245297051	-3.899830314	-3.131762301	-0.932525536	-0.808048692	-0.32880974	-0.385669218
Mbl1	0	-0.252970722	-0.730966854	-0.537075171	0.169925001	-0.717066037	-1.985644707	-1.312939312	-0.742989382	0.668270438	0.245901256	-0.234465254	0.015545145	-0.036525876	-0.099535674	-1.152003093	-0.399095955
Bmi1	0	-0.559600976	-0.235019577	0.106826873	-0.451211112	0.353058224	0.2040896	-0.17861465	-0.519629352	-0.693178302	-0.38719979	-0.414409524	-0.562207001	-1.05926177	-1.051185594	-0.979303692	-0.203283598
Pabpn1	0	0.811643551	0.19816997	0.7616953	1.109687165	-0.208455289	-0.012905874	0.1226085	0.653298716	0.5272033	0.566312337	0.25984736	-0.203515225	0.123080483	0.505646007	0.215757243	-0.075249889
Dnalc4	0	-0.30335471	-0.320462686	-0.085466589	0.128947857	-0.454674472	-0.276112951	-0.225866497	0.155517578	0.919657892	0.4864737	0.686295536	0.5745643	0.05551171	0.259609318	0.233159787	-0.694586992
Rnf34	0	-0.366556199	-0.306387244	0.015540851	-0.25669425	0.25977555	0.465573772	0.553369376	0.580963946	0.269314064	0.173970214	-0.028933778	0.153044375	-0.17798778	0.043604769	-0.044158138	-0.075646241
Ppp1cc	0	-0.449793031	-0.131222473	-0.111318571	-0.284797917	-0.080559221	0.16196953	0.003874717	-0.157721698	-0.139746357	-0.117587625	0.201636379	0.220645812	-0.179854349	-0.16828999	-0.188803364	-0.084422189
Ccndbp1	0	0.077958809	-0.122102582	0.093423801	-0.070567618	-0.272688837	0.036461157	-0.169491579	-0.203170813	-0.592405905	-0.686979122	-0.583375955	-0.192526463	-0.241749826	-0.067698112	-0.137762418	-0.248522918
Nbr1	0	-0.211636705	0.143480729	-0.005733137	-0.138699611	0.150807006	0.388883129	0.369414239	0.508878618	1.434573186	1.267496734	1.310017082	0.641608435	0.363319502	0.206746898	-0.355930327	-0.235568332
2400003O03Rik	0	0.330385858	0.312168955	0.407070297	-0.0778298	0.218719449	0.398651286	0.471963111	0.085323106	-0.024659407	-0.096709082	-0.521382978	-0.163061234	-0.203018226	-0.266700782	-0.048953278	0.055938257
Psmb10	0	0.025713149	0.212612595	-0.088695122	-0.242274805	-0.127646821	0.075199409	0.446685011	0.534996247	-0.290113614	-0.413809112	-1.219997277	-1.071996909	-0.914769129	-0.541541079	-0.024512176	-0.472341561
Ly6e	0	-0.210740026	-0.099337038	-0.250381456	-0.699401539	-0.132283899	-0.164016155	-0.448053489	-0.703937269	-1.611363486	-1.787442365	-2.23474576	-1.66640222	-0.995733963	-0.927568996	-0.616158615	-0.070457114
Ly6e	0	0.575987697	0.262102131	0.610824564	0.649125254	-0.060525565	-0.225938275	0.094157494	0.590914835	1.609725647	0.915365255	1.965193665	0.785136883	0.752317109	0.675273272	0.815321232	0.668252844
Amd1	0	-0.00217712	0.422383056	0.432874476	-0.364637845	-0.129979559	-0.157914458	0.189437093	-0.239763215	-0.15287224	0.05384009	-0.050680671	-0.550194983	-0.379629194	-0.341134916	-0.347105726	0.17075445
1810010A06Rik	0	0.044461579	0.154213113	-0.243689988	-0.383791635	0.164181305	-0.12620859	0.113055369	-0.078567247	-0.557375844	-0.598846248	0.042771196	-0.438751964	-0.001597964	-0.25733491	-0.13309169	0.524744026
Pin1	0	0.164111689	-0.516515921	-0.901179772	0.435103616	0.030433253	-0.76976101	-0.81938568	0.547035977	0.90235344	1.006779091	0.556793843	0.197554182	0.362411122	0.629334945	0.073893287	-0.586751779
Afp	0	0.02024322	0.21790503	0.257797757	0.836626714	-0.917712089	0.148863386	0.208435831	0.20026961	0.560714954	1.407175382	0.752562449	0.287652161	0.717706221	0.181033392	0.004696787	-0.160741431
Afp	0	0.328078492	-0.177469931	0.255489476	0.012132555	-1.038493518	-0.616480256	-1.215243274	-0.907697096	-0.921205575	-0.243812426	-0.483278361	-0.191314698	-1.221914708	-1.820313348	-0.286881148	-0.009347172
Cd81	0	0.364154615	0.324518332	0.220657846	0.186361006	0.30840524	0.383913493	0.46681629	0.692171905	1.103572806	1.053552176	0.568551865	0.978598302	1.16683227	1.17168981	0.906128125	0.147323163
Impa1	0	0.234452448	0.478789182	0.239450869	0.220451962	0.452827389	-0.018818589	-0.018040366	-0.224870325	-0.380536351	-0.426953228	-0.346596773	-0.341071067	-0.797909658	-0.425920641	-0.498599866	0.208089082
Ilk	0	0.25804647	0.259430891	0.030952494	0.108850714	0.011000397	-0.023751657	-0.002087304	-0.038986568	-0.596789451	-0.514126286	-0.803632903	-0.805347209	-0.470972532	-0.309452091	-0.138319668	0.1540445
Epb4.1l2	0	-0.171159808	-0.550982364	-0.268758693	-0.236132665	-0.549949409	-0.395538957	-0.646010438	-0.75744649	-1.442051124	-1.746755411	-2.097874133	-1.175666991	-0.814809204	-0.561352806	-0.251023877	-0.892111136
Impact	0	0.311624355	0.200478935	0.388012001	-0.905784658	0.028916204	-0.51963971	-0.558216742	-1.441837559	-2.052270747	-1.254914481	-0.872994723	-1.794139303	-0.624896588	-0.759264261	-0.117026955	0.309483329
Tgif	0	-0.140822842	0.228259548	0.62001048	0.666511761	0.698662285	0.598530333	0.456273335	0.396470408	-0.597075445	-0.385624562	-0.864996703	1.205896037	0.448164048	1.1334164	1.13323997	0.067295968
Dpysl3	0	0.863437058	-0.064130337	0.132310231	0.504846459	0.073915044	-0.426104385	-0.114479651	-1.100350525	-0.246253419	-1.895530733	-0.491140478	-0.957300301	-0.599289282	-0.413137966	-0.298595591	-0.228106073
2810442O16Rik	0	0.560278016	0.028181679	0.083252464	-0.063668419	-0.306500866	-0.351438725	-0.572293175	0.14727935	0.691788647	0.695960686	0.752075028	-0.232414813	0.123069136	0.320252122	-0.092334451	-0.367084068
Snrpa1	0	-0.015426291	-0.017542714	0.550732836	0.160244405	0.355500696	0.311217303	0.420519564	0.085635982	0.39687691	0.271321949	-0.161059687	-0.132872857	-0.159890408	-0.266176393	-0.09141325	0.074750156
3110001I17Rik	0	-0.935118887	0.079580561	0.547822677	-0.619461874	0.689841682	0.904160803	0.883120618	0.419802243	-1.075580358	-0.760181175	-0.455913264	-0.387722578	-0.344374033	-1.094868012	-1.134234576	0.200012433
Khdrbs1	0	0.259756257	0.001592086	1.108147329	1.047785237	1.059551964	0.378879184	-0.912943266	-0.696131877	-0.670551507	-0.8638004	-0.784831905	-2.070176948	-1.511466446	-1.04475922	-0.078563108	0.139577713
Vbp1	0	-0.608289427	-0.243975521	-0.277098656	-0.44249639	0.284922521	0.055610558	0.143430637	-0.136071338	-1.144008805	-1.243562818	-1.261091622	-0.551960236	-0.643185885	-0.634502553	-0.517181299	-0.167347123
---	0	-0.062185711	0.172157541	-0.179261386	-0.571975064	0.037165839	0.345944491	0.421961214	-0.195050112	-1.484220314	-1.824586812	-1.79692759	-0.919856721	-1.059159086	-0.912393653	-0.600895484	-0.199171848
Ssr4	0	-0.285652708	-0.597035333	-1.275915697	-0.91190867	-1.94753258	-1.506959989	-1.819427754	-0.4438204	-0.814720752	0.152003093	1.136288623	-0.119713555	-0.285652708	-1	0.388750808	-0.149037635
Pfdn5	0	0.034562035	-0.282113944	-0.388306479	0.328178282	-0.426061401	-0.208360675	-0.526182702	-0.055558916	0.247220903	0.692690949	0.864264697	0.257464935	0.059755713	0.020194829	-0.066591343	-0.024612966
Bet3-pending	0	0.022868659	0.09073647	0.160557156	0.253059529	-0.048029466	0.455074228	0.398952096	0.344633958	0.139409857	0.074532824	0.049381567	0.294693828	0.146898072	0.073157893	0.057350627	-0.089221154
Acox1	0	0.280618411	0.292110408	-0.096058805	-0.422248927	-0.360932862	-0.923318309	-0.8330244	-0.58317189	-1.1667035	-1.202358695	-1.09350762	-0.774641489	-0.756097422	-0.503456243	-0.439748066	0.091032498
Cd59a	0	-1.218326933	-0.866874042	-0.938427987	-1.086370773	-0.234193257	-0.330316138	-0.55577655	-0.490191822	-1.229853462	-1.723816355	-1.750146464	0.046161122	-0.142586005	-0.488545566	-0.803173603	-0.127134918
Tex261	0	0.345855626	-0.35700973	0.204249337	0.917437002	0.206108001	0.101348706	0.157563443	0.596841285	1.443861865	1.600166854	1.645389564	1.315958995	1.136275806	0.833713036	0.423476523	-0.09360946
0610009H04Rik	0	0.278305028	0.589289746	0.046189268	0.088253327	0.075762383	-0.117958397	-0.33509944	0.253194921	0.877730758	0.583419158	0.700185435	-0.30565847	0.734495452	0.526882689	0.365211976	0.176106297
Srp14	0	-0.101382895	-0.140736495	-0.256493212	-0.643024452	0.099069975	0.020394521	0.26379267	0.214936887	0.28057881	0.480739809	0.579851065	0.459712558	0.358570778	0.154475917	-0.117053817	0.011489265
1700062C23Rik	0	-0.496128369	-0.435066074	-0.250788933	-0.410702505	-0.113383704	-0.156621232	-0.417159333	-0.373341372	-0.268922594	-0.314526157	-0.389121623	0.248166622	-0.468204368	-0.480830134	-0.608937979	-0.361618434
Birc5	0	0.81132246	1.182232792	1.888699243	2.169345489	1.783065288	1.545908841	1.682952291	1.759386889	1.465109044	1.529745698	0.931933626	0.320536875	0.766045887	-0.14910902	0.991282783	0.784831905
Tm4sf1	0	-0.002232698	-0.092118202	-0.179531501	-0.089742091	-1.034620322	-0.354835567	-0.484088865	-0.684630976	-0.233590628	-0.094498233	0.213868349	-0.108059746	-0.138024178	-0.113681164	0.451568023	-0.043023652
MGC37309	0	0.004435909	0.190227316	0.792558779	0.55668876	0.737332073	0.660591166	0.88184888	0.674280189	0.038710879	0.000999269	-0.19018384	0.659185202	0.202103411	0.190227316	0.173754858	0.127048019
2610209F03Rik	0	0.305223167	-0.261627585	-0.047939232	-0.05742828	-0.384859351	0.061986887	-0.193248422	-0.369321782	-0.784662336	-0.092265147	0.180365244	-0.57409535	-0.519608763	-0.247355827	-0.304440668	0.007020428
Ndufb10	0	-0.083250828	0.036857557	-0.341542268	-0.564086679	-0.168893669	0.015145546	-0.09800239	-0.217905275	-0.364811121	-0.309806771	-0.653941308	-1.025181731	-0.646987017	-0.554905846	-0.511299862	0.059478295
Msx1	0	-0.363729237	-0.274191017	-0.261723461	-0.190280327	-0.49474116	-0.289506617	-0.824716083	-1.035994985	-2.266905188	-2.312467766	-2.215506036	-2.025769315	-1.319341847	-1.081650289	-0.435195937	-0.497905766
Tcea1	0	0.198093208	-0.052055904	0.137916093	-0.051136698	0.224544748	0.103512602	0.493928024	0.349245614	-0.340463147	-0.51958286	-0.369353374	0.093621245	0.08262736	0.078186473	0.081000622	0.043677771
Tcea1	0	0.378930026	0.080096833	0.244602405	0.401921999	0.162118637	0.143819889	0.289803315	0.218937757	-0.653989745	-0.827900627	-1.072054937	-0.614142153	0.180092163	0.181052168	0.184885812	0.202674187
Tcea1	0	-0.027726115	-0.453580614	-0.195686045	0.1709912	-0.235759564	-0.329298278	-0.022779869	0.047450736	-0.103246514	-0.178257302	0.031251802	0.195603862	0.078852835	0.007755792	0.034458716	-0.221946951
Snrp116-pending	0	0.987013032	0.727619394	1.027158911	1.277646295	0.339897547	0.356178195	0.548626267	0.905557377	0.888818304	0.690147603	0.373268563	0.733146121	0.751344491	0.550630881	0.6202867	0.281649692
Aldo2	0	0.788495895	-0.098509392	1.316528107	-0.663414241	1.137830147	0.891840438	0.661356604	0.752689946	0.879197933	1.137830147	1.713235629	0.917749193	0.946001304	0.822419037	0.982830235	0.164525014
Aldo2	0	-0.998226558	0.244280446	0.449232419	0.549634316	-0.091572295	-1.452792421	-0.918918692	-0.721667706	1.164987304	0.81468789	0.593807992	0.781004763	0.549634316	-0.644743729	-0.397984863	-0.617262993
Tnp2	0	0.212558456	-0.564427352	0.159349166	0.238444827	-0.516015147	-1.087336737	-0.579424317	-0.048213991	0.629988304	0.597018518	1.425091164	1.060748831	0.619519723	0.514674057	0.032914622	-0.069229585
Ncor1	0	-0.4319405	-0.457186525	-0.170993138	-0.233879675	-0.112375589	-0.086382404	-0.363393813	-0.448578962	-0.300084422	-0.050283613	0.104933703	-0.441872059	-0.60286443	-0.403727645	-0.652825526	-0.140635468
Es1	0	1.71745477	-1.122272026	-1.347270943	-1.213646379	0.092660735	-1.409465705	-0.666158584	0.255838904	0.455729327	-0.454654478	0.512178658	-0.412646952	-0.048662119	-0.007195501	0.241744075	0.43109735
Ces3	0	-0.132250616	0.093010825	-0.487952594	-1.036411535	-0.597765025	-1.122168556	-1.826106712	-2.199178046	-2.372415782	-2.615539726	-2.503701772	-3.806706565	-2.802846471	-2.14764452	-1.333358084	-0.055496054
Ces3	0	-0.443640894	0.212628818	-0.322631128	-0.978152287	-0.468648885	-1.047421061	-1.709413281	-2.537149059	-3.019294943	-3.340091068	-3.543912073	-4.12232079	-2.823967444	-2.263674332	-1.458348447	0.046287107
Tdg	0	0.322495263	0.252466744	0.530484964	0.801042118	0.132925213	0.586508798	0.719297973	0.540890663	0.61599854	0.54681586	0.42207905	0.811070603	0.777618323	0.691146932	0.544165795	-0.095948594
---	0	0.247557069	-1.467591805	-0.125850806	0.510961919	-0.713695815	-0.406850315	-0.368867318	-0.015032815	0.77327593	0.865001423	1.097775216	0.609962476	0.05438262	0.191655085	-0.204760153	0.592566425
Ddx3	0	0.857921709	0.269001281	0.547771296	0.677197679	0.433854847	0.231028358	0.620622752	0.676910932	0.810805702	0.761828507	1.093900767	1.013859287	0.951987302	0.900726286	0.770387721	0.128231424
Tuba6	0	0.139626466	-0.141604798	0.247874171	0.075793227	-0.036353096	0.035245554	0.044044752	-0.106130794	-0.032632031	0.028480014	-0.39113217	-0.522314894	-0.927252305	-0.74446473	-0.426723047	-0.192827128
Neu1	0	0.378918073	0.108386591	0.566525252	0.404296304	0.038070793	0.068626719	-0.413277041	0.085658733	0.500820726	0.355565692	-0.304854582	1.485992923	1.609415544	1.226237499	0.430804815	-0.190080554
Synj2bp	0	0.317340825	-0.392317423	0.338322533	0.026097437	0.03058832	-0.333423734	-0.218390491	0.102738106	0.238980914	-0.110619173	0.548632337	0.011404763	0.292314328	0.205610969	0.081253047	-0.245282137
Tes	0	1.323594987	1.161561529	1.244851872	0.944750139	-1.457348304	-1.368539037	-0.614449265	0.27961729	1.045152036	0.961976554	0.642187369	0.25885873	-0.653268514	-0.492113722	-1.059588796	1.057224869
Tes	0	-0.082012799	0.095432853	0.361573169	0.487039413	0.454197716	0.895127587	0.581081752	0.145243856	0.424803931	0.576633791	0.739289042	1.068759101	1.172616907	0.946018482	0.640463881	-0.517946455
Slc34a1	0	0.395615499	-0.0489096	-0.011227255	0.453930974	-0.283306801	0.155688996	-0.203872333	0.227177484	0.355094959	0.649125254	0.956287225	0.89566334	0.907635982	0.543361596	0.395615499	0.252746099
Fga	0	-0.672835257	-1.393957781	-0.024565146	0.313660479	-2.359895945	-1.007514054	-1.874469118	-0.622930351	-0.721435896	0.171173548	0.277018635	-0.282652946	-1.166649869	-0.784583614	-1.495957495	-0.566346823
Nfkbia	0	-0.142593421	-0.061245931	0.02284606	0.644232193	0.438256081	1.23155831	1.492396806	1.692299335	0.217197019	0.242418553	0.282717376	-1.229215968	-0.457280958	-0.118846722	0.001196673	-0.495142458
Rac1	0	-0.355824716	-0.31593994	-0.460598545	-0.528150476	-0.090435327	-0.482876586	-0.451011078	-0.421863437	-0.933811329	-0.977060648	-0.988212874	-0.390478406	-0.770489892	-0.388528255	-0.432262579	-0.076782344
Bckdk	0	0.617378954	-0.20484383	0.23258335	0.667155152	-0.162820615	-0.102657361	0.049458284	0.794196423	1.414066003	1.693397888	1.759304379	0.457148336	0.635631807	0.550748923	0.333755493	-0.119104389
Psmb5	0	0.556549307	0.342303895	0.247597514	0.406006785	0.330617678	0.295727696	0.86799072	1.042191478	0.842635146	0.982694374	0.704820369	0.918090904	1.103856517	1.047120733	0.957994298	0.382153311
Emb	0	-0.019887733	-0.236279265	0.160034453	0.408082271	0.749004372	0.660965199	0.227030887	-0.433717306	-1.664413031	-1.730679331	-1.921307613	-1.644580017	-1.169456836	-1.635558169	-0.252414706	0.084324465
Mt2	0	0.418377577	0.33660721	0.624976458	0.851974113	0.03591977	0.838829981	1.310305	2.145101309	-1.478490034	-1.688180957	0.287264338	3.186919785	1.986205532	1.90138142	1.31621714	0.359224249
Hsp70-4	0	-0.058756869	-0.153950379	-0.505221184	-1.170855719	0.196771322	0.20894443	0.149592941	-0.500877583	-0.578518718	-1.129077792	-0.936612284	-1.045365912	-1.057161598	-0.53441192	-0.592645186	-0.33153786
Cnot7	0	0.319848784	0.527741636	0.379630012	0.348961836	0.027441532	0.235884395	0.78813132	0.576859402	0.684205712	0.715333486	0.465902382	0.872263692	0.622561514	0.604454028	0.310384804	0.222293474
Spi1-3	0	-0.179098546	0.010171805	-0.419240133	-0.019095213	-0.314292526	-0.966867936	-0.896138197	-0.658739245	-1.437901608	-1.395436281	-1.717532219	-1.908699351	-1.02453593	-0.759253661	-0.617698172	-0.499101764
Mup1	0	0.138406439	0.762502109	0.154405134	0.637465162	0.161250948	0.096693354	-0.201326039	-0.585506672	-2.34801424	-2.584300308	-1.632437191	-1.573518357	-0.808705588	-1.228284436	0.10649466	0.577178136
Prosc	0	0.172138428	0.379595921	0.135867038	0.391877418	-0.22417643	0.176447556	-0.295787454	0.172138428	0.274978917	0.302838722	0.778660729	0.28299391	-0.027985774	0.289771818	0.214661254	-0.22417643
Prosc	0	-0.326863054	-0.141210959	-0.169626848	-0.48524015	-0.286708989	0.255060822	0.110762393	0.048944172	0.318563764	0.639776447	0.483870242	0.957531451	0.079006574	-0.23001841	-0.397102787	-0.037510188
Krt2-6g	0	0.396756252	-0.177937913	2.834559198	-0.416724772	-0.613761619	0.175585936	0.036330407	0.387293625	1.272812319	1.525340459	1.774192642	1.483191313	0.933170474	0.696294702	-0.017117314	0.005966299
Igfbp4	0	-1.021648563	-0.46712601	0.230700129	-0.990820573	-1.681760092	-0.714125618	-0.714125618	-1.009238207	-0.671945802	0.265590111	-0.358847558	0.307118435	-1.295316365	-0.679300253	-0.174344261	0.303392143
Igfbp4	0	0.2864671	-0.061677668	0.086619786	0.424613393	0.202339972	-0.349479329	-0.608246305	-0.984794278	-1.310687095	-1.551241408	-1.996123779	-1.66516297	-0.725368036	-0.575029637	-0.245100074	-0.52473345
Spi1-1	0	0.121898233	0.007662606	-0.9914885	-0.613847544	-0.310943504	-1.50202616	-1.398626985	-1.230954435	-1.684803087	-2.473298982	-2.926227081	-2.285402219	-1.559577182	-1.504446113	-1.963474124	-0.660761393
Rpl27a	0	0.177401679	0.309673767	0.285003777	0.290423271	0.299231562	0.494471924	0.319437905	0.590507976	0.367261545	0.352040532	0.779501529	0.187443303	0.239640817	0.001102179	0.156048275	0.125027833
Spi1-5	0	-0.4358737	-0.314068497	-0.960491683	-0.825111106	-0.386072481	-1.770736331	-1.347181749	-1.306863055	-1.538614195	-1.780471438	-1.921802305	-2.341218245	-1.967968678	-1.619872657	-1.224825749	-1.278695762
Spi1-2	0	-0.024296452	-0.724277744	-0.990509497	-0.758769964	-0.492078535	-1.343732465	-0.884434004	-1.954557029	-1.633523906	-1.427789407	-1.467134497	-1.521597622	-2.253601233	-1.840112521	-1.0932633	-0.668868078
Spi1-2	0	-0.147791101	-0.438129716	-0.717274314	-0.600381069	-0.381902966	-1.341576388	-1.075465952	-1.055556129	-2.727542649	-3.069482761	-2.876278029	-2.377391829	-2.448404935	-1.607001117	-1.34608975	-0.97017101
Rps6	0	-0.30080211	0.241323352	0.156425172	0.133255314	0.124497162	0.463082024	0.273753013	0.302355466	0.414986457	0.311789803	0.533418122	-0.007980656	-0.087351614	-0.286885231	-0.328527521	0.134484102
Actb	0	0.392999645	1.015253212	0.90424312	0.04925595	0.146220506	0.315937998	0.252166423	-0.649505429	-0.526344131	-0.684265626	-0.695367326	-0.437852586	-0.53858286	-0.349847667	-0.275185063	-0.036207466
Srp9	0	-0.536868213	-0.406795868	-0.321606388	-0.713632326	0.055006952	0.301971338	0.001286398	-0.319302918	-0.185614535	-0.432039516	-0.645613439	-0.622115499	-0.759156906	-0.967088603	-0.734179847	-0.27502721
Cox7b	0	-0.287949299	0.158005855	-0.120322852	-0.371415002	0.059985166	-0.036419461	0.023682781	-0.100780794	0.120370291	0.110141242	0.322268128	-0.724864067	-0.532309646	-0.847477749	-0.645499211	0.303427764
Ube3a	0	0.076418603	-0.506741655	0.082961449	-0.011454153	-0.241416737	-0.219916877	-0.520065767	-0.563855792	-0.15804665	-0.518579219	-0.551642428	-0.572055857	-0.60322801	-0.851319655	-0.70663276	-0.410320361
LOC230737	0	-0.317733805	-0.453479356	-0.142822614	-0.52452837	0.176283122	0.87938918	0.996635766	0.294791965	-1.321368151	-2.008988783	-2.464256127	-1.913064363	-1.611870374	-0.737339011	-0.889217621	-0.322488256
Btg2	0	0.193061851	-0.30721448	-0.30936506	-0.311260226	-0.618256197	-0.241143893	-0.325553887	-0.099428988	-0.832875903	-0.577772702	0.115987481	1.030775591	0.715027034	0.554716704	0.143701639	-0.423386701
Rsu1	0	-0.567639847	-0.408557265	-0.468470923	-0.526964647	0.035227338	-0.00323085	-0.229327448	-0.732119443	-1.101819597	-1.119240505	-1.265772083	-0.902404661	-0.93875074	-0.847658087	-0.628889629	-0.162335783
Pgrmc1	0	-0.388382827	0.183752366	-0.034515205	-0.610244768	-0.029570303	-0.310185815	-0.692066954	-1.263431427	-2.360801985	-2.535689526	-2.453308418	-1.121645234	-1.003554713	-0.75436518	-0.544510393	-0.105043406
Ephx1	0	-0.94060172	-0.501512985	-0.403183038	-1.328404034	-0.343460394	-0.491802916	-0.779279889	-1.232932239	-3.441195382	-3.553423207	-3.517952581	0.886410908	1.349361796	1.250529055	0.638478224	-0.146685733
Slc16a1	0	0.66792395	0.41840435	0.255147728	-0.32699315	0.173814879	-0.0094692	0.78209497	0.878386161	0.887889634	0.676385528	0.277567683	1.202805831	0.636177372	0.707268812	0.299644549	0.609913994
Hmgn2	0	-0.048127323	0.507609517	0.65608308	0.973374385	0.891691964	1.045966824	0.897682299	0.517076886	-0.074271712	-0.157225398	-0.527378036	-0.168603056	-0.377523528	-0.064048076	-0.102392427	-0.02811538
Lamp2	0	-0.007679539	0.198619022	-0.225467768	-0.282540773	0.054885175	-0.214032786	-0.084637271	-0.684657498	-2.186984988	-2.802090117	-2.013388265	-0.375566005	-0.147263284	-0.122924082	0.014071099	0.168905293
Xpnpep1	0	0.784101032	0.153155238	-0.232445333	0.283127256	0.127154746	0.264954136	0.303345712	0.415495237	1.032854687	0.965717928	1.057596156	1.064823326	0.675659653	0.76121314	0.877355086	0.459245545
Crip2	0	-0.07190953	0.158321193	0.001338059	0.053351634	0.316429041	0.652478245	0.841616654	0.423113863	-0.561394494	-0.525495971	-0.940083922	0.283482168	0.336711437	0.120647602	0.141793085	-0.201834677
---	0	-0.635253838	-0.216581096	0.379887522	0.364746162	-1.023193573	-0.30540608	-0.631288572	-0.057367722	0.340049877	0.305990338	0.517212432	0.481037656	-0.057367722	0.130280908	0.228102704	0.401983283
---	0	0.503671143	-2.28970776	-1.229044978	-1.44367906	-0.483617805	-1.409617223	-1.672651629	-1.458526824	-0.527300244	-0.900343654	0.442381614	-1.876884682	-1.409617223	-2.091541454	-1.774249769	-0.664021324
---	0	-0.373710637	-1.488389241	-0.444099965	0.203241321	-1.467778961	-0.466074655	-0.628143324	-0.761840263	0.289506617	-0.236642907	-0.44914142	-0.331205908	-0.305072199	-0.236642907	-1.584962501	-0.98040452
---	0	-0.310475401	-1.456897462	-0.817876918	-0.396890153	-1.752606561	-1.714372342	-1.366924731	0.031444169	0.642638212	1.61640667	1.68047946	-0.205358695	0.075116159	0.373351596	-0.231325546	-0.870079405
C030018P15Rik	0	-0.143835773	-0.928107082	-0.788783122	0.474099668	-1.389293042	-1.648470708	-1.876928358	-1.104810616	-0.995793889	-0.776103988	-0.147330393	-1.191141487	-1.010569242	-1.031942893	-1.215389034	-1.136871825
---	0	-0.490450943	-0.684277055	-0.088411276	0.223276697	-0.88119257	-0.387237471	-0.646470733	-0.274347769	-0.063286245	0.181027455	-0.351248201	0.235687621	0.431123625	-0.202408047	-0.524336142	-0.6645138
---	0	0.682746302	-0.856286791	-0.339143843	-0.316449296	-1.311632279	-0.633560374	-1.716022534	-0.647655204	-1.334250582	-0.920842326	-0.135309507	-0.248896524	0.276532653	-0.826205452	-2.048597873	-0.174128756
---	0	-0.445717117	-1.083430893	-0.454257168	-0.172453965	-1.49098072	-1.051549245	-2.159129133	-1.117840924	-1.198282652	-0.304168278	0.332930787	-1.248891647	-0.63015459	-0.804804381	-0.795008602	0.144628052
---	0	-0.136395296	-0.212544635	-0.361262324	-0.201416967	-0.876720314	-0.752148597	-0.704240652	-0.76601685	-0.150236757	0.273201319	0.012956271	-0.040573126	0.058565876	-0.31675563	-0.694067008	-0.593907601
---	0	0.952019971	2.030022483	-0.054966459	2.470421308	0.607261168	-0.675377796	0.952019971	0.828388622	0.2472177	2.652995708	2.430960522	2.405737939	-0.366427555	1.387816031	1.709744125	1.778169266
---	0	0.675758039	-0.985278494	-0.601705765	-0.011140558	-0.963474124	0.150892901	-1.407657969	0.521952703	0.565097195	0.890521523	-0.36415633	0.765534746	-0.8259706	1.284453389	-0.658963082	0.308549065
---	0	-0.698372685	0.090380146	-0.834818783	0.532018307	-1.073551978	-0.778682532	-1.697559211	-0.027336092	1.04589771	0.245206518	0.331424476	-0.590992583	-0.227667363	-0.090003709	-0.952160574	-0.873800662
---	0	0.535781202	-0.182550955	0.45930522	0.633717612	-0.289506617	-0.583804361	-0.381294959	-0.221465835	0.516472035	0.300168421	0.763051833	0.346101489	0.162024896	0.237474486	0.045615404	0.411325191
---	0	0.231432408	-0.59946207	-0.657445255	-0.008682243	-0.612637459	-0.905088353	-1.498178735	0.206643224	-0.194294815	0.617298483	0.263034406	-0.543719518	-0.080087911	0.24610401	-0.110915901	-0.369594529
2010013B02Rik	0	0.394813436	-0.482151695	0.972692654	0.286074647	0.125530882	-0.315793309	-0.061970893	0.268488836	0.67293958	0.938884545	0.95588763	0.467753739	0.662619829	0.502886036	0.136012366	-0.044957782
4933425A18Rik	0	1.446910319	-0.174732845	0.963896026	0.765212032	-0.41686717	-0.174732845	0.189899701	0.858926467	1.730918854	2.081318888	1.670164823	1.327403225	2.324120641	2.213746443	1.41846189	0.579466513
---	0	0.500481173	-0.305626283	-0.061839254	-0.013175389	-1.334594507	-0.750480401	-1.153124504	0.302017328	0.274756891	-0.455275989	0.699974007	0.297099044	-0.989946335	-0.265053573	0.003023463	0.268907555
Lats1	0	0.915562898	-0.260799401	0.331588206	0.310700839	-0.613196181	-0.431282829	0.185169957	-0.10433666	0.239860599	0.107713817	1.350716518	0.672936923	0.632628934	0.340448183	-0.416280666	0.036805441
---	0	0.200522724	0.091175327	0.716382399	0.620815948	-0.171101957	-0.428998447	-0.180213745	0.74634683	1.49146462	1.035853448	1.226037288	0.612045739	0.759908343	0.730227165	0.313026704	0.466868522
---	0	0.463796811	-0.103835811	0.294416531	0.289506617	-0.185791407	-0.433861374	-1.248679113	-0.54640926	-0.910652514	-0.988027358	0.99699125	-0.46118596	-0.110310145	-0.147557188	-0.088841073	-0.067686808
1700094J05Rik	0	0.399270183	-0.593951284	-0.157656164	0.029564458	-0.562732553	0.195256291	-0.771221136	0.098141091	0.213403638	0.68589141	1.38332864	0.472137907	0.231325546	0.152898899	-0.282884182	0.133969171
---	0	0.152003093	0.212544635	0.052835407	1.999140997	-0.078829691	-0.668030963	-0.649951841	0.391662991	0.779609932	0.27064759	1.695145418	2.482151695	1.874469118	3.520571913	3.12731883	2.175765366
---	0	1.016657922	0.571313439	1.194963933	1.54641492	0.574965834	1.24778451	1.353282528	1.39967319	1.502340512	1.748601386	1.698418014	1.222392421	1.037544369	1.364932887	1.223556354	0.735878409
---	0	-0.205979127	-0.349383679	0.160331736	0.248012966	-0.508888757	0.008992145	0.16516651	0.626162295	1.661777652	1.872384761	1.955807412	1.251502686	0.735304917	0.488927579	0.03845041	0.101014233
---	0	0.834715385	-0.871992388	-0.622632919	-0.693022247	-1.693022247	-0.622632919	-1.173648087	-0.277984747	0.306977753	0.529370175	-0.224873411	-0.108059746	0.181446871	-0.470629825	-1.173648087	0.181446871
Gp1ba	0	1.42752013	0.513801472	0.25400544	0.63301463	-0.224966365	-0.448862377	-0.198166306	0.146592498	0.696279524	0.849710321	1.729229945	0.214656773	-0.347222115	1.752313558	-0.491612024	0.25400544
Mja1l-pending	0	0.041475597	-0.024843434	-0.157916313	0.338509513	-0.799805882	-0.50474708	-0.50474708	-0.449746598	0.013788695	-0.435797299	0.330982214	0.197287937	0.150899419	0.079122884	0.255617596	-0.125927454
Alx4	0	0.364900767	0.154683059	0.658846449	0.626727138	0.17548652	0.915340807	-0.254429606	-0.068058641	0.639511071	0.948353066	0.839157951	1.286269196	0.598505399	0.079413641	0.570506126	0.3918175
Slc16a8	0	-0.252649924	-1.618094741	0.037232906	-0.971012474	-0.864166759	-1.372173144	-1.346705668	-0.539531071	0.521553849	-0.441920275	0.39668283	-0.190732112	-1.092745509	-1.217602977	-1.175519018	-0.907262856
Kcns1	0	0.010569242	0.055154814	0.850940582	1.179323699	0.134607514	1.036658471	0.825426495	1.185400182	1.593072503	1.60253513	1.778888816	1.360859991	1.313416595	1.107294013	0.672092502	0.969445777
Kcns2	0	0.41719992	-0.395928676	-0.02620507	0.457681837	-0.346175641	0.222392421	0.157474945	0.241230036	1.001441974	0.982096126	1.003362367	0.631026653	0.40780593	0.784085143	0.524063676	0.469538715
Adam7	0	0.48174178	0.641105579	0.673771768	1.251538767	-0.06498934	0.546674016	0.212050477	0.15765972	1.423386081	1.605990928	2.096727702	1.733354341	0.881011964	0.687700606	0.415037499	0.626717247
Pld1	0	-0.106856081	-0.078984969	-0.690577553	-0.433343767	-0.221367962	-0.076551409	0.057263299	0.187158258	0.049857251	0.122260554	0.8065861	0.364788823	0.434694869	0.53888605	0.348581968	-0.282690588
Pld1	0	-0.585427961	-0.613634041	0.021250455	-0.083338446	-0.41814341	-0.139645887	-0.768329765	-0.059863568	-2.094226762	-0.849859651	-0.03104713	0.463318692	-0.096215315	0.449753054	0.14172811	0.164329539
Stx1b2	0	-1.989538061	-2.12954554	-1.932313192	-2.780310099	-1.989538061	-1.730679331	-2.780310099	-1.908466451	-2.195347598	-1.802114469	-0.219595145	-1.517275693	-2.553801569	-2.603987326	-3.591276275	-1.162071443
V2r2	0	0.280107919	-0.166065806	-1.860416166	0.019334791	-0.761989618	-0.034765418	-0.046542586	0.356322705	-0.218390491	0.074744637	0.251538767	0.680931559	0.664410599	-0.14059833	0.577308928	-0.833641614
Sox11	0	0.791508886	0.44411221	1.025560226	0.997131818	0.064441753	0.789023623	0.285071566	0.568150482	1.122842129	0.902969317	1.402988745	0.970327273	-0.961827498	0.581615734	0.610053482	0.162423832
Tnfrsf11a	0	-0.398830412	-0.558510726	-0.355042679	0.371099946	-0.39143954	-0.022657632	-0.312544907	1.018428327	2.022168932	2.085775807	1.708587515	1.642979178	2.38300076	2.265187193	1.320916111	0.012868802
---	0	-0.017811276	0.092971103	-0.396278096	0.018905005	-0.324696653	-1.27941266	-0.47651501	0.42507042	0.732622126	0.903227582	2.644422536	2.153805336	2.518318871	3.021795796	2.50746391	2.233696128
Npm1	0	-0.348876549	0.063266821	0.295193074	0.266109129	0.635617436	1.00060574	0.886917499	0.754006955	-0.452944099	-0.63548143	-0.767432433	0.132118318	-0.048245237	-0.458951749	-0.407039869	-0.174036887
Mup5	0	-0.004368472	0.714823236	0.060155127	0.417167664	0.450837377	-0.058463306	-0.211821743	-1.004269789	-1.498128708	-1.77619336	-1.195318082	-1.11804305	-0.723581519	-0.960661333	0.156400883	0.60855653
Spt2	0	1.076350886	0.795658546	0.542527234	0.842760258	0.612916562	0.542527234	-0.908852112	0.091147888	0.905216935	0.777476894	0.845380958	0.842760258	0.911066272	0.663295111	-1.680583124	0.120294234
Ceacam10	0	0.039235163	0.176738687	0.218772106	-0.165862976	0.062504943	-0.179447776	1.025683099	1.884623217	3.36315585	3.749565631	4.37185578	3.343461256	2.874304755	2.597960742	1.740576848	0.299334278
Cyp3a16	0	-0.282474287	-1.460811528	-2.123776541	-1.047673562	-2.655627705	-1.025042587	-2.386810946	-2.041982449	-1.6212762	-1.681938982	-1.736046387	-2.088152631	-2.344166609	-2.344166609	-2.008299323	-0.397671939
Cyp3a16	0	-0.745617464	-2.374635145	-0.702867817	1.17351469	-0.086654382	0	-0.671616883	-0.452171746	-0.33329435	0.690953196	0.678880364	-0.33329435	-0.702867817	0.221467913	-0.366271672	-0.452171746
Igk-V8	0	0.780127238	-0.344466917	-0.406182701	0.340385645	-0.268449905	-0.886573939	-0.729056929	0.588384364	0.389159944	0.249329258	2.389341596	2.951123215	3.601411151	4.637240429	4.45292849	3.753942596
---	0	0.006023788	-1.446910319	-0.364295791	-0.401020921	-0.672048117	-0.806349209	-2.076438373	0.223254504	0.573515152	0.793781272	2.014514661	1.34943161	0.410503095	1.59964315	1.297987451	1.155319289
---	0	0.287072972	-0.261363653	0.055747426	0.187830857	-0.431288654	-0.26738744	-0.056249223	0.287072972	0.847625365	0.911230535	1.166391489	0.327600778	0.451354395	0.26498343	0.292542912	0.18342119
Stx1bl-pending	0	0.188023125	-0.319346255	-0.167343161	0.157897668	-0.929399736	-0.212825931	-0.663088073	-0.381467967	0.117633797	0.393090703	0.276019606	-0.035882348	0.213717394	0.175002324	-0.454456486	-0.035882348
V2r8	0	-0.534891346	-1.51176662	-0.842643672	-0.007168686	0.146091502	-0.036205038	-0.740545484	-1.04909455	-0.46907279	-0.699322822	-0.341275301	0.684537901	-0.653609848	-0.403759431	-1.247033927	-0.740545484
V2r11	0	0.75403134	0.313318918	-0.046975616	0.415862604	-0.138494272	-0.228457649	0.286502253	1.031026896	2.679721642	2.913697327	2.567246913	1.22710096	0.408419621	0.009870244	-0.067585896	0.242531001
Pigq	0	-0.425437428	-1.414653753	-0.903153414	-1.180035029	-1.296817262	-0.753952299	-0.665461856	-0.805341391	-1.881779763	-1.500007811	-1.54297785	-0.254997087	-0.56495254	-1.02204402	-0.272970521	-0.588998014
Adk	0	0.52686524	0.342480007	0.621488377	0.549193109	-0.383382855	-0.731158303	0.412541486	0.529459238	1.080625237	0.755303085	1.836800499	0.160333411	0.811090863	0.862059986	0.62715077	-0.900048744
Foxd4	0	0.161887682	0.314696526	0.087462841	0.610778793	-1.192645078	0.459431619	0.618630213	0.161887682	0.852997588	0.496121428	0.841302254	1.119632847	0.496121428	0.676192172	0.169925001	-0.403064858
Pip5k1a	0	0.183599938	-0.095860015	-0.194609265	-0.045360533	-0.637429921	-0.347923303	-0.024247546	-0.263034406	0.448145811	0.855610091	0.743135361	0.37056287	-0.024247546	-0.275453665	-0.045360533	-0.106915204
Pcdha6	0	-1.261910666	-0.742440724	-0.799996303	-1.261910666	-0.450229498	-0.92604626	-1.507453134	-1.925156531	-2.960572917	-1.391088377	-1.473670985	-1.384143491	-2.083564717	-2.328187085	-2.788893386	-1.217664058
Cntfr	0	-0.766370233	-1.622657024	-0.275234859	-0.788495895	-0.493040011	-1.510240752	-0.865260261	-1.303069068	-0.040815552	-0.028371744	-0.020648519	-0.989408589	-0.341036918	-0.471823525	-0.788495895	-1.23535884
---	0	0.422752464	-0.594664589	-0.280936975	0.146966151	-0.577247536	-0.328712699	-0.429289654	0.089963377	0.726094859	1.088145235	1.249758474	0.716711443	0	0.053157936	-0.189884995	0.393606119
---	0	0.29982254	-1.11996871	-0.826030445	0.16129594	-0.543436228	-0.530304449	-0.220309384	0.693937266	0.467316828	0.125009652	-0.610950229	-0.46490362	0.693428522	0.571764213	0.625555723	-0.562752936
---	0	0.694654789	-0.614449265	-0.140007479	-0.205809537	-0.025237291	-0.234955883	-0.564263508	0.187423592	1.183757275	0.745280862	1.794190463	0.887299867	-0.379345792	0.760128627	-0.445943541	0.23070769
Zfp94	0	-0.22881869	-0.576332196	-0.038994132	-0.473931188	-0.184424571	-0.779257316	-0.509087634	-0.363394712	0.63784206	-0.481968507	-0.769387072	0.051024003	-0.769387072	-0.846843212	-0.395928676	-0.044935231
Igk-V5	0	0.565151095	-0.408072533	-0.937277749	-0.075571508	-0.612193037	-1.184597684	-0.97420882	0.14308968	-0.260878005	0.228454744	1.977289998	1.80581266	2.858046653	3.980630923	3.209573441	3.024075635
Bmp8b	0	0.461962834	-1.132367849	-0.863081234	-0.363795558	-1.388838145	-0.985071758	-0.496617239	-1.151288711	-0.158448503	-0.299065672	-0.197246002	0.908176229	-1.132367849	-0.646269845	-0.63623948	-0.930938321
---	0	0.239609522	-0.665989429	-0.532364313	0.131763323	-0.375179293	-0.397633224	0.030682522	0.882951028	0.635394228	0.455621092	-0.098586666	-0.539705621	0.200253444	0.357417484	0.452122688	-0.570255452
Hsd3b2	0	0.378511623	0.231370447	-0.340228912	0.610596846	-1.349467118	-0.61497507	-0.070813712	0.321443074	0.636563697	0.411699682	0.378511623	-0.024453044	0.047696742	0.537306509	0.393356205	0.157206797
Mtr	0	0.688307861	-0.297033916	-0.548893246	-0.470890734	-0.188997301	0.088536675	-0.811927652	0.105610188	-0.201542554	0.176807522	0.944146765	-0.365965579	-0.365965579	-0.488717731	-0.651294253	-0.237691558
---	0	-0.287663758	-1.013099261	0.015329148	0.358216861	-1.394245069	-1.101908528	-0.479275609	0.336787997	0.50744287	0.61739276	0.761414653	0.242739644	0.042057247	0.358216861	-0.155035767	0.184471988
D11Ertd530e	0	-0.736388401	0.029146346	-0.157208253	0.244733589	0.09548884	-0.119089918	-0.035061143	0.163560585	1.09548884	1.36593379	1.76797775	1.308355421	0.292180751	1.251296277	-0.107848081	0.914376158
---	0	0.920677547	0.618219317	-0.490184276	-0.079322453	0.594823749	-0.409112665	-0.869530068	-0.332355466	-0.079322453	0.240094423	0.708182694	-0.515421567	-0.332355466	-0.630191755	-0.725140159	0.383526527
Rps3a	0	-0.222659494	0.013712874	-0.005827454	0.061963038	0.108479986	0.252621631	0.056592524	0.153929784	-0.02810425	-0.030205877	0.257635076	-0.112134273	-0.323803008	-0.555877211	-0.438334969	-0.07472042
Nr5a1	0	0.019956073	-0.23512495	-0.043658653	0.160342045	-0.527535405	0.091400462	-0.147732683	0.179326851	1.221900023	1.596308023	1.532756923	0.641705325	0.28866799	0.084230017	0.059617694	0.218650146
Nr5a1	0	0.630405471	0.056583528	0.592636429	0.094911647	-0.943416472	-0.836501268	-0.450084446	0.7031007	1.286881148	1.736388401	1.777367109	1.145351386	-0.272297327	0.815575429	-0.058893689	0.039840265
2610528C06Rik	0	0.813586876	0.323675757	1.483864623	0.608092376	-0.327403225	1.064130337	-0.273565073	0.371770045	1.197827276	0.993427346	0.902804465	0.675336937	0.437808807	0.266672983	-0.360697665	0.266672983
---	0	-0.894321922	-0.456857675	-0.77878577	-0.3270898	-1.618321098	-0.54011878	-1.234950275	-0.683026787	-0.253011656	0.473601392	0.828863657	0.033813121	-0.046069649	-0.220950447	-0.439983856	-0.204708014
---	0	0.795930089	1.221127454	1.40949506	1.637113783	0.295128036	1.527788792	0.432631559	0.344758803	2.081724397	2.075438135	2.04573454	1.01759406	1.645625283	1.232472428	1.341269817	1.979946773
---	0	-0.582525515	-0.644084868	-0.939107679	-0.158385809	-2.078951341	-1.460041509	-0.53404209	-0.886306263	-0.261328084	-0.135431824	-0.848484798	-1.213880921	-0.007335753	-0.841912144	-0.405717993	-0.281938364
---	0	0.070389328	-1.345135486	-0.910732662	-0.88216351	-2.254465127	-2.162271429	-0.654929825	-0.350996137	0.20029865	-0.250808104	-0.282192343	-0.339298546	-0.425305835	-1.197036847	-0.696607857	-1.162271429
---	0	0.943416472	0.206450877	0.177304532	-0.079853308	-0.530514717	-0.893084796	-0.755581272	-0.202188851	0.137503524	0.272252936	0	-0.152003093	-0.422454971	-0.152003093	-0.115477217	-0.280900827
---	0	-0.486738965	-2.226770862	0.584962501	0.508659133	0.125530882	-0.838845208	0.184424571	0.413397141	-0.188902676	0.94315414	1.831508784	1.022771308	-0.486738965	-0.621488377	-0.523971871	0.2410081
1700112N14Rik	0	0.353710488	-0.376652371	-0.998309672	-1.129071618	-0.460277526	0.285965882	-1.285190819	0.370815144	-0.742048494	-0.022156414	0.195812821	-0.398780029	0.637550724	0.468169213	0.392881086	0.928045353
---	0	0.205689543	0.622525914	0.211975805	2.614074249	-0.56896393	0.493558873	0.372912024	1.691630562	3.113120035	3.49916908	3.787724084	3.47005458	2.369501633	2.515869977	1.630257957	-0.164744762
Gpx3	0	0.152916034	0.157494535	-0.085461204	-0.757204232	-1.536606468	-1.794700597	-2.093934078	-2.022298995	-1.685785711	-1.888150458	-2.383482067	-3.16756482	-1.735538131	-1.612837722	-0.790948299	-0.404295453
1110035H17Rik	0	-0.08505577	0.075101455	0.074317169	0.439673888	-0.482676216	-0.199584158	-0.499314697	-0.102685664	0.486802788	0.621213027	0.682538989	0.353086203	0.200915447	0.221605568	-0.013832273	-0.186992369
---	0	-0.373410337	-0.298462727	0.451705444	0.945135333	-0.943497805	-1.06727364	0.030685668	-0.236321917	1.16146135	0.949704297	0.748024818	0.356644843	0.338223967	0.568005063	0.596954075	-0.805901857
Opn1mw	0	0.617802569	-0.230969928	-0.222268484	0.658888715	-0.266310214	0.599759503	0.264273302	0.630347822	1.292781749	1.637775149	2.009819962	0.789395831	0.029443778	0.563485252	0.671550186	0.442840919
Rpl27a	0	0.418867096	0.34046704	0.461472382	0.600411357	0.349111374	0.366167331	0.316016329	0.453774438	-0.278880674	-0.259318865	0.046774422	-0.346545241	0.203228417	-0.287117601	0.12401383	0.131298892
---	0	0.123187978	-0.024472663	-0.10859363	0.625009244	-0.515971425	0.117304858	0.425818559	1.286619503	1.798748664	1.480840341	1.150846703	1.480370312	1.270692894	1.105847109	0.886714099	0.40243962
Mup4	0	-0.220431742	0.405357951	-0.256732918	0.172288811	0.077199291	-0.175775072	-0.780482122	-0.926309691	-1.719659608	-2.045547351	-1.04230524	-1.190200454	-0.313168188	-0.920104194	-0.211891117	0.351182893
Rgs19ip1	0	0.438884241	1.180572246	0.780543413	0.390789953	0.071915182	0.559083869	-0.505442161	0.14332085	1.156324699	1.036405646	1.493419618	0.492280498	0.967578522	0.53715799	0.102098188	-0.109877618
---	0	-0.053194542	0.171952683	0.526149405	0.570956475	0.013589598	0.311891855	-0.084883726	0.232766062	1.669373436	1.744948013	1.383701226	0.464403577	0.139782529	0.118559158	-0.201130465	-0.022879922
---	0	-0.057385721	-0.305076177	-0.00682069	-0.010120794	-0.566550133	-0.438681738	-0.483338358	0.056476034	0.088027398	0.334389709	0.259222042	0.586864912	0.312052012	0.368673184	0.455150309	-0.35083144
Zfp59	0	0.624662625	1.223300062	0.287193679	0.25026711	-0.045188774	-0.182692298	-0.358942937	0.677277251	0.495379608	2.177671979	0.693087766	0.716483333	-0.39192026	1.335842841	0.287193679	0.212370502
---	0	-0.488100961	-1.386817626	-0.551294788	0.119171701	-1.458430095	-1.847996907	-0.879598904	-0.688798312	-0.807688918	0.648550661	0.022532213	0.179393091	-0.15497466	-0.921997488	0.04342228	-0.559146209
---	0	0.474371639	-0.056143078	0.460832585	0.773931921	-0.301425215	0.317957979	0.816451192	0.939843859	1.610433188	1.587529901	1.717116512	2.418406276	1.831691618	1.434182549	0.736745319	0.518861838
---	0	0.331418187	-0.663655132	-0.360206458	-0.395166296	-2.38973241	-1.250257991	-0.993803734	-1.136675816	-1.462021271	-1.230695725	-0.341727037	0.7009173	-1.898120386	-0.686791631	-1.95316175	-0.875159238
---	0	0.880611271	-0.020985025	-0.70435123	-0.074823177	0.051164761	0.405894087	-0.420255209	0.700039025	0.282862615	0.282862615	0.852042119	0.709625074	-0.856354323	-0.352190934	-0.399496648	0.709625074
---	0	-0.357501519	-0.52639196	-0.503308347	-0.665525253	-1.133631381	-0.310663269	-1.04429315	-0.865878426	-0.590628071	-0.009726071	0.078597596	0.751112929	-1.310663269	-0.316687056	-1.184130863	-1.064424106
---	0	-0.125987937	-1.42343994	-0.471419969	-0.364007027	-1.42343994	-1.789867495	-1.564994084	-0.781202634	-0.450661409	-0.521050737	-0.199122642	-0.521050737	-0.730278699	-0.383547213	-0.181913352	-0.870286178
---	0	0.583395206	-0.640043026	-0.618238656	-0.047775725	-0.878390553	-1.033276155	-1.441915883	-1.164062762	0.296325868	0.01402956	2.266359265	-0.461194945	-1.102223509	-0.132811828	-0.692239237	-0.223175856
---	0	-0.227218226	0.285200062	0.193192445	0.154366231	-0.460417403	-0.193771743	-0.783249725	-0.993881321	-0.899355212	-0.224145392	0.09819192	0.06256801	0.645851982	0.267844123	0.258355075	-0.386416821
Eif3s6	0	0.759338095	-0.207740516	0.245921597	-0.068638438	-0.041730565	-0.361699806	-0.950582676	-0.484208592	0.540092229	-0.207740516	1.051623842	0.660637891	-0.484208592	-0.641667909	-0.006106655	0.741224925
---	0	0.143110017	-0.364874705	-0.213909895	-0.094363688	-1.161887682	-0.344264425	-0.35453276	0.745002913	1.192141256	1.256527177	1.305174377	0.376236568	0.760944457	0.382432834	0.423074818	0.01603011
---	0	0.119116501	0	0.371790395	0.147230137	-0.294373319	-0.062144136	-0.243711687	0.053918235	-0.619570687	-0.718952563	-0.723573628	-1.185495198	-0.035182508	-0.089619245	0.226031704	0.277120476
Krt2-17	0	0.174283373	-0.026315432	0.289598976	0.108583353	-0.341104652	-0.117425832	-0.802199567	-0.147119601	-0.321081691	0.245429957	0.381634341	-0.381562795	0.290429942	-0.020464103	0.074897754	0.101340735
Phxr2	0	1.502009711	0.642187369	0.112266232	0.454115021	1.085008025	1.016582884	0.472262368	0.366271672	1.346731486	0.808545756	1.607030924	1.336861242	-0.412260415	1.234256757	0.531156057	1.379152964
Phxr4	0	0.761684334	0.199848143	0.52265835	0.875436211	-0.653452796	-0.473818583	-0.293453339	0.005058543	-0.716170839	-0.005076342	0.102674059	-1.090443028	-0.601013843	0.466187693	0.601588819	0.572237996
Cdh8	0	0.611849135	-1.407458596	-1.848648383	-1.631291552	-1.407458596	-2.813882965	-2.958272874	-1.693130806	0.319972782	-1.442434734	-0.13652686	-2.725073698	-2.725073698	-0.611253799	-2.104662361	-1.661879872
Rs1h	0	-0.088809267	-1.06608919	-0.55196693	-0.442573449	-1.744161096	-0.050395383	-1.144843302	0.548620654	0.436941455	0.430564892	0.273760812	0.624607254	-0.698019314	-0.520738546	-0.698019314	-0.021695071
---	0	0.170730302	0.164275279	0.22471047	0.265087033	0.096322888	0.254186834	-0.175063321	-0.069809467	0.578956913	0.538600552	0.901758339	0.239523931	0.201696901	0.171631704	-0.096380318	0.346711055
Hnf4g	0	0.012419259	-0.891897393	1.117714202	-0.794935663	0.672343818	0.48898611	-0.531901257	0.459053603	2.225655432	2.284015679	2.240688247	2.220312111	-0.072469638	0.87635771	-0.016727086	0.905504055
Phxr1	0	0.486479313	0.915585613	0	1.483846657	0.723638063	1.063970109	0.538148042	0.140348252	0.838342615	0.841430796	2.014209343	1.042662226	0.395560125	0.643340191	0.503475464	0
Cnga3	0	0.067938829	-0.531523242	-0.084064265	-0.030566716	-0.40599236	-0.394019718	-0.654671473	-0.228960472	0.59400764	1.086573003	0.989375159	0.04759838	0.116175014	-0.149652606	0.059256586	-0.531523242
Aldh1a2	0	-0.276517635	-1.10433666	-1.338801913	-0.618909833	-2.013483229	-1.884006705	-1.823380346	-1.505018866	-0.902702799	-0.902702799	-0.433043287	-1.140862536	-1.033947332	-1.472068444	-1.725825037	-1.178337241
Myo1f	0	-0.256533677	-0.157183333	-0.083831591	0.299981976	-0.315253641	-0.404835177	-0.351311902	-0.394398615	-0.159780444	-0.20385779	-0.391343351	-0.373146409	-0.114488612	-0.138364744	0.54133897	-0.25569999
Ahrr	0	1.15983804	0.400682206	0.389821214	0.389821214	-0.113890967	0.814817739	-0.416625496	-0.166358386	0.53818573	0.326681625	0.825604295	0.436306116	0.248679113	-0.294806752	-0.397683933	0.166216953
Gria4	0	1.985369728	1.521028195	-0.019540186	0.806430414	1.02246734	0.063286245	1.053968483	-0.25400544	0.044590151	0.565422314	1.614841868	1.084796473	0.806430414	1.744064533	0.795289856	0.621164866
Mds1	0	0.278255143	0.485426827	0.394564029	0.076621282	0.189033824	-0.794948778	-0.248419425	0.644905041	1.385556538	0.705676367	1.736703262	0.553137055	0.644905041	0.622930351	0.3825415	0.428093652
P2rx7	0	-0.092849269	-0.459664932	-0.060640923	0.18151011	-0.596631891	-0.256094697	-0.229394089	0.153410659	1.188003536	1.132358017	1.265351353	0.554729634	0.413212404	0.381523364	-0.011241836	-0.050589716
Slc7a11	0	1.079627535	-0.177280768	0.715804028	0.217529648	-0.375425643	-0.545350645	0.305148769	0.415809613	1.576700803	1.99147936	1.601345303	0.85893942	0.078165097	1.168894873	0.569432802	0.447870823
Odz1	0	-0.414522159	-1.512586445	-1.373880175	-1.295877663	-0.824074119	-1.736450254	-2.172246313	0.089916637	-0.835066135	-0.596606592	0.246706236	-1.33435181	-0.449991503	-1.05195208	-0.429021729	-0.879891334
Ear4	0	-0.551015169	-0.878290829	-0.130649853	-1.193537559	0.176156955	-0.829381228	-0.414343729	-1.529820947	-0.167584863	-0.569432802	0.372252633	-0.944858446	-1.431086993	-0.98550043	-1.635811642	-0.85551096
Ear5	0	0.992737226	-1.265105756	0.17520498	-0.459172909	-0.403355694	-0.368199249	-0.801158656	-0.282623517	-0.216196155	0.324822998	0.420718425	-0.599524795	-0.529135467	-0.765534746	-0.308023734	-0.577736106
Sstr4	0	0.075111698	-0.284603317	0.035037695	0.386879496	-0.346487129	-0.503946716	-0.356323725	-0.129941741	0.063599469	0.189171338	0.601105963	0.332095265	0.409307785	0.378304028	0.557503181	0.112439391
Igk-V8	0	0.729876379	-0.432970058	-0.186905327	0.122456761	-0.42551277	-0.6397749	-0.847911706	0.467175862	0.204233904	0.445441102	2.412412466	2.425794082	3.444717461	4.270728691	3.983194781	3.25672361
Pnmt	0	-0.469769411	-0.284053929	-0.395017788	0.099658778	-0.50963525	0.382412718	-0.063710705	0.672289553	-0.404152654	0.308477377	-0.107057261	0.070499243	0.233299085	-0.024912806	-0.070966521	-0.273691909
Igk-V8	0	-0.257751363	-0.630711116	-0.645991934	-0.788379491	-0.322461735	-0.246061327	-1.285055459	-0.507881343	-0.553508835	-0.474286926	2.136047677	1.519920005	2.884118124	3.374607391	3.744829858	2.476174584
Adam28	0	-0.008122161	-0.329922995	0.074289092	0.153793961	-0.24156964	-0.052579915	-0.205283176	0.104171838	1.056924206	1.282725917	1.643815693	0.411007516	0.073038464	0.090259166	-0.07373418	-0.089051946
---	0	1.330214177	0.129085148	1.069289713	1.414893223	0.037593076	0.766891938	0.173767068	1.112633417	1.038155201	1.172231469	1.667210912	0.753262219	0.970853654	1.141171172	1.151599082	0.969086007
B3galt1	0	1.381834713	-0.085919026	0.477017168	1.412331841	-0.55893971	-0.021788689	-0.375425643	1.340955619	1.499043475	1.035096375	2.150225661	1.385386693	0.361539951	0.425042893	-0.0439115	0.918990888
Nmbr	0	-0.673189684	-0.173904008	-0.288691765	-0.182203331	0.211170624	-0.560714954	0.287281952	-0.210217707	1.671945802	1.036220188	2.079096023	1.421137699	1.358625128	0.469621124	-0.032143636	-0.825192777
Nfkbie	0	-0.614246436	-0.848266594	-0.419538892	0.78209497	-0.466584143	0.141176063	-0.112110366	0.725323251	1.470096888	1.45542197	0.896848245	0.850990051	0.537756658	0.707819249	0.629801449	-0.10387606
C5r1	0	0.220125814	-0.097084195	-0.09651906	0.014023878	-0.833170786	-0.54072853	-0.486166861	0.17823892	0.177148742	-0.095201272	0.221637281	0.241590643	0.251982605	0.462726723	0.264794864	-0.211541191
Gja9	0	-0.375837939	-1.287075791	-0.680506834	0.169654657	-0.162039745	-0.108600486	-0.375837939	0.419288761	0.705483785	0.419288761	0.455223248	-0.692252042	-0.668856474	-0.388521054	-0.049496966	-0.653467581
Cdh6	0	1.179649511	-0.268061223	0.243739716	1.195256291	-1.064130337	0.195256291	-0.493814613	0.322764198	0.300866479	0.295765608	1.39132143	1.407175382	1.048317068	1.306794791	0.833990049	-0.177787119
---	0	-0.221103725	-1.31421313	0.261099201	-0.023395567	-0.537407271	-0.120967054	-0.520664007	-0.466216223	0.136448279	1.095404094	-0.221103725	-0.654288571	-1.554347133	-0.537407271	-2.003873009	0.171213697
---	0	-0.211334713	-0.458689046	-0.07886933	0.124684708	-0.548897831	-0.252034028	-0.500108973	-0.125103294	0.869079653	0.908787522	0.900455484	-0.117025473	-0.45189988	-0.190277252	-0.378288811	-0.19707308
Ccr1l1	0	0.295116586	0.015941544	-0.188072348	0.11653375	-0.039464755	-0.64457199	-0.087319724	0.276331228	1.575004916	1.757429697	0.938001942	1.830074999	0.145806827	0.938001942	0.546282033	-0.257548867
Grid2	0	-1.158560809	-0.420281285	-0.228128791	-0.352301744	-0.92354794	-0.796234182	-1.094287596	-0.66284234	-0.572503284	-1.067301146	-0.097959245	-0.676110389	-0.660513534	0.496251892	-1.517379973	-0.939458458
Angrp	0	-0.623076825	-0.935551292	-0.711886092	-0.036406386	-0.943211638	-0.582634232	-0.808853653	-0.566769384	-0.159642501	-0.319101399	0.184717474	-0.458516493	-0.120757443	-0.767466734	-0.431329224	-0.647897997
Ppyr1	0	0	-0.783606319	-0.483831367	0.763067697	-0.879466335	0.267019754	0.186896783	0.299809689	0.288417791	1.272812056	0.524515976	1.244457599	1.184264928	-0.652361786	-0.386716167	-0.182702275
Fshb	0	0.093629388	-0.854669305	-0.41122863	-0.057291007	-1.793895883	-0.490845798	-1.093456164	0.057103512	0.291018777	-0.501114133	-0.245459258	0.112994713	-0.640090546	-0.317514195	-0.397462351	-0.906370612
Lhb	0	0.269089798	-0.187150903	-0.327818593	0.17722197	-0.928383123	-0.724128129	-0.506792327	-0.19407613	-0.408075987	-0.290231602	-0.190609361	-0.04938048	0.011032028	0.180839932	-0.113089872	-0.136244938
---	0	1.068276441	0	0.16118252	0.511500339	-0.358191639	0	-0.2048776	0.635235707	1.147391385	1.182376742	1.543443231	0.657029098	0.360294535	0.397019664	0.046975616	0.212124086
Adra1a	0	0.688206282	-1.359460151	-1.397229194	0.46431027	-0.710097201	-0.618028006	-0.913990756	-0.702984475	-0.852362099	-0.099224379	-0.418431507	-1.397229194	-0.981235318	-0.498269028	-0.207457058	-0.246566095
---	0	0.460268851	0.317784198	0.227281494	0.211716891	-0.065339004	0.257536881	0.451902187	0.213020374	0.248285148	-0.216815471	-0.349640462	0.129062942	0.518042461	0.412732603	0.450355653	0.28295672
LOC56544	0	1.247927513	0.612745657	-0.678071905	0.321928095	-1.036525876	-1.415037499	0.20685157	0.321928095	-0.96437609	0.076102979	-0.439285046	0.273018494	-2.074000581	0.428499759	-0.337034987	0.35520425
Igh-6	0	-0.124301836	-0.89636249	-0.698046605	0.128252152	-0.936065694	-1.11166263	-1.306048481	-1.082727386	0.402869949	0.333006227	1.219652565	1.361943774	2.074765871	2.907241208	2.96660158	0.727920455
Igh-6	0	-0.224966365	-0.765534746	1.1911978	0.582388557	-1.224966365	-1.280107919	-1.224966365	-0.726715497	-0.765534746	0.545862681	-0.387023123	-1.224966365	-0.289506617	-0.67652974	-0.67652974	-0.805427473
Igh-6	0	-0.531088867	-0.580449038	-0.238192855	0.447286756	-0.568907416	-0.316449296	-0.505193645	0.964698949	2.052317497	1.803844938	3.173794548	2.917100916	3.73761124	4.321475971	4.499324879	2.79884233
---	0	1.381957553	-0.685566442	-2.037868186	1.04053816	-2.037868186	-0.850990051	-0.722092318	0.500300104	-1.685566442	-0.90595651	0.468238894	-1.615177114	-0.335069195	-2.166192283	-0.335069195	0.10102992
---	0	-0.604297292	-0.582140878	-0.468355972	-0.520881284	-0.656764712	-0.392246815	-0.748687201	0.282299305	1.24513015	1.603298127	2.505819324	2.286473638	3.655961408	4.678901329	4.511823842	2.702089952
Bdkrb	0	-0.434527614	-0.305798305	0.115084624	0.051555879	-1.156681685	-0.218388471	-0.376593194	-0.266099468	-0.263180214	-0.403018668	1.07873133	-0.381649743	-0.110302494	-0.087660293	-0.542226156	-0.217258054
---	0	2.358686645	-0.27237227	2.720584453	1.104697379	0.367731785	1.537656786	0.809569343	1.827163403	0.202308175	0.558873272	2.932516403	1.67516031	0.689659879	2.388619151	0	2.296891544
---	0	0.13236022	-0.589848203	-0.024334568	0.100630542	-0.481222958	-0.517509958	-0.115947924	0.508347442	0.854258367	0.885998095	2.057496525	2.128490674	2.885164408	3.911572178	3.581664323	2.67397482
Igh-4	0	0.71230354	0.867784805	0.439285046	2.661677467	-0.118877396	0.677052693	-0.686245837	0.867784805	1.962847002	1.983605562	4.447900412	4.027749842	4.833604821	5.978443857	5.795810377	4.367260488
Lzp-s	0	-0.051265024	-0.216527205	-0.955951423	-0.648113645	-0.695340944	-0.971218489	-0.689312953	-0.618691373	-2.758190142	-2.9913715	-3.843433013	-3.416592067	-1.330506572	-0.551003124	0.466050982	-0.235401151
Sprr2g	0	0.569003442	0.645476068	0.636032012	0.59228829	-0.028218812	0.233115757	0.29513341	0.371059802	0.899527417	0.86453714	1.091661065	0.921824316	0.902807775	0.738340674	0.834896784	0.636723455
Sprr2j	0	0.297904866	-0.100008456	0.22930882	0.228932415	-0.381028607	-0.105693961	-0.153474481	-0.168767339	1.009308452	0.942239482	0.977247242	0.401406681	0.205656515	0.33300349	0.367610452	0.095313675
Sprr2k	0	-0.023067795	-0.342672441	-0.400616392	0.420665865	-0.80091267	-0.014126468	-0.013136399	-0.075842829	0.483510742	1.087828175	0.832218813	-0.242584117	-1.55008033	-0.352239144	-0.537688424	-0.815797751
Nfe2l1	0	-1.385361944	-1.109042759	-0.896438732	0.58244778	-0.826450345	-0.591257541	-0.969012308	-0.198279348	1.20215084	1.06340917	1.403813188	0.468433359	1.815682017	1.549007737	0.619988454	-0.960186458
Cktsf1b1	0	-0.041402699	-0.821621491	-0.609119819	-0.161299988	-0.895622073	-0.141590733	-0.563823734	0.3594119	1.489603602	1.451180691	1.252496697	0.076039852	0.10932149	0.069290389	-0.555975872	-0.721667706
---	0	0.406335305	-0.410088283	0.418751002	0.381178695	-0.004966253	0.162376908	-0.17551324	0.043943348	0.618179442	0.446908015	0.921033166	0.843951621	0.563317507	-0.632846732	-0.685029456	-0.244317035
Fut2	0	0.649003863	-0.152003093	-0.258131444	0.009179427	-0.232660757	-0.479912165	-0.497138579	-0.062735755	1.177408935	0.854802084	1.089267338	0.399607459	0.15415019	-0.172613373	-0.197036847	-0.232660757
---	0	0.62013477	-0.103304498	0.264694994	0.414325233	-0.602875508	-0.165836281	-0.253099428	-0.018634174	0.381903755	0.863421897	1.17039965	0.417527665	0.594897479	0.549884424	0.19175469	0.406825131
Sprr3	0	0.410266821	0.630982665	-0.063736771	0.986077624	-0.094842372	0.710397161	-0.774394723	0.710397161	0.530248242	0.423240785	1.786169592	1.372637776	1.306255937	0.302047781	0.111608506	0.012072832
Gpr50	0	0.179884598	-0.196866769	0.027311382	0.250138202	-0.37968082	-0.219693755	-0.284278729	0.019879213	0.567139059	0.690696506	0.826770057	0.415489421	0.501470646	0.516760448	0.292772525	0.195024146
Htr1d	0	0.254254778	0.089823302	0.369532742	0.491738674	-0.335897279	0.089823302	-0.029826008	0.191614949	0.666267305	0.899434198	0.976467873	0.872126852	0.582328486	0.521456126	0.684963399	0.18468542
Amh	0	0.146805781	-0.172134336	-0.430202489	0.099167686	-0.866214117	-0.279240891	-0.642959613	-0.033500616	0.312403859	0.273665417	0.532127093	0.176410685	0.804671718	1.161190688	0.350994963	-0.084086341
---	0	-0.040301365	-0.443129806	-0.390083572	0.21041978	-1.481457925	-1.181897643	-1.304153393	-0.677277251	-0.956931278	-0.881773919	0.140030452	-0.677277251	-0.181897643	-0.309068884	0.482016199	-0.107220957
---	0	0.165207319	-0.632599875	0.027703795	0.110165955	-0.489700969	-0.133759628	-0.049874458	0.466518473	0.802692345	0.940240954	1.019192295	0.786065504	0.467353004	0.492167061	0.435722936	-0.029128691
---	0	1.236492618	-0.223896012	-0.162056758	-0.266645659	-1.255838904	-0.192645078	-0.580461108	-0.501749132	0.754887502	0.822730148	1.865423978	1.031218731	0.94016675	0.343407822	-0.678071905	-0.451563375
---	0	-0.623079509	-0.535095072	0.073608774	0.406492764	-0.972232534	-0.517421429	-0.473113298	0.67831968	1.873756661	1.810116809	1.600330277	1.500004948	1.175212116	0.920488943	1.189768953	0.127661145
Pcdha11	0	-0.170787577	-0.718587065	-0.806605275	-1.07700307	-0.936626223	-0.371898206	-1.402098444	-0.503475464	-0.105762063	0.126280529	0.396852185	0.604426468	0.700578144	0.68573738	0.045175561	-0.817135943
Pcdha10	0	0.036326307	-0.013949299	-0.705045501	0.595910832	-0.387877658	-0.760995514	0.329335956	0.522912974	0.410953865	0.557281528	0.408341233	0.310989298	0.412519176	0.26551947	-0.249424952	-0.165290633
Col4a4	0	-0.473931188	-0.746615764	-0.943416472	-0.802553936	-1.141355849	-0.705256734	-0.593644744	-1.128682019	-0.346175641	-0.500898236	-0.439611115	-0.652901329	-0.954557029	-1.141355849	-0.802553936	-0.353530092
Lmx1b	0	0.003072834	-0.190449529	1.388259069	0.164560332	-0.202197925	-0.364328928	-0.278497523	1.1627295	1.444722064	1.171860512	2.184773155	1.415421962	1.473438927	-0.125251263	0.507377671	0.465663572
Erbb3	0	0.907333752	0.299144699	0.315264365	1.093317151	-0.047305715	-0.412823078	-0.047305715	0.352190934	0.893084796	1.009938237	1.582744675	0.75808502	2.175086707	1.400840096	0.260816581	0.67724062
Erbb4	0	0.453090845	-0.646444829	-0.435877843	-0.811593298	-1.247692413	-1.229935942	-0.737592717	-0.608668178	-0.013227159	0.83371476	1.264757588	0.165110082	-0.479794959	-0.453799751	-0.625980726	-0.479794959
Gja5	0	0.030516427	0.112951959	0.516969961	0.351485601	-0.908482501	-0.043231913	-0.082606152	0.386735126	0.657983656	0.281920983	0.370543937	0.652699622	0.696857816	0.724674712	-0.212715598	-0.114050078
Drd3	0	0.180657363	-0.287257426	-0.669128062	-0.131726959	-1.62605934	-0.152485519	0.189566844	-0.424231294	1.261345208	0.23084312	1.419552415	1.097218556	-0.252365882	-0.530997143	-0.483691428	-0.45563814
---	0	-0.76953026	-0.892784828	-0.236814216	-2.166778446	-2.326134206	-1.517275693	-2.195347598	-0.188152097	-0.85431068	-1.499353785	-0.32087848	-1.517275693	-1.180992305	-0.699652436	-0.675973439	-1.331409148
---	0	0.124211809	0.160829653	0.073312284	0.388157347	-0.154618321	0.381018566	0.335367876	0.391796133	-0.098197183	-0.143443431	0.069496311	0.251009837	0.351850142	-0.097037647	0.169238511	-0.016347377
---	0	1.476321241	0.142252583	0	0.271729107	-0.076757199	-0.60377235	-0.4325857	0	0.950574783	0.552201206	1.4018964	0.029594782	0.10102992	0.208442863	-0.045562577	0.051399153
---	0	0.401981346	-0.944750139	-1.057450272	-0.396384792	-0.911772817	-0.396384792	1.015084328	3.179520614	5.25883126	5.48073866	5.026029055	3.815070712	0.842208754	-0.515192222	-0.340459378	0.179042346
---	0	0.756728849	-0.378511623	-0.329602023	0.53697631	-0.054594975	-0.465663572	-0.161815932	-0.5360529	0.264946527	0.663166408	0.16609314	-0.757520813	-0.027039253	-0.205273888	-0.651530118	-0.497724782
Kcna4	0	0.146741731	0.089823302	0.740051574	0.127074697	-0.153033222	-1.105727507	-0.577259893	-0.021788689	0.829688787	0.461396188	1.542112196	0.078165097	-0.624104756	0.190712983	0.262004277	0.689227315
---	0	0.887529487	0.071970925	0.723642768	1.516210429	0.107594835	-0.161621502	-0.333795103	0.876524249	1.058775111	0.993980782	0.60659004	-0.10347492	0.375977112	0.705579135	-0.1101953	-0.83325085
Ifna1	0	-0.445474527	-0.432016453	-0.190802284	-0.346209299	-1.367827876	-0.492194449	-0.587446908	-0.33364219	0.681295252	0.643657595	-0.023019556	0.311364694	-0.534713097	-0.514715024	-0.341169312	0.120889855
Ifna4	0	1.91938154	1.542527234	0.514573173	1.752119157	-0.225881407	0.798366139	0.5415015	0.168929009	0.406048716	-0.236399279	0.231325546	-0.008988783	1.333234074	-0.334678797	0.336786054	0.487132645
Ifna4	0	0.298360445	-0.035318656	0.334779923	0.569176014	-0.725959235	0.089616194	0.094526108	-0.066034676	1.108347468	1.773312649	-0.23436264	1.422649536	0.666907682	0.909098595	0.454188627	0.017340293
Ifna5	0	-0.392301568	-0.560188658	-0.284245254	-0.091638793	-1.069374953	-0.638586051	-0.9881259	-0.452125056	-0.154344513	-0.399979935	0.282478652	-0.035960079	-0.033361564	-0.107129875	-0.696196774	-0.547897649
---	0	0.640844585	0.165613525	0.295709099	-0.378283727	-2.485882727	-0.36942375	-1.245365758	-1.283693876	0.066803371	0.124390862	-1.399171094	-0.997722659	-2.317377003	-0.348959648	-0.36942375	-0.340277405
Fcgr1	0	-0.750655277	0.910910539	-1.733563375	-1.030986506	-0.30507318	-0.840953931	-1.626427525	-0.766371064	-1.025302868	-1.278914019	-0.993511801	-0.798325749	1.375722009	2.11704847	2.822142445	0.638159643
---	0	-0.117095709	-0.674764409	0.192145443	0.585913707	-0.428997014	-0.922748884	-0.406120821	0.192145443	0.456262172	0.159803465	1.299488916	0.561749966	0.228171512	0.072372564	-0.175860408	0.472811766
---	0	0.013489936	-0.062767796	-0.052862642	0.137424876	-0.168988116	-0.084923851	-0.567051273	-0.015364927	0.245238652	0.737772793	0.519179667	0.537772128	0.129538404	0.070348132	-0.080953269	0.052941086
Pcdh7	0	0.653249858	-0.560957038	-0.324350757	0.23752813	-0.743435089	-0.450984196	-0.674848004	-0.066038762	0.647080091	0.478957332	0.568734039	0.681698288	0.383221052	-0.234275413	-0.185745519	-0.135246037
Six6	0	0.860866707	-0.131466162	-0.081367551	0.203655859	-0.270499856	-0.146841388	-0.111217479	0.203655859	0.342261097	0.718229032	1.126887618	0.651653557	0.569365646	0.342261097	-0.293130831	0.438121112
---	0	1.191817607	0.608096135	0.523808564	-0.420721138	0.583070441	-0.193996296	0.692417838	0.143849574	1.216437574	1.716207034	1.373557909	1.277770309	0.919316338	0.668824588	0.50127635	-0.428334322
---	0	0.542587549	-0.070389328	0	0.090075344	-0.572889668	-0.016255891	-0.203655859	0.199699835	1.26337113	1.057438137	0.88654195	0.494634326	0.210217707	0.090075344	0	0.116409492
Fpr-rs2	0	-0.760018469	-0.342562369	-0.226527588	-0.909513461	0.097628608	0.286037348	-0.169686795	0.043180824	0	-0.086391224	-1.657258894	-0.427158378	0.102962052	0.448475049	0.276628434	0.401634795
Fpr-rs3	0	0.753839413	-0.597748656	-0.988728888	0.063638286	-0.096507981	0.036313699	-1.300866479	0.33432149	-0.387023123	-0.413152855	-0.11783649	-0.462971976	0.415037499	0.517399217	-1.280107919	0.160464672
Fpr-rs4	0	-1.479992941	-3.216958535	-1.066854975	-0.835529429	-0.683526335	-1.42779673	-3.072568626	-1.066854975	0.034959838	-0.973032952	0.053439259	-0.741509519	-0.506816729	-0.627783783	-2.783062009	0.331694402
---	0	-0.952448071	-1.346305025	-0.443301351	-1.320656438	-1.889817082	-1.28301878	-1.987333588	-1.987333588	-0.279926185	-0.503348735	0.289506617	-1.002546682	-1.070389328	-1.18142064	-1.525153105	-1.002546682
---	0	-0.389512914	-0.683471893	-1.01626098	-0.461904104	-0.845125156	-0.683471893	-2.420437487	-0.751410722	-0.476828669	0.291791429	0.070132643	-0.733376799	-0.334106615	-0.32058125	-0.911163918	-0.891032963
Nfil3	0	0.181854261	-1.038048608	0.163945702	-0.175842358	-1.458624291	-1.941833293	-1.080112667	-1.881079262	-0.627370648	-0.322634878	0.770963632	-0.098584227	0.809026743	0.344602746	-0.130936926	-0.429511238
Galr3	0	0.123614656	-0.389803537	-0.026152288	0.209201181	-0.678555764	-0.518280314	-0.636854109	-0.031440119	0.615957536	0.769391679	0.657407243	0.573978194	0.550930149	0.478002994	0.294790215	-0.071365853
Magea4	0	-1.537656786	-0.767826558	-0.431929279	-0.152003093	-1.154549776	-1.537656786	-0.718007436	-1.119298928	1.808662896	1.612932838	2.065473837	1.622632919	0.652076697	-0.902603237	0.051731163	-0.50804513
Magea7	0	0.253611152	-0.912537159	-0.830074999	0.06608919	-0.319113079	-0.830074999	-1.093109404	-0.573735245	0.87036472	1.902676587	1.6794801	0.155830172	1.700439718	1.597680144	-0.394150133	-0.226531072
C1qrf-pending	0	0.085575732	-0.140177658	-0.78679675	-0.305326128	0.110536476	-0.814720752	-1.642187369	-0.91190867	-0.20029865	-0.102401007	0.317647098	0.693022247	-0.613291224	-0.847996907	-0.035156445	-0.584962501
Fshr	0	-0.069014116	-0.46668012	-0.366747848	-0.36120689	-0.879219147	-0.371583432	-0.503358563	-0.07768016	0.583651556	0.869713398	0.853228807	0.514966224	0.125421682	0.031476885	0.03878446	-0.32323904
Atoh7	0	0.308330491	-0.488136114	-0.424996526	0.330025563	-0.414135533	-0.151101127	-0.450661409	0.078999389	0.638975803	0.995934159	1.375593718	0.603786375	0.506157767	0.668226437	0.12936035	-0.181474776
Gdf11	0	0.559318473	-0.049646018	-0.446904521	0.261508552	0.012149083	0.172295349	-0.476305437	0.042081589	1.494764692	1.421504436	2.489886139	0.565514738	1.393914208	0.39739198	-0.03082799	-0.27836606
Bmp10	0	0.79538228	-0.094434802	1.109042759	0.890636957	0.254397477	-1.120121446	0.254397477	0.953555141	1.215563083	-0.443129806	1.175654362	-0.411068597	0.150810291	-0.227701333	-0.769116118	-0.289506617
Serpinb4	0	1.954651013	1.007031834	1.020993508	1.551686346	0.64479575	0.417385254	-0.337282342	0.665683117	0.959492276	-0.018920862	0.935121848	0.712319744	0.822713542	0.356290657	1.818722682	0.833302177
---	0	0.139102078	0.379864361	-0.242768557	-0.15395929	-0.387158467	-0.81220136	-0.576192291	0.261567507	0.596644306	0.60476565	1.214579747	0.458791701	0.261567507	-0.921256885	0.271804615	-0.602664502
Chrm4	0	0.344675208	-0.234338026	-0.244551839	0.411247343	-1.359175138	-0.702062852	-1.105418546	0.116308886	0.274881912	1.34126458	0.4639471	0.055168591	-0.052868024	-0.043921049	-0.15995583	-0.037247043
Mc3r	0	-0.277994749	0.25862678	-0.184097269	-0.559974993	-0.563518249	0.127796233	-0.048826827	0.245187511	-0.508982872	0.351234464	0.528112226	0.659043096	0.918102551	0.452358319	0.882086896	0.464007111
---	0	0.527279973	-0.998385344	0.414229493	-0.630088856	-0.357501519	0.167589525	0.011264826	0.270286169	1.324833176	0.823192478	1.191837072	0.434693596	0.317721512	-0.622607275	0.335755435	0.47011342
---	0	-0.210566986	-0.270687978	-0.667424661	0.567040593	-1.987333588	-1.631505087	-1.222392421	-1.631505087	0.212544635	-0.025671408	1.40354186	-0.161362988	-0.492568896	-0.070389328	-0.457206954	-0.932885804
Nat3	0	-0.170361719	-0.863449484	-0.783107376	-0.545339729	-0.146966151	-0.021112987	-0.955288351	1.377436389	0.12378322	1.074873619	1.118966203	-0.613182374	0.091361742	0.15549208	-0.825811827	0.367993751
---	0	0.36942375	-1.502009711	-0.601247584	0.444905012	-2.870548749	-0.456857675	-1.175086707	-0.660513534	-0.771731012	0	0.614108846	0.742842161	0.414301243	0.561213898	3.063714238	0.508376907
---	0	-0.487496691	-0.895302621	-0.841363814	-0.667033634	-1.734259541	-0.868081153	-1.329705445	-0.390379619	1.073446445	0.504194027	1.136294224	0.460304372	-0.303030694	0.193291302	-0.112095443	-1.515734466
Ret	0	0.579013234	-0.457206954	0.097555309	-0.163261271	-0.826780421	-0.667424661	-0.982297998	0.606568957	4.037360528	3.600218842	3.621117265	-0.163261271	0.383526527	0.058181071	-0.036069255	-0.210566986
Chrm1	0	0.163532342	-0.077322994	-0.165344454	0.662816411	0.143224276	0.201674778	-0.817270391	0.366955174	1.173162907	1.660734386	0.369142733	0.795068549	0.064416728	0.821935155	-0.060541542	-0.365396123
Ryr3	0	0.276083663	0.032357688	0.080387557	0.664444808	-0.17042742	0.353162626	0.017120791	0.092822329	0.66335776	0.171391382	0.339616094	0.085807154	0.149302331	-0.26108381	0.064005529	0.420338108
Shh	0	1.149778428	0.42666104	0.634728095	0.197730367	-0.304070224	0.301781522	0.323853367	0.88273096	1.243513867	1.447458977	1.028975909	0.721320413	1.375887296	1.209633594	1.06377591	0.742290836
Mapk3	0	-0.129752928	-0.224052133	0.152003093	0.59488087	-0.234726859	-0.783883141	-0.6102764	-0.308858588	0.025189554	-0.410175309	0.011389757	0.75188057	0.806658984	1.06591535	0.672263402	-0.354966926
Lrmp	0	0.186953966	-0.231890119	-0.379664292	-0.569627416	-0.611164266	-1.057947349	-0.867373197	-0.871227105	-1.062346329	-0.829389967	-1.104994055	-1.193526311	-1.119024752	-0.801686172	-0.377554472	-0.416661242
Ppm1b	0	-1.309328058	-0.488805506	-0.19316171	-0.032914622	-0.482056043	-0.64966819	-0.364120531	-0.175358887	-0.432417143	-1.773996325	-1.745427173	-0.406625259	-0.278301162	-0.249359469	-0.19316171	-0.184917716
Ppm1b	0	-0.182122092	-0.278750656	-0.50240353	-0.537230984	-0.397959016	-0.355045837	-0.525933631	-0.378194814	-0.782201575	-0.976949916	-1.070780155	-0.663695699	-0.069560492	0.132405826	-0.267646566	-0.491968617
Ppm1b	0	-0.578533588	-0.207305148	-0.461986401	-0.665792903	-0.333023316	0.271369993	0.248855879	0.019690425	0.234266986	0.44262671	0.516138531	0.351247308	-0.173373785	-0.192050438	-0.773506721	-0.331525709
1700074P13Rik	0	-1.060504739	-0.498105961	-0.480026839	-0.756417957	-0.472858154	-0.705116728	-0.932066324	-0.347923303	0.119830436	-0.159177126	0.276921988	-1.425379444	-0.611613629	-1.425379444	-0.684268171	-0.248169056
Egfr	0	0.424365866	0.152717955	-0.153873687	0.036136759	-0.857534165	-0.253643355	-0.56844331	-1.018626603	-2.467868456	-1.097434151	-1.491327429	0.11321061	0.032028854	0.012563461	0.221791424	0.239713332
Egfr	0	0.610441632	0.571957519	0.588148707	0.345710241	0.144497123	-0.317291685	-0.028422807	-0.491518917	-0.406991841	-1.110513544	-0.016986402	-0.577943439	0.306649362	0.265096872	0.212629452	0.30209108
Egfr	0	0.733923049	-0.479097761	0.431625103	1.217191641	0.132479275	-0.189298139	0.075931911	0.424996526	0.60454071	0.32225842	0.739276283	0.566454079	1.201044833	1.39905053	1.160682	0.047444247
Sh2bpsm1	0	0.612468796	0.061978974	0.312414292	1.336752742	0.196027717	0.17907738	0.510129881	0.928314713	0.477908352	0.58428502	1.231074664	1.023513595	1.089135254	1.111877716	0.841396761	0.198981035
Pso	0	0.21362565	0.076859454	-0.001974942	0.324951098	0.051691872	-0.255554186	0.09791203	0.537481345	0.198799404	0.056128012	-0.42185149	0.652435487	0.262156988	0.187290009	0.181500696	0.274718864
Csprs	0	-0.296981738	-1.057030945	-2.667819433	-1.128584206	-0.725825037	-2.089981367	-0.624071538	-1.018005788	-0.988859442	-0.441371647	-0.875774471	0.915365255	0.23385002	0.571479271	0.04405518	-0.546885723
Csprs	0	-0.046553795	-0.528313229	-0.269888077	0.219654859	-1.40459137	-0.879377608	-0.591816172	-0.326207822	-0.702064519	-1.393771106	-0.346059757	0.118104599	0.550363839	0.317819801	0.084322257	-0.636822278
Sp100	0	0.633325522	0.222158199	0.120261445	0.562936194	-0.16481087	-0.058552182	-0.426008617	-0.26960706	0.182258904	0.506352666	0.384175428	0.703966476	0.26166757	-0.03568539	0.179366281	0.189465188
Sp100	0	-0.15697448	-0.039391893	-0.161963057	-0.311358853	0.17359283	-0.432713768	-0.648889828	-0.814182538	-0.984009374	-1.44421423	-1.557970639	-0.894936411	-1.324163099	-1.103689156	-0.637032949	0.108796308
Spa17	0	-0.350497247	-0.410203493	-0.490635118	-0.66150038	-0.068097516	-0.098061948	-0.153107858	-0.504668177	-1.589557075	-0.795742483	-0.863678529	-0.007665773	-0.563335898	-1.566729145	-1.079362342	-0.360278268
Mox2	0	0.167466453	0.457317175	0.118308808	-0.829130517	-0.786950702	-1.229970614	-1.551483246	-1.591923477	-1.443470608	-1.461310613	-1.376812002	-1.745018748	-2.02170366	-1.330812807	-0.495666819	0.265512352
Cfh	0	-0.453711232	-0.144226853	-0.691424956	-0.868748731	-0.207213723	-1.042923206	-1.443984686	-1.839070667	-2.169615211	-2.226477548	-2.511721188	-2.543881666	-1.737430405	-1.5652688	-0.728675848	-0.068686302
Bat3	0	-0.237560798	-0.4801505	-0.196321162	0.295996604	-0.311198984	0.140023516	-0.328697458	-0.01570955	0.488656548	0.110977229	0.381092775	0.002480237	0.108270484	0.199219308	-0.030547643	0.07302921
Mtap6	0	0.086414752	-0.153983458	0.189970944	0.304871544	-0.034973953	-0.114883638	-0.08813091	0.032753912	0.141384347	-0.33849811	0.11070144	0.079688889	0.02717153	-0.415274999	-0.221739497	0.366956796
2900008M13Rik	0	0.726516645	-0.444689823	0.10703206	0.571714336	0.053577167	-0.742678262	-0.221921515	-0.154153038	-1.17465497	-0.751915936	-1.335751771	-1.395537331	-0.797719625	-0.590252153	-0.226090655	-0.047935482
Srpk2	0	0.119332975	-0.350851208	-0.990166806	-0.458734677	-0.151860104	-0.248946726	-0.150430985	-0.245382628	-0.891369854	-0.517088022	-0.776688606	0.33329435	0.199972899	0.042273609	-0.185614535	-0.684176467
Rfng	0	-0.049919652	0.035952008	0.092936279	0.097159563	-0.05920698	-0.150596872	-0.194296626	0.013939952	0.197878501	0.314915234	0.269876825	-0.065321504	-0.086172472	-0.128454773	-0.048282087	0.093455594
Aqp7	0	0.164188632	-0.221641213	-0.736607827	-0.445995946	-0.318979168	-0.689452133	-0.796127667	-0.844266185	-0.924711873	-0.901667074	-1.120854395	-1.916583992	-0.811116841	-0.624133098	-0.432315491	0.054145601
Gmfb	0	2.051601196	1.02603129	1.514573173	1.565979397	1.385953007	1.121990524	0.717436429	1.285091327	0.456857675	2.344382946	1.446515731	1.437591815	0.908237021	1.48166943	1.396736683	1.579564197
Sgce	0	-0.383126082	-0.284226774	-0.47243981	-0.630624743	-0.51449487	-0.52116585	-0.92642977	-1.564039118	-2.303952051	-2.270111734	-2.53380729	-2.425747544	-2.372833157	-2.08616845	-1.524315841	-0.374075804
Cyp2b9	0	1.07629518	0.39051518	0.815821015	0.710793538	-0.676991639	0.182478052	-0.676991639	-0.279336218	0.153623189	0.215428474	0.39051518	0.52050465	0.419084332	0.274694423	-0.021776942	0.593940097
---	0	0.816485934	0.473931188	1.011972642	0.798165751	0.152003093	-0.891940254	-0.710493383	0.055041364	0.959358016	-0.292180751	0.843537258	0.600904045	-0.234465254	0.688055994	1.051178724	-0.234465254
Actl7b	0	0.277964995	0.174812976	0.908039696	0.461694124	-0.525838918	-0.111491209	-0.752375033	-0.775146341	0.105272043	0.213331789	0.196710695	-0.218884153	0.099918809	-0.132339766	-0.241356492	0.375708697
Pip5k2a	0	-0.077860121	-0.707367714	-0.836109	-1.088332748	-0.460667959	-0.68541388	-0.797411239	-1.264499815	-0.509872986	-0.08950108	-0.211388478	-0.82115192	-1.293825701	-1.302831317	-0.543634118	-0.428772884
Arfrp1	0	-0.051117972	-0.140557935	-0.03830631	0.429745641	0.174507985	-0.014382295	0.258843077	0.454784779	-0.078512632	0.021441153	0.225513513	0.59724083	0.606137597	0.479590408	0.479590408	-0.013564363
Gpam	0	-0.783859822	-0.13530148	-0.942230338	-1.097329203	-0.869164422	-0.808708313	-1.348033353	-1.63681733	-1.995609583	-2.11217025	-2.053013569	-1.992312652	-1.794874725	-1.817561182	-1.409835888	-0.226654418
H2-DMb2	0	1.517293989	1.13775743	1.28084711	1.603924305	0.251818061	-0.226354911	-0.281305508	1.068858899	1.622186511	1.505536817	2.21919664	2.106965082	1.967515039	1.482730853	1.996854207	-0.534866272
Hbb-b1	0	0.738861852	0.766482987	0.52309083	0.822758482	0.47559106	1.28541181	0.276126994	0.02454597	1.16369765	1.278523195	1.046868624	0.18346421	0.628120834	0.659461063	-0.054429735	0.858944318
Igh-4	0	-1.455027231	-0.20844824	-2.031478231	0.930907477	2.821078816	0.600105431	0.458487755	1.095378048	-1.524989789	-1.859668586	-1.037857144	-1.399210016	0.414777998	1.374113769	-1.466454578	0.478739071
Igh-4	0	-0.355388011	-0.26934818	-0.892784828	1.090547765	0.545939602	0.188702208	0.421323762	-0.008424521	-0.347350692	1.219689901	3.121039539	2.844083283	4.000131244	5.32019456	5.069376476	3.260363194
Gsta2	0	0.137612001	-0.521351081	-0.677992354	0.090944932	-1.151251954	-0.253282411	0.109498365	0.3575229	0.794971198	1.013658051	1.334994998	0.700225521	0.426033477	-0.046073169	-0.182058001	-0.086046498
Jak3	0	-0.140080362	-0.932019217	-1.018231839	0.003809098	-0.63098152	-0.578777813	-0.999046782	-0.350092053	-0.325986311	0.477778327	-0.781836559	-0.744614095	-1.025977872	-0.675975657	0.056106683	0.199185766
Prlpe	0	-0.471071534	-0.534336428	-2.114332675	-0.569587275	-0.317640736	-0.275453665	-0.675326528	-1.167351058	0.343746205	-0.059609489	-0.155824804	-0.275453665	-1.894066555	-0.334867151	-0.748461233	-0.378855163
Ppp2r5d	0	0.148249449	0.167647322	0.655480646	0.708473734	0.375565494	0.586893561	0.038138489	0.013080525	0.302238934	0.02566391	-1.776007374	-1.613454361	-2.234942738	-1.570350859	-0.859793715	0.016905275
H2-T17	0	0.214447006	0.46482996	-0.062730385	-0.24023201	0.081819781	0.077627227	0.518876667	0.844241543	-0.672644379	-0.932753986	-0.370237793	-0.002297767	-0.204054682	-0.463965156	0.013351144	-0.021793943
Slc31a1	0	-0.442261539	-0.22759186	-0.409624463	-0.500434377	0.160956668	0.140398496	0.296183702	0.767183716	1.455095021	1.607895364	1.717166951	1.318995113	0.843835575	1.112750771	0.075997931	-0.240927791
Cd72	0	0.613171249	0.306407148	0.094687924	-0.515229689	-0.262850635	-0.650764559	-0.732378325	-0.41014493	-0.50671819	-0.487265827	-0.885229813	-0.051446765	-0.636409266	-0.172051557	0.059849043	-0.594181031
Crry	0	-0.260634395	-0.36481353	-0.513684278	-0.575569211	-0.241542155	-0.198958193	-0.3029427	-0.37239685	-0.256125478	-0.433831933	-0.986996763	-0.09736448	-0.349095296	-0.345749268	-0.517443909	-0.220961278
Col18a1	0	-0.726402801	-1.736671137	-0.481016261	-1.141927615	-0.823122238	-0.540166863	-1.461420781	-0.044863535	-0.34800362	1.037927692	0.529426968	0.428010079	0.299670711	-0.468737931	-0.420643643	-0.056760232
Col18a1	0	0.194571783	0.074374206	0.703311265	1.223732024	-0.059403935	-0.116352036	-0.737177623	-0.766632331	-1.838456139	-2.052626438	-2.814208593	-4.025830426	-2.788712743	-2.070548346	-1.234100513	-0.572770416
Col18a1	0	0.823418615	0.245016993	1.035182348	1.4873901	0.676278294	0.217784189	-0.458227329	-1.651841634	-2.202856803	-2.403408778	-2.529391987	-2.722230962	-2.722230962	-2.437385722	-1.014886675	-1.263081423
Xlr3b	0	0.666773882	0.782357497	0.034713134	-0.373907623	0.118008706	-0.204931451	-0.076661207	2.194359592	-0.601526346	-0.385334971	0.118008706	-1.55884966	-1.282933963	-1.737697741	-1.737697741	-0.044599998
Xlr4	0	-0.248970655	-0.427522754	-0.77340759	-0.696641699	-0.629816737	-1.54718585	-1.076585594	-1.183978538	-0.47175189	-0.20305763	-1.091147888	-0.645083493	-0.691877705	-1.161850879	-0.401362562	-0.819427754
Gas5	0	0.858046194	0.613049599	0.544698631	0.121428279	-0.533880095	-0.413147918	0.428681219	0.062896667	0.121428279	0.143849574	0.091572295	-0.517547524	0.03732925	-1.095758983	0.068316943	-0.166148311
H2-D1	0	0.239595229	-0.037220504	-0.385534233	-0.510874137	-0.425513179	-0.459620139	-0.122290237	0.383503179	-0.549169349	-0.839472359	-1.334562522	-1.082674621	-0.355562738	-0.281273821	0.02139861	-0.350587261
Agt	0	0.482398958	0.49497337	-0.592332983	-0.894009304	0.618868799	-0.758494334	-1.076696137	-0.506279151	-0.454587646	-0.837215608	-0.879870453	-1.089154721	-1.183515922	-0.674430069	-0.303955361	0.422224223
Rora	0	1.011745208	-0.718736353	-0.784926633	0.113358944	-1.197708158	-1.225015504	-0.972741793	0.023395567	1.177331273	0.978215584	1.314834797	0.522022899	0.238586962	0.098749249	0.113358944	0.113358944
Rora	0	-0.249127699	-0.483074162	-0.815503769	-0.705406964	-0.542594001	-0.200086296	-0.126717969	0.031892452	1.506874675	1.284647347	1.420593333	0.338367357	0.450492858	0.39006101	-0.014662445	-0.156645789
Dnajc2	0	-0.387851474	-0.078301584	0.243368172	-0.132654986	0.15383695	-0.318476268	-0.690579657	-0.959827042	-1.095974884	-1.189694584	-1.449829772	-0.922248618	-1.089972888	-1.131448439	-0.654893146	-0.377166567
Hsd17b2	0	0.145360604	0.069660878	1.586660788	0.559245331	1.154549776	0.932157354	1.067230052	1.285794309	2.794186215	1.10800719	2.478308702	2.2993213	0.91333348	1.517119855	0.992332869	1.10800719
Fts	0	-0.198273528	0.10502066	-0.046170181	-0.145770303	0.224513023	0.004072126	0.088678839	0.389248818	-0.092002976	-0.059464219	0.271842863	1.334745433	1.031262377	0.90161857	0.245057882	-0.017583338
Fts	0	-3.212611401	-0.345249169	-0.439071191	-0.800012947	-0.207745645	-0.954459216	-0.533321517	-2.232240207	-2.867475914	-1.193246076	-0.640705053	-1.262193429	-0.473697535	-1.640705053	-2.047025335	-1.778208576
Fts	0	0.189354037	0.213569927	-0.069724288	-0.24050191	-0.337637613	-0.170582609	0.176544532	0.470275735	-0.074929056	-0.008066703	0.242625551	1.554529605	0.805010479	0.770240741	0.217034422	0.185550319
Cd1d2	0	-0.227832711	-2.00509967	-0.551251963	-0.094671388	-0.066677919	0.734112	1.26142146	1.992855404	1.984389312	1.709106924	1.589029297	3.272948277	2.491739966	2.327618405	1.82398518	-0.806845945
Cd1d2	0	-0.51865449	-0.518728802	-1.102453257	-1.38447175	-0.614218238	-0.606378991	-0.566835686	-0.364589506	-0.903921897	-1.194147638	-1.030049954	-0.009541095	-0.183917743	-0.278058016	-0.52227549	-0.086448479
H2-Q10	0	0.367234282	-0.503940125	0.037060734	0.109835071	-0.479133709	-0.253828788	-0.13900594	-0.023846742	-0.083456231	0.229934474	0.179777044	0.017537179	0.130558842	0.037060734	-0.095438817	0.19100173
F2	0	1.506128105	-0.621920257	-0.179076062	0.76586492	0.457899824	-0.38357273	-0.513771453	-0.098733954	1.323050378	0.960159735	0.302714481	-0.291379032	-0.570996322	-0.1168813	0.564231059	0
Cdkn2b	0	-0.312882955	0.031412953	-0.218541306	-0.831487131	-0.052198599	-0.333886559	-0.524980396	-0.813037068	-3.99095486	-2.640457613	-1.669026766	-1.052669069	-1.673361356	-1.66470516	-0.783842899	-0.064955442
Mpdu1	0	0.856355307	0.400735997	0.51378311	0.810037126	0.171830268	0.090519654	0.483713829	1.000408483	0.651928129	0.714180668	0.48682686	1.531886344	1.464695898	1.405267595	1.28076464	0.387055165
Rbpsuh	0	0.08341248	-0.227372208	-0.490112591	0.029061571	-0.534899519	-0.451603629	-0.579478451	-0.410752936	-0.391267965	-0.499625143	-0.481319664	-0.658302243	0.098153541	-0.18695997	0.031060296	-0.436653287
Smyd1	0	0.495527417	0.192349413	-0.748839694	-1.057908578	0.528694281	-0.471305719	-0.990570587	-1.538419915	0.628448528	-0.286881148	-0.694244719	-1.023846742	-0.682809824	-0.789141059	-0.760812336	-0.583780448
Smyd1	0	-0.599212986	-0.532296922	-0.622437206	-0.401672803	-1.392471565	-0.403846355	-0.626873346	0.122101608	0.765534746	0.693657711	0.931181984	0.900023876	-0.013627963	-0.207399707	-0.273926459	-0.759750914
Itch	0	0.138618916	-0.012868837	0.24117349	0.100353712	-0.066930758	0.145601022	0.21648007	0.272218126	0.650495759	0.661865917	0.887353341	0.627077019	0.531327704	0.356714844	0.316776344	0.308335921
Smc4l1	0	0.134463934	0.549244635	1.029917024	1.217956396	0.873866839	0.881536687	0.516418169	0.208291182	-0.340116472	-0.200295652	-0.679905153	-0.898126792	-0.870294257	-0.882453688	-0.370767232	-0.139576676
Ceacam2	0	0.033121176	-1.428276414	-1.690589653	0.40106578	-2.280969716	-0.467579375	-0.900955807	-0.185673908	0.734819724	1.142490082	1.35229616	0.168658728	0.353083299	0.382680744	-0.029105321	-0.404134068
Ceacam2	0	0.537931523	-0.449350634	-0.376770425	0.888755106	0.340356422	0.790476381	0.880841569	2.115390751	2.747353503	2.168112923	2.562400018	2.299841262	3.047269455	2.780122748	1.603390828	-0.482731669
Mup3	0	0.021686257	0.879313051	0.059363603	0.471016261	0.605846146	0.372262168	-0.119547174	-0.95246899	-2.544106715	-3.105216633	-1.801593381	-2.03002058	-1.064570997	-1.304158796	-0.068964584	0.818768504
Mup1	0	0.00071828	0.575361151	-0.094832738	0.376808885	0.751589691	0.324291085	-0.204872054	-0.725179259	-2.201597939	-1.93505642	-1.156457088	-1.212448179	-1.328243379	-1.135260085	-0.153357491	0.86715444
1100001G20Rik	0	0.227797371	0.281822086	-0.895722306	-1.12714528	0.535965467	-0.105638271	-0.553301871	-1.537574998	-2.863649433	-3.330192068	-3.734432327	-2.553487917	-0.6501492	-0.434865454	0.889134753	0.671599828
P5-pending	0	-0.392347098	-0.16506644	-0.286344718	0.147247213	-0.250883233	-0.403922508	-1.182742153	-0.8264131	-0.516915183	-0.408957	-0.902919574	0.037492967	-0.357559423	-0.276534354	-0.243557031	-0.943434733
D1Ertd396e	0	-0.480862574	-0.362110964	-0.453217272	-0.80867995	-0.372399519	-0.186831909	-0.374172866	-0.582732057	-1.242995421	-1.466562389	-1.626998031	-1.226604963	-1.054406575	-1.032324077	-0.917689966	-0.363948304
9130006H11Rik	0	0.430244858	0.314718946	0.841918578	0.846888353	0.024977851	0.634408569	1.254281399	1.433746547	2.76091129	2.621586793	2.831300618	2.17577454	2.148567455	1.70025801	1.444104451	0.413790316
Il2ra	0	-1.261567507	-1.025168228	-0.634985917	-1.025168228	-0.719460485	-0.023675527	-2.95236292	-2.247560649	-1.333717293	-1.697873623	-0.231963794	-0.504336064	-0.705033414	-1.004409667	-0.664923201	-0.955205669
Tgfb1	0	-0.879038591	-1.605516848	-1.595692534	-0.193316266	-0.82151586	-1.487274504	-1.589342418	0.062291122	-1.168346627	-1.132394229	-1.709742612	-3.828402246	-0.590073699	0.662376674	0.208231483	-2.176743964
Zfx	0	-0.142706861	0.094163701	0.110495502	0.186798254	-0.088805788	-0.017639774	-0.249640676	-0.480875597	-1.216414596	-0.734338132	-1.699399109	-1.024087832	-0.545617764	-0.707965359	-0.716222688	-0.058820639
Pole2	0	0.877143252	0.707218251	1.300572022	0.23578957	1.945240769	1.201633861	1.283740389	-0.570315725	0.423111621	-0.329307625	-0.674543094	-0.444784843	-1.838605856	-1.444784843	-1.420938101	-0.113270699
Rab4a	0	0.089779158	0.32881835	0.347778197	0.253227896	0.317669434	1.413614823	1.866543423	1.96185157	1.483083988	1.784402361	2.073301274	1.673001452	1.546906771	0.76552678	0.445489439	0.050565364
Kdelr2	0	0.271514952	0.347272488	0.423346521	0.355629376	0.368515701	0.506361775	0.370919125	0.244157899	1.149760241	1.153348167	0.970139432	0.27237227	0.279212537	0.211452347	-0.157338242	0.364018569
Pla2g7	0	-0.024384159	0.166517977	0.454783678	-0.003496792	-0.164896432	-0.428533342	-0.50272424	-0.030682353	-1.412711004	-1.656843653	-1.363491488	-2.25756416	-0.363837168	0.240243254	1.541969761	0.648384029
Rad51l3	0	-0.164977091	-0.274261661	-0.446904521	-0.358653849	-0.614752207	-0.680038862	-0.825000442	-0.55378419	-0.236639835	-0.45292251	-0.371749506	-0.116409492	-0.653142203	-0.754696884	-1.05421318	-0.550306019
Pim2	0	1.133301788	0.488506038	0.30662308	0.401790624	0.23509446	0.04484812	-0.063721731	0.0489096	0.912274908	0.865998565	0.455229883	0.713520377	0.589948664	0.653819279	0.431871243	0.374309887
Prkar1b	0	-0.721264279	-1.079892801	-0.905980091	0.984985143	-0.979262258	-1.73858569	-1.142856758	-0.076559459	0.781024061	1.302070366	1.459254969	0.745248199	1.192948643	0.999635637	0.636961437	-0.849309044
Serpinf2	0	1.4892551	0.641707911	0.514888826	0.501571547	-0.054690642	0.221941368	0.149791582	1.014136483	1.576519492	2.165357839	1.854820654	0.669761199	0.492624572	0.040466592	0.508245553	0.318767754
6720463E02Rik	0	-0.123568517	-0.305521757	0.331502774	0.099761911	-0.399825801	0.317889786	0.447773038	0.74354656	0.934261691	0.936558245	0.419303413	0.464276463	0.116542577	0.245203579	-0.450758569	-0.345395577
Nfix	0	0.567835714	-0.161876102	0.517608004	1.022082188	0.272518118	0.060689516	0.150359036	0.43881432	-0.658563857	-0.884261951	-0.828378493	-0.932421864	0.147521257	0.052622235	-0.051748976	-0.3535884
Ptdss1	0	0.557942822	0.423855755	0.343638504	0.397349091	0.415844725	0.326179295	0.688749374	1.042172475	0.845417283	0.707120986	0.6206807	0.942799741	1.308091239	1.086123664	0.780748323	0.218381053
Ptpre	0	-0.243812325	0.079216178	-0.106623887	-0.080175268	0.187492629	0.218895813	-0.290846256	-0.457431654	-0.314843945	-0.5341346	-0.691215705	-0.604112642	-0.472401694	-0.329912517	0.107296363	0.182950134
Rab10	0	-0.371249835	-0.650076548	-0.463506667	-0.238438007	-0.083407832	-0.099947813	0.181008501	0.393134812	0.51675555	0.603026284	0.368236495	-0.023961213	0.267993736	0.631678775	0.179311212	-0.466160771
9030616F16	0	0.005358608	-0.150665601	-0.002323415	-0.08102045	-0.302901368	-0.806013403	-0.532741248	-0.690750856	-0.62281718	-0.977397819	-0.959511181	-1.086248169	-0.890640954	-0.884199142	-0.349652307	0.133501227
Clk4	0	-0.023665462	0.388605044	0.442961044	-0.009573327	0.280107919	0.071297769	-0.083068462	-0.815056457	-0.737920073	-0.871196871	-0.972404048	-0.851435991	-0.727139445	-1.047725608	-0.953802772	-0.815056457
Clk4	0	0.280078111	-0.14039485	-0.228486179	-0.048437883	-0.177737277	0.038007336	0.308999083	-0.264555434	0.321218481	0.434291337	0.049804567	0.605923744	0.449214615	0.216080552	0.035042893	0.110205274
Pabpc2	0	0.538278287	0.239393337	0.262554388	0.396718302	-0.547203025	0.045752267	0.107003353	0.409163452	0.534591066	1.057066023	1.179446573	0.415345998	0.683666041	0.875254258	0.579329381	0.471609161
2610110L04Rik	0	-0.734480822	-0.352036846	-0.492819094	-0.945959913	-0.202044764	-0.481278979	-0.669858272	-1.109529864	-1.261855285	-1.449334546	-1.347048261	-0.866208703	-1.664015612	-1.604553328	-1.365244307	-0.393086386
Smpd2	0	0.486646471	0.091019714	0.243093561	0.220848453	-0.021002509	0.05592637	0.397154057	0.865971537	0.721559864	0.642177135	0.652442046	1.12401236	0.808753838	0.79144129	0.487184222	-0.202764746
Sfrs14	0	0.208108195	0.46732446	0.440883484	0.378392032	-0.589555959	-0.352169441	-0.486639947	-0.211782329	0.366382514	0.351837872	0.394329633	0.230807244	0.221103725	-0.194422891	-0.082699946	-0.09975778
Tceb3	0	0.077102463	0.194515206	0.045912344	-0.069650639	-0.158812305	-0.193404162	-0.205604147	-0.310695598	0.14855087	-0.094803862	0.152553525	-0.400016463	-0.058141325	-0.059851812	-0.205158699	0.013076166
Lypla1	0	-0.138096189	-0.223149759	-0.437581234	-0.232807666	-0.147910479	0.05631382	0.240624415	0.326493324	0.563321296	0.404145536	0.529990448	0.565658564	0.260010914	0.20880596	0.203669829	0.078322138
Lypla1	0	-0.086654382	-0.217304235	-0.843533991	-0.035726837	-0.537523987	-0.321487061	-0.129117613	-0.212525965	-0.311234363	-0.101090868	0.236522259	-0.39691956	0.004111082	0.155938226	-0.101090868	0.004111082
Lypla1	0	-0.19480972	-0.134291287	-0.468218067	-0.267140407	-0.101288208	0.179081797	0.409398818	0.573257819	0.393165791	0.489841811	0.831707106	0.802042888	0.378501316	0.213001605	-0.01752501	0.171130428
Nakap95-pending	0	1.031714527	0.622530787	0.87166984	1.108683133	0.069221928	-0.359296467	-0.555289644	-0.073259844	-1.205288238	-2.105432001	-1.343994509	-1.851024161	-1.464001038	0.067730256	0.359496381	0.211101154
Lamb1-1	0	0.325285068	0.15817099	0.352664576	0.498394399	-0.056016674	-0.340569393	-0.851947694	-1.126208531	-1.472827553	-2.194462351	-1.932208473	-1.584086015	-1.718526026	-1.378628528	-0.762469374	-0.056624444
Pmm2	0	-0.53791862	-0.250933058	-0.366084029	0.073342368	-0.183119005	-1.013885951	-0.1355964	0.287431227	0.230610435	0.348314955	-0.068964227	-0.940483478	-0.188858351	0.035318921	-0.081211091	-0.261412094
Semcap2-pending	0	0.783328862	0.698116941	-0.023605388	-0.730222891	-1.769595547	-2.546615398	-2.843033142	-3.223277733	-3.121039539	-2.182166197	-1.799531503	-0.393554997	-2.013824367	-2.58955592	-1.500128775	-0.155305655
ORF21	0	0.43156135	0.825463769	0.43156135	0.923444049	0.865457877	-0.123735368	-0.683471893	-0.098509392	-0.969776078	-0.047485389	-0.803766127	-0.502051253	-0.476828669	0.760134759	-0.177580963	0.335162281
Edg1	0	0.515920856	0.039892727	-0.054966459	1.580461108	0.774232852	-0.366427555	-0.675377796	-0.366427555	0.201047519	0.580461108	0.165423609	-0.097610797	0.280900827	-0.141554144	-0.141554144	0.201047519
H2afz	0	-0.20668932	0.335139608	0.926931893	0.667362846	1.235378917	1.222835138	0.997653604	0.891255731	0.09733521	-0.007170467	-0.106860184	-0.092129555	-0.018637353	-0.463281314	0.164608106	0.217718588
Hspa5	0	0.541874922	0.595753438	0.638165207	0.617590523	0.564063021	0.239211971	0.699802349	0.73818434	1.328249715	1.321192851	0.47251405	0.411671858	2.084522364	1.751188032	1.101457597	0.501360587
5630400A09Rik	0	0.235519855	0.344018338	0.483918915	0.732739461	0.029499723	-0.017780151	-0.039301267	-0.607556989	-2.327212698	-1.17832336	-2.536211157	-1.112403448	-0.640069802	-1.392877994	-0.391493449	-0.529342985
Adprt1	0	-0.623436649	-0.118025712	0.21170102	-0.108161093	0.323978834	0.251128269	-0.006169767	-1.408742644	-2.142482986	-1.487115177	-1.795207034	-1.947825781	-2.324666957	-2.546488353	-1.044693429	-0.267281861
Tfdp1	0	0.060954776	0.104974371	0.772776803	0.456936038	1.19026033	0.668440143	0.765696077	0.220118052	-0.555103212	-0.229311616	-0.643599078	-0.135940993	-0.404834006	-0.344386979	0.172239258	0.062531492
Tfdp1	0	-0.230517073	0.541372018	0.865899181	0.55669936	0.973842886	0.856094279	0.545309544	0.223607418	-0.60810037	-0.340632433	-1.014117864	-0.905975721	-0.84073348	-0.790355904	-0.612127435	0.039683446
D10Wsu52e	0	0.507807503	0.547857377	0.691679513	0.751844873	0.308732422	0.508721874	0.794684152	0.761850267	-0.028368882	-0.353882634	0.237712959	0.559023254	0.502951636	0.199375932	0.221407386	0.093166302
Bub3	0	-0.325178236	-0.273629521	-0.119920914	-0.031764714	0.081437816	0.160885716	0.004475292	-0.091211635	-0.693909193	-0.619105832	-0.927059628	-0.110981045	-0.57325992	-0.322189932	-0.265550004	-0.358786982
2610007K22Rik	0	0.274185526	0.137742465	0.299047717	0.283144083	0.286782742	0.349925571	0.279690148	0.095882434	-0.181184402	-0.141522597	-0.337280727	-1.101869088	-0.302366621	-0.095274043	-0.222058984	-0.368039349
Ctsl	0	-0.635716625	-0.553176636	-1.001804497	-1.030958446	-0.21478161	-0.401494891	-0.470416994	-0.311997309	-0.339206086	-0.508309757	-0.108349364	1.439955517	1.205673025	1.035575037	0.51630537	-0.167945874
Tkt	0	0.223235814	-0.140350964	-0.762227574	-0.363530925	-0.145345205	-0.212527947	-0.289402991	-0.0786699	0.144049305	0.117057645	-0.59518163	-0.953451694	-0.56211389	-0.763616002	-0.553725996	0.261024948
Rnf13	0	-1.565503286	-1.118947186	-1.253819096	-2.075617047	-0.565369685	-0.962747543	-1.11307673	-1.450581161	-2.301163086	-2.437969681	-2.147929473	-1.061918774	-1.398639661	-1.845146835	-1.375030968	-0.459533189
Rnf13	0	-0.110117869	-0.198446153	-0.614441878	-0.512406476	-0.467641718	-0.395988592	-0.455831275	-0.421578965	-0.462822252	-0.295142003	0.116095891	0.579995724	-0.091076948	-0.172897311	-0.230497578	-0.222771928
Sdf2	0	-0.105087915	-0.62174235	-0.074521943	0.38155582	-0.562036104	-0.167863125	0.101954643	0.120294234	0.817225166	0.464524722	0.630030074	0.710915162	0.442829651	0.327332194	0.000990069	-0.229618461
Odf1	0	0.121668116	-1.098116396	-0.570832172	-0.392494931	-0.908133609	-0.777769871	-0.827300827	-0.425297721	-0.04324085	0.418583077	0.233627225	0.126879228	-0.052046748	-0.08872362	-0.083899557	-0.243850849
Nbl1	0	0.198407643	0.311833704	0.125784545	-0.148624587	-0.527869995	-1.006101321	-2.721169505	-1.933776483	-3.21114191	-2.130110488	-1.882121986	-2.422646015	-2.53322323	-1.402561769	0.270734665	0.027530682
Lrig1	0	-0.627511551	-1.302054645	-0.994293882	-0.487333893	-0.874151519	-0.182606539	-1.274130643	0	-0.169686795	-0.038628681	-0.197827276	-0.148407722	0.102962052	-0.88466939	1.132818036	-0.648270111
2500002L14Rik	0	-0.200304248	-0.131684642	-0.356162226	-0.691060853	0.188606824	0.28460431	0.155714398	0.072376759	-0.430134007	-0.425400737	-0.781436791	-0.545245723	-0.283635695	-0.482332317	-0.463754334	0.037876024
Kdap	0	-0.077122015	-0.391952415	-0.734742215	-0.293219881	-0.065433111	-0.952667369	-1.14839184	-1.589977668	-2.088019222	-2.220446777	-2.385034747	-2.916518366	-3.153332581	-2.980935094	-2.453464039	-0.880740806
Cited2	0	-0.371329913	-0.422021748	-0.631904909	-0.548894633	-0.229665278	-0.147125034	-0.166333414	0.566236874	1.213923288	1.320563943	1.160529731	1.677078901	1.701701246	1.815050908	0.976167617	0.061597191
Dlk1	0	0.492298393	-0.011665275	0.270903627	0.541022148	0.213694065	0.088163183	0.004639827	-0.229331618	-0.30877251	-1.409336477	-1.952853576	-0.017533475	0.331481443	-0.246457829	0.153077381	-0.05626987
Cops4	0	-0.191307805	0.113898326	0.216295326	-0.146932973	0.264148886	0.429983243	0.327447483	-0.117243574	-0.126098585	-0.249761314	-0.364642116	-0.151136201	-0.456049045	-0.452383115	-0.392178066	0.093875702
Nudt3	0	0.28395474	0.274030501	0.382255968	0.386385487	0.523940854	0.210234229	0.655096958	0.952108334	1.234708932	0.861693481	1.024730084	0.51216859	0.916096854	0.572022067	0.420888717	0.142239392
1700048E23Rik	0	-0.186849127	-0.403515629	-0.556612088	-0.804197836	-0.122289476	-0.135026793	0.062340139	0.088220881	-0.548250722	-0.739032789	-0.769978739	-0.441050736	-0.033351349	-0.181216893	-0.493829789	-0.11073388
Gadd45g	0	0.430190651	0.274039046	-0.836392124	-0.715415926	-1.204674114	-0.217276082	-0.460243638	1.11125414	1.193146391	0.982802553	0.546703438	0.534095372	0.327837272	0.734518598	-0.037344021	-0.617512047
Rpo2tc1	0	0.215486575	-0.185772131	-0.062942358	-0.230062992	0.120875146	0.232401125	0.210473731	-0.031127948	-0.572236159	-0.886624957	0.032744235	-0.356027609	-0.900658016	-0.406733362	-0.749414435	0.12247725
Nr1h2	0	-0.04476987	-0.820438399	-0.347923303	1.151230014	0.430837484	0.461511929	-0.114952523	0.588774115	1.272307632	1.14503042	0.666576266	-0.988595237	1.331741608	1.564397526	0.855610091	-0.844908725
Vasp	0	0.778526529	0.121528177	0.408235618	1.501625184	0.320241486	0.190924345	0.282730207	1.087579489	0.98586345	0.734732896	0.580244967	0.667654166	1.354428894	1.344555211	1.03689301	-0.017080891
Atox1	0	-0.095399132	-0.007899184	-0.013514061	-0.191359806	0.214518061	0.500013523	0.467365913	0.364629618	-0.062647749	-0.237695642	-0.482043574	0.654173857	0.952314997	0.592732728	0.423906683	0.244440423
Plg	0	0.902203981	0.721283972	0.490986353	1.112474729	0.309396463	-0.080170349	-0.793289201	-0.209453366	0.329705445	0.15336716	1.082408004	0.495141982	0.394914534	-0.603603498	1.252435299	1
Uqcrc1	0	0.182682898	0.052194132	-0.202602995	-0.199629745	-0.394288176	0.124361156	0.056013919	0.13488147	0.654999068	0.865804304	0.668988403	0.10753549	-0.141511483	-0.06525055	0.159983619	0.192900997
Ldh2	0	0.268667885	0.291197282	-0.254314947	-0.313902406	0.1811085	0.570061263	0.589977991	0.773927767	1.22738142	1.186596375	1.338542241	-0.139179236	0.226347886	0.124196676	-0.114795077	0.089639454
Fmo1	0	-0.028343518	0.596781264	0.060240591	-0.416806054	-0.030092905	-0.732666287	-1.038503241	-1.634770093	-2.901498601	-3.127768837	-3.336231561	-3.330605445	-2.554469253	-2.0781044	-1.364901379	0.223479832
Psmb6	0	0.112588809	0.455696928	0.199119725	-0.029607798	0.151781188	0.090464203	0.062553138	0.303795587	-0.124222218	-0.200104478	-0.663045258	0.111155354	0.306607892	0.2583168	0.176959881	-0.098892878
Tnc	0	0.181490234	0.168816404	0.275483606	1.029189708	-0.259136983	0.635942414	0.89034698	1.245803434	2.265146817	2.183496299	1.722584283	2.419340299	1.48347416	2.126045729	1.775093936	0.655344946
Sqstm1	0	-0.293833364	-0.086756119	-0.438927249	-0.715345552	-0.509447759	-0.458583593	-0.619942494	-0.510987054	-0.619440438	-0.707402921	-0.434606628	1.305884112	0.581724955	0.69974353	0.161297824	-0.169054997
Ptpn2	0	0.134368081	0.237691558	0.572853478	0.376854305	0.70024094	0.423517966	0.314848004	0.321755823	-0.159198595	-0.045053711	-0.07513433	1.60449625	1.359672211	0.988542258	0.930977355	0.198071881
Apg12l	0	-0.390796749	-0.218147716	-0.403118947	-0.61318917	-0.287672838	-0.341138863	-0.589066376	-0.677570441	-1.203353618	-1.628804331	-1.234677547	-0.585115421	-0.353589383	-0.63991263	-0.746087544	-0.182102178
4833420G17Rik	0	-0.01922198	0.19873185	0.48304346	0.345973569	0.25315029	-0.185044655	0.070100645	-0.362267024	-1.189530973	-0.711430502	-1.702031804	-0.531559062	-0.307227744	-0.567040593	-0.323823635	0.050626073
Uqcrc2	0	-0.502291952	-0.114473252	-0.33883518	-0.541391185	-0.043632444	-0.263180191	-0.336453053	-0.36093729	-0.313673226	-0.46464062	-0.664861786	-0.941218916	-1.296917827	-1.194599677	-1.039312646	0.142635443
Rrm2	0	-0.09933041	0.50013166	1.446941583	1.235470766	1.295242987	1.961704489	1.374970179	1.013444465	1.69503553	2.012874905	0.71145103	0.638373891	-0.396382521	-0.153280946	0.505405119	-0.015603103
Ubqln2	0	-0.274511185	-0.195984909	0.093845909	-0.426424612	-0.140999403	-0.551222065	-0.779165204	-1.751194867	-2.275318438	-2.333539385	-2.418971888	-1.743727485	-1.09490453	-0.837581891	-0.609070584	-0.192422697
AW049900	0	0.246547684	-0.023345089	0.061207555	0.44527974	-0.350018947	-0.136687158	-0.134544873	0.281061137	0.940468839	1.037830926	0.928735917	-0.26072054	0.143286763	0.200303165	0.283766849	-0.088849894
Acaa1	0	0.506503452	-0.250330985	0.477117546	0.668525125	0.811698212	0.028711297	1.141452509	1.361401595	1.48672084	0.650164139	0.576236496	0.323377312	1.854627228	2.32728294	2.010833806	0.855228476
Hccs	0	-0.21846137	0.637148721	0.933541724	0	0.323108535	0.545725693	-0.066458276	0.3937226	0.645980288	-0.087216836	-0.432861	0.26860024	-0.211607699	0.452436502	0.408626607	0.26860024
Cyfip2	0	-0.191806517	-0.727326937	-0.062467144	0.06086797	-1.942115203	-0.742271322	-0.856449139	-0.56166509	-0.338690174	-0.095298536	-0.101584799	-0.012836376	0.079292604	-0.085370431	0.18546037	-0.237495678
Abcf2	0	0.728697978	-1.251538767	0.384839243	-0.098064286	-1.807354922	-1.580846392	-0.807354922	-1.291339775	0.12998947	-0.485426827	-0.271302022	-0.904316652	-0.881355504	-0.358453971	-0.175086707	0.362570079
2610507L03Rik	0	-0.516647884	-0.442460988	-0.310161516	0.146036913	-0.509743753	0.015912919	-0.266536547	-0.250068771	-0.225061723	-0.048050139	-0.199198556	0.304181071	-0.84190707	-0.442460988	-0.642856474	-1.088626174
Scap2	0	-0.307264687	-0.034370176	-0.157660489	-0.154782293	0.042438074	-0.019044254	0.014583509	-0.214964464	-0.618109844	-0.525973251	-0.769485398	0.294879418	0.278097242	0.190844056	0.470256334	0.080002805
Rdh6	0	1.036779849	-0.26710407	0	0.835145988	-0.605426603	0.172180975	-0.325318684	0.231074664	1.323282103	0.687355146	2.835145988	0.555309227	0.541414785	0.661895161	0.631612594	0.394573397
Homer3	0	0.065018957	-0.239821774	0.189038146	0.322272901	-0.368423235	0.050821417	-0.445825235	-0.394088933	-0.806000799	-0.726412534	-1.472918896	-0.079494887	-0.174427356	-0.054466732	0.114320946	-0.294057018
Homer3	0	0.8332393	-0.332374225	0.317213994	0.912310871	0.757098221	-0.265570854	-0.112915105	1.945587026	2.191286821	1.602355418	0.890018197	-0.561620317	1.029562622	0.840333705	1.238081033	-0.466008405
Fsp27	0	0.206824584	0.096063503	0.0140323	-0.269770907	-0.598283627	-0.932299035	-1.6136166	-1.748849991	-3.170774695	-3.220581412	-4.283704331	-4.380524509	-1.694886564	-1.160370737	-0.447567092	-0.278481545
Prpf4b	0	-0.380846929	0.118877396	0.297094007	-0.257412987	0.055252186	0.068357174	0.070657512	-0.137503524	-0.079388923	-1.448410213	-0.547240239	-0.735357238	-0.532035368	-0.687921896	-0.279705662	-0.134850697
Cnot3	0	0.602886613	0.32652795	0.5562862	1.704513677	0.281399373	0.383489347	0.014392422	0.69279579	2.16569256	2.106465511	1.982212016	0.965025505	1.599354922	1.515082017	0.67512243	0.603944437
Mrpl13	0	-0.751607583	-0.196525893	-0.417828694	-0.61601999	0.17916428	0.387570294	0.331947446	-0.218189743	-0.948772858	-0.723322373	-0.555823191	0.024803835	-0.64910883	-1.008861743	-0.836037834	-0.106488272
Kcnk3	0	0.342392197	-1.502357223	-1.777607579	0.510359164	-0.729827059	-1.956022303	-1.768801681	-1.846966778	-1.932885804	-1.989731665	-1.672586366	-2.070389328	-2.250721144	-2.010341944	-1.263034406	-0.461580085
Il4ra	0	0.160895811	-0.012932277	-0.893431183	-0.449185221	-1.009814575	-1.052526251	-1.02964633	-0.601061501	0.261263774	0.304145793	0.25616282	-0.815297902	-0.32701579	-0.02564109	0.380176243	-0.079038602
1110007A04Rik	0	-0.085757361	0.06780414	-0.26438186	-0.318320668	0.060778014	0.312222867	0.253863228	0.073982216	-0.154004313	-0.307673423	-0.054014604	0.023921006	-0.316337372	-0.115028345	-0.167692224	0.242834105
Ncoa3	0	-0.023809004	-0.203592209	-0.006484034	0.343758343	-0.66647358	-0.371702411	-0.083223477	-0.198386602	0.010635352	0.340440921	0.023422451	0.422377833	0.172653979	-0.037023615	-0.031723236	-0.198386602
Cxcl13	0	-0.175593885	-0.019922143	-1.223205742	-1.071392489	-0.851524612	-2.31867939	-2.056095756	-1.758720896	-2.585233557	-3.14920516	-1.623971483	-2.297206323	-2.866271197	-2.393605392	-1.55864306	-0.746392045
Chkl	0	0.454975921	-0.076338516	-0.048608762	0.253328222	-0.616797818	-0.791603069	-0.650343534	-0.377715193	-0.312192572	-0.27316076	-0.658104793	0.128404809	0.013968372	-0.004940091	-0.316910349	-0.41972384
Chkl	0	0.486494463	0.202594669	0.238871638	0.593845602	-0.300466649	-0.355350151	-0.337570113	-0.067890456	-0.136175627	-0.259134836	-0.374048937	0.513760779	0.473382469	0.476091757	0.429606854	0.007884918
Rassf5	0	-0.332479755	-0.094577693	-0.484334175	-0.2701874	-0.333818506	-0.566484046	-1.019718235	-1.197707209	-1.732367882	-2.132683876	-1.441028107	-1.243701873	-1.547943311	-1.340338739	-0.659338673	-0.516548115
Il16	0	0.158703504	-0.23349013	-0.124024151	-0.316066977	-0.482169243	-0.76440204	-0.739270588	-0.831672736	-0.789501257	-0.283072159	0.159446077	-0.359021012	-0.409520494	-0.292180751	-0.345964859	-0.139162748
Atrx	0	0.125225194	-0.079157674	0.34905815	-0.101283336	-0.959018438	-0.191946605	-0.114458725	-0.024662054	0.576788569	0.77770946	0.512248317	0.466085105	0.381330305	0.815714357	-0.287199065	-0.224431567
Rnaseh1	0	0.373805486	-0.839761736	-0.855241445	0.604614558	-0.523078128	-0.881944238	0.18011673	0.141642582	-0.918876679	-0.110824859	0.128324097	-0.804776378	-0.703238351	-0.665907312	0.110107008	-0.302276037
Twg-pending	0	-0.748044724	-0.431240287	-0.387083897	-0.298472308	-0.018068253	0.009021348	-0.425827154	-1.068616406	-2.236321153	-2.492266134	-2.90973037	-0.675933186	-0.882331105	-0.961798047	-0.92042959	-0.475492173
Tesk1	0	0.618295098	0.271832972	-0.115122307	0.071757788	-0.014594423	-0.350327847	-0.32670367	-0.127018936	-0.303818563	-0.450348438	-0.095337655	-0.490586103	0.187638809	0.221576257	0.211578908	0.105801509
Tpmt	0	-1.05088725	-0.470504195	-1.125890253	-1.274064663	-0.245786059	-0.119757297	-0.560905185	-1.003363619	-1.441094992	-1.342579252	-1.988190698	-1.331843564	-1.827705392	-1.863215308	-1.47475488	0.032922052
1810004B07Rik	0	0.085100441	-0.194830566	0.110323415	0.143138212	-0.654569785	-0.282173803	-0.081057804	0.280641736	0.463248274	0.878329087	0.821345296	0.641637894	0.36948035	0.216305813	0.071526293	-0.274641643
Mapre2	0	-0.267301959	-0.167883383	-0.182051793	-0.291031614	-0.449397209	-0.333429571	-0.521720726	-0.854901447	-2.062936833	-1.246724067	-0.851211013	-1.192353241	-1.701315583	-1.214533476	-0.593011234	-0.070579053
Lnx1	0	0.214124805	-0.099123534	-0.201576155	-0.035046947	-0.53951953	-0.667492554	-0.781900826	-1.027969116	-1.380821784	-1.351074441	0.008056555	-0.893249685	-0.421979109	-0.8303315	-0.988504361	-0.210896782
Gtf2h4	0	0.275379091	-0.108301194	0.316829534	0.589522841	0.213753503	0.11887629	0.41449908	0.642775232	0.2574774	0.381820558	0.082364281	0.210373637	0.11707247	0.240511104	0.286174983	-0.124001266
Gprk6	0	0.561660857	0.301659193	0.15471318	0.243100344	0.121907949	0.233446499	0.206660713	0.539092111	-0.134082074	-0.478149801	-1.704890481	-0.882949758	0.029325942	-0.002780117	0.285798602	-0.178444445
Myom2	0	-0.638260727	-1.012010018	-1.095802955	-1.504994196	-0.915794702	-2.156161917	-1.396715744	-2.078334777	-1.270528942	-2.123222244	-2.548062918	-1.759567023	-0.87821152	-0.88786169	-0.48393258	-0.772278075
1810037C20Rik	0	0.571388582	-0.841846675	0.238145173	0.357200657	-0.133255726	0.157252485	0.043876353	0.432599585	1.081875852	1.023094247	0.982984307	0.678448692	0.897458474	1.047122012	0.531853956	-0.242744873
Tuft1	0	0.211927875	0.457179167	0.685648071	0.913712266	0.159059419	0.371047745	0.57042071	0.53624137	0.589136318	0.688244463	0.692229811	0.899993441	0.704120222	0.962377215	0.932365141	-0.170447579
Wisp1	0	0.494676464	0.252167672	1.00920111	0.810282272	0.234841263	-0.060746679	-0.48939799	-0.871850486	-0.842128679	-1.010981557	-1.363547184	-1.010981557	-0.405496732	-0.847039986	-0.651783694	-0.126401361
Nssr	0	-0.356129466	0.026296155	0.347872072	-0.137611111	-0.03852261	0.286569533	0.423885949	0.107094499	-0.457371073	-0.547267128	-0.4295745	-0.025323783	-0.261099201	-0.278392726	-0.042210482	-0.195568161
Nmt1	0	-0.453299141	-0.162558005	-0.348106633	-0.480595322	-0.102458215	0.017719177	0.086948739	-0.20225655	-0.372761663	-0.294911851	-0.743209972	0.073536391	-0.092049263	-0.129163992	-0.31269142	-0.146773945
Crap	0	0.763898316	-0.286078158	-0.638460049	-0.753536574	-0.163375166	-1.06637884	-0.861654191	-0.901494455	-0.163375166	-1.132569119	-1.201942823	1.954495242	-1.201942823	0	0.378273967	-0.844910927
Pdk4	0	-0.244871554	0.252895273	-0.772794732	-0.919647251	-0.104246977	-1.314014923	-1.908533237	-1.000790668	-2.242783561	-2.748789612	-2.592827609	2.297794938	2.331889791	2.359675613	1.728972094	0.59665019
9530027K23Rik	0	0.749289813	-0.520664007	0.205161029	1.524402541	-0.299857837	-0.280936975	-0.01165036	0.261099201	0.81671774	0.763029869	1.441386639	0.248131068	0.604173105	-0.051178724	0.678555301	0.125853164
1300003D03Rik	0	0.415497322	0.422480088	-0.242848859	-0.216265831	-0.047071187	-0.012331789	0.144010993	0.688040135	2.333927342	2.295594697	1.752927353	2.486453017	1.874138791	1.52177325	0.66016904	0.464648271
Plscr2	0	-0.104835893	-0.037186602	0.290677161	0.320381522	1.205828151	1.327841315	2.064088333	2.184166924	-0.337306196	-1.088993296	-3.582388557	2.078341451	1.849606159	1.654738307	1.515249278	0.667162242
Ankfy1	0	0.197964489	0.191861395	0.298535694	0.286595346	0.133539183	-0.145077328	-0.078485007	-0.405731227	-0.682007677	-0.762345633	-1.160245778	-0.212545672	-0.416147843	-0.439863912	0.029916552	0.139063685
2610002J02Rik	0	-0.406776467	-0.006020344	-0.020138472	-0.137808061	0.255539512	-0.032458887	-0.156949481	-0.432424565	-1.349974745	-1.386086489	-1.417398658	-0.011319201	-0.249404501	-0.340252551	-0.137808061	0.040013177
2610002J02Rik	0	0.399561049	0.04866021	0.276684912	0.326180276	-0.223639805	-0.136928172	-0.276331228	0.45224658	0.666806435	1.275021315	1.384871983	0.504698978	0.23621936	0.200106815	-0.085342367	-0.235108566
Mrpl9	0	-0.288508523	0.021406687	-0.208456831	-0.311928513	-0.172060746	0.165909019	0.396156303	0.194459848	-0.487675067	-0.328758588	-0.204482223	0.702224284	0.289424924	-0.124428482	-0.430041924	-0.343315158
Nicn1	0	-0.321130901	-0.21221228	-0.434631478	-0.324079248	-0.162783317	-0.274591065	-0.362788023	-0.513602735	-1.514989275	-1.221884015	-0.876342523	-0.752021395	-0.973752217	-0.703111794	-0.905660329	-0.176196579
Golga4	0	-0.367129054	-0.139721302	-0.044595189	-0.102295639	-0.204849218	-0.207676877	-0.224640884	-0.206498012	0.04850105	0.096762065	0.19397207	0.338034598	0.422219283	0.322601951	0.0605961	-0.033055245
Mlf1	0	-2.583750661	-1.933657505	-1.255296164	-1.320413454	-0.825502269	-2.250961574	-1.549634316	-4.773802362	-3.572889668	-4.161463423	-3.211121309	-3.194378045	-2.300866479	-3.103003692	-3.087462841	-0.799948331
Smarcc1	0	0.692509988	-0.701977674	0.937422732	1.642970527	0.664853645	0.363335029	0.387601694	1.003439084	0.930471212	0.737457394	0.979441031	1.085233175	0.9271122	0.858235395	0.448704545	-0.85016282
Pdpk1	0	0.335387134	-2.041147291	-0.115823977	0.88022575	0.020654541	-0.501114133	-1.352943685	-0.556638112	-0.014636162	-1.633621051	0.637058389	-1.326616402	0.463869086	0.199778479	0.026793678	-0.119209263
Casp1	0	-0.616871065	-0.184628815	-1.057396785	-1.088907757	0.089186033	-0.117172019	0.107969309	-0.299214704	-1.782536943	-2.32043119	-1.70375983	0.141912024	-0.68300127	-0.487353704	-0.050068371	-0.055172119
Fcna	0	-0.124851487	0.170423256	-0.648301374	-0.173423852	-0.447391023	-0.757796379	-1.19089483	-1.362484652	-0.392195957	-0.17511082	0.053273438	-0.509243669	-0.900364662	-1.147193829	-0.086248648	0.302724385
Mtf2	0	0.368497704	-0.180004859	0.185091795	0.229331618	-0.245907215	0.194941619	0.365857822	-0.035853765	0.610053482	0.64444173	0.321042525	0.348044905	0.025648587	0.233102614	-0.085570057	-0.090274698
Col9a3	0	0.492467627	0.400081197	1.123948321	1.573535533	1.005426356	1.259198274	0.939320834	0.693039946	0.634033176	0.650289411	0.571996521	0.229975486	0.68392579	0.434788102	0.247756826	0.384529908
1500034J01Rik	0	0.100168512	-0.237499891	-0.143812315	0.085036289	-0.277785126	-0.141752187	-0.10215673	0.068069333	0.584688062	0.656326316	0.625814853	0.201154157	0.308884116	0.173049914	0.11423127	-0.013066131
1500034J01Rik	0	0.204159404	-0.292610035	-0.052863509	0.231378	-0.144837225	-0.018960593	-0.131123143	0.177482279	0.203544575	0.107759667	-0.105450641	-0.220375631	-0.101190637	0.120192258	-0.00873653	0.073646468
Park2	0	1.087462841	0.115477217	-0.284838776	0.459431619	-0.263034406	0.20685157	-0.359996136	0.459431619	0.459431619	0.401448435	1.029747343	0.700439718	0.747745433	0.415037499	0.401448435	0.747745433
Otp	0	0.643018473	0.175809925	0.097424214	0.53055217	-0.689707	-0.080086882	-0.006343672	0.462570941	0.872032544	0.735406661	0.91398193	0.165427667	0.657290411	0.613407535	0.004860837	0.432941374
Mcpt-ps1	0	-0.295316365	-0.437725094	-0.600392541	-1.141807326	-1.969626351	-0.510194732	-1.854149134	-0.396736683	-0.497138579	-0.614422101	0	-1.306661338	-0.951704443	-0.910732662	-0.523370121	1.107901512
---	0	0.563407986	-0.173942019	-0.062981905	-0.057060719	-0.385058342	-0.49683159	-0.366632867	0.497144622	0.935088465	0.879057371	2.727277303	2.844323965	2.994201965	3.927624002	3.558040999	3.083012296
---	0	1.134513997	0.331205908	0.053737871	0.145692922	0.571209346	-0.549806055	0.470093502	0.19435504	1.226297933	0.734773881	1.048453268	0.287015776	-0.798485168	1.061628657	0.942759307	0.614765712
---	0	1.062434047	0.703980076	0.703980076	1.306962984	0.08933823	-0.050499482	-0.18910472	0.167165371	1.057333175	1.411932543	0.353482829	0.690864576	0.518467089	0.776129862	0.653043111	0.345135486
---	0	-0.014154094	-0.672048117	-0.417051031	-0.097812023	-0.942797488	-0.040814463	-0.771583791	-0.878498995	0.416545806	0.233559512	1.148981741	-0.483014293	0.386075929	0.070676746	-0.157154381	-0.298477236
Tiaf1	0	0.047815314	0.576429425	-0.556679356	0.630031691	-0.516136693	-0.045686074	-0.37863317	0.418982193	1.510983242	0.439740753	2.032745551	1.664563354	0.814110666	-0.159178338	0.241195074	-0.029468838
Rbig1	0	0.390245038	0.505278281	0.45650648	0.583070441	-0.231243339	0.296365991	-0.561518777	0.798413409	1.633304744	1.698838906	1.42375614	1.235835447	0.754257091	0.460634366	-0.771408226	-0.58969731
Nespl-pending	0	1.737829225	-0.328421857	1.86896114	0.599289282	-0.891851196	0.480481852	-0.328421857	0.878390553	1.492812654	1.610649144	3.064412013	3.808588522	2.335684528	1.197496289	0.621920257	1.657954859
Rit2	0	0.32385992	-0.227092786	-0.18970637	0.210758936	-1.43464136	-0.818216973	-0.498513543	-0.397079274	0.243075507	-0.130084328	0.20712311	-1.048286616	0.010050746	-0.295589603	0.056454217	-0.004208565
Cyp2c38	0	-0.647789338	-0.327746111	0.044923938	-0.040735669	-1.217845632	-0.383685081	0.090032201	0.033222752	-0.143527311	0.233358216	1.062822956	0.204245075	0.604862058	0.156014107	0.254126738	0.028944136
Insm1	0	-0.031127314	-1.392124974	-0.277580634	-1.048537998	-0.386075929	-0.684553164	-1.048537998	-0.691996148	0.438707544	0.54805494	-0.296365991	0.235311838	-0.717087129	-0.956025859	-1.727246995	-0.192425138
---	0	0.305626283	0.335908849	-0.651304996	-0.171952683	-0.325986311	-0.861023587	-0.544996093	0.730466957	1.528018704	1.588560246	2.183667903	1.470685529	-0.416839742	0.643207642	-0.215205881	-0.171952683
Hoxa3	0	1.054482937	0.374124306	-0.533681996	-0.31364692	-1.520007059	-0.282143229	-0.557231069	0.339287439	1.158490106	1.410283969	0.832623564	0.493539473	1.026800059	0.862164238	0.138366122	0.262243238
Klf12	0	0.349164331	-0.178046187	0.706625565	-0.025506875	-0.765692772	0.106576556	0.349164331	-1.29143923	0.487457045	0.320347059	0.311461096	-0.440008355	-0.020689859	-0.27032156	-0.662043541	-0.672079721
Matn3	0	0.552246926	0.238019089	-0.25400544	0	-0.417195607	-0.745617464	-0.543512057	-0.309046804	0.93719236	1.201915116	1.193453537	1.31023577	0.087843349	0.147467332	0	0.413419221
Elavl2	0	-0.258552989	0.216426122	0.331301811	0.613182374	0.113008962	0.847996907	0.715323955	0.758287382	0.923184403	0.606178987	0.440066294	0.315501826	0.341036918	0.306888695	0.117941257	0.076483086
---	0	0.660829826	0.345110118	0.638025952	0.896840266	0.147225953	0.420986766	0.220688115	0.329064276	0.915923812	0.507401517	0.755682157	0.559299655	0.705383909	0.303207118	0.244031562	0.414739391
Ovgp1	0	-0.076115851	-0.652959619	-0.545350645	-0.308858026	-0.324246919	-0.286078158	-0.259948426	-0.22342255	1.141149882	0.96719231	1.353099588	0.781977438	0.118563197	0.354308382	0.018417634	-0.416067628
Sfrs4	0	-0.480110966	-0.544063599	0.13885342	-0.04758604	-0.390304185	-0.25370269	-0.341186418	-0.685659877	-0.465716963	-0.676671094	-1.486380156	-1.129230462	-1.376047105	-0.654441147	-0.350448196	-0.296781539
---	0	-0.352948891	-0.299113769	-0.596816446	-0.587706028	-0.608384678	-0.612899438	-0.907648864	-0.940118192	-1.260235772	-1.319006688	-0.741115309	-0.840527307	-1.004777534	-1.010679378	-0.688899139	-0.032830123
---	0	2.31413499	1.068769232	1.499926397	1.927787937	0.152003093	1.054807558	0.742782921	1.243061758	0.713458841	0.922671991	1.031233585	-0.191951308	1.271510188	1.107608974	1.123302781	2.300394933
Mup1	0	0.10526994	0.851593781	0.005928593	0.427336097	0.195007447	-0.0666005	-0.210306788	-0.740551996	-1.427687861	-1.359970207	-0.859469691	-1.216434826	-0.885299192	-1.11767757	-0.040039295	0.630241908
Ndufa3	0	0.274053024	0.215552553	-0.129494385	0.243314879	-0.403669349	0.014300884	-0.260078495	0.456392624	0.62210117	0.362194292	-0.083979726	-0.329025849	-0.022579181	0.044535014	-0.100653257	0.256467542
2410038A03Rik	0	-0.173551034	0.324635301	0.293241562	-0.316917455	0.489927688	0.163321966	0.907870265	0.565574408	0.803046193	0.777501689	0.692352651	0.007750365	0.393056013	0.059190748	-0.037500015	0.063093436
2900008M13Rik	0	-0.453854802	-0.297284546	-0.145147292	-0.283148064	-0.006824005	-0.398625281	-1.068188077	-0.983206839	-1.57740374	-1.455086897	-1.792817139	-1.847932683	-1.626928135	-1.472091234	-1.21045322	-0.289649347
---	0	0.32499906	1.014203095	0.576888379	1.250352503	0.77852224	0.234575044	-0.53638232	-0.81671774	-1.452858965	-1.767292523	-1.434937057	-1.17984047	-1.452858965	-1.645504043	-0.514259509	-0.197358232
---	0	-0.054654075	-0.052983967	-0.082777676	0.088408974	-0.464132049	-0.722734208	-0.743236244	-0.41325088	-0.025429748	-0.255758859	0.366081664	-0.479005325	-0.690352068	-0.702519448	-0.690352068	-0.296675303
---	0	-0.782030766	-0.266129212	-0.141545291	0.019617202	-0.889286777	-0.263034406	-0.777607579	-0.329461768	-0.109692289	0.107528464	0.105135273	0.017073513	-0.449802917	-0.388940063	-0.418476583	-0.249699767
---	0	-0.471948024	0.183465042	-0.035668379	-0.367370553	0.125663246	0.099570809	-0.048435142	-0.46190148	-0.759850283	-0.516906996	-0.419088691	-0.140451362	-0.635128403	-0.847963235	-0.823234857	0.012267226
Ms4a6b	0	-0.460888922	-0.050824259	-0.505879832	-0.630909393	0.163663866	-0.302864904	-0.361064755	-0.893084796	-1.62604846	-1.666576266	-1.913843356	-1.384776886	-0.645301921	-0.864852447	0.379507223	0.388860681
Ptgds	0	-0.188832025	-0.023184787	-0.162139403	0.335139846	-0.38807943	0.367208974	0.025232037	0.185456906	0.57205675	0.732048242	1.041355176	1.001362962	0.559589734	0.405460541	0.361064277	0.292206508
---	0	-0.495676924	-0.521625376	-0.372505315	-0.541840136	-1.232356808	-0.9398666	-1.10527931	-0.932885804	-1.356070857	-0.771627218	-0.330617678	-0.652163551	-1.01159778	-1.236648417	-0.53918731	-0.197081333
---	0	-0.694578284	-0.56851198	-0.221289865	-0.223606207	-0.44625623	0.272379386	-0.26594921	0.19759996	-0.734761323	0.140508513	0.653880441	0.130870431	0.255847177	-0.944180274	-0.510796482	-0.126493802
Myh9	0	-0.106963078	0.249045037	0.514381042	0.540847398	0.26925802	-0.242012085	-0.337933905	-0.810381918	-1.328015625	-1.389354145	-1.850656533	-0.60530465	-0.148558712	-0.026213171	0.24858959	-0.044152301
Rpl13	0	0.164522548	0.149781597	0.247568734	0.523013695	0.054455629	0.359495051	0.317863354	0.591525085	0.670591187	0.629284964	0.865359946	0.149919302	0.144787175	-0.092759216	-0.007275243	-0.107022312
---	0	-0.032061209	0.175406411	0.078051594	0.286621226	-0.688366886	-0.491969673	-0.509121256	-0.189052476	-0.354466149	-0.254294717	0.104314972	0.030451362	-0.639607574	0.072741054	-0.100401897	0.463410769
---	0	1.062657448	0.775029035	1.30594075	1.164681215	-0.269526397	0.607360511	0.740200667	0.227011737	0.794681092	0.713516275	1.504231229	0.893084796	1.472752997	0.834025954	0.852895706	0.786169592
---	0	-0.125862476	0.276661009	-0.135368936	-0.2754882	-0.095856038	0.314440795	-0.027527495	-0.450256231	-0.084026057	0.006238691	0.65936826	-0.232005293	-0.26710407	-0.808527686	-0.105166183	0.848999997
---	0	-0.198652179	-0.008275688	0.257551932	0.283316328	-0.401001521	0.048851074	-0.083112965	0.448102606	0.733590621	0.736438775	1.118431943	0.080246271	0.64171259	0.277099363	0.353293399	0.067904065
Angptl4	0	0.159862152	0.18775056	-0.371766444	0.401890513	-0.373385904	-0.315967504	-1.171192067	0.116501608	-1.338250163	-2.043104732	-2.135441057	0.900283385	1.159022155	1.137378431	0.61191565	0.256064826
2610201A12Rik	0	0.917920924	1.294973336	2.384386662	1.680512326	1.493082861	1.995923436	2.201067376	0.865261975	2.710674296	2.143265152	1.77869272	0.356042036	1.376255257	1.085354058	1.149884718	-0.259781428
Syt3	0	-0.215191394	0.547838475	0.657518554	1.309211146	-0.020130955	0.547838475	0.299768508	1.173991537	0.950860598	0.139622241	1.163617722	1.417949934	1.182824392	0.747588339	1.05074096	0.023136499
2600013G09Rik	0	-0.77558589	-0.278306641	-0.671854158	-1.273941448	-0.695427455	-0.055111459	-0.246495957	-0.943693791	-1.851141663	-1.539842921	-1.009558584	-0.617117739	-1.676373496	-1.229188874	-0.736450714	-0.475419654
---	0	1.361124032	0.385770482	1.177787119	1.208814015	0.581805618	0.461580085	0.613067838	0.694240842	1.2855235	1.629213275	2.280177479	0.935923413	0.984544528	1.080489918	0.948233173	0.976153258
---	0	0.840290772	0.09557766	-0.364547729	0.551642428	0.063786593	-0.060541542	-0.753529439	0.482600783	0.932226889	1.191285735	2.094189786	1.067563284	0.646857034	0.613660817	1.070389328	0.520293073
1700030C10Rik	0	-0.128642151	0.477836899	0.236002853	0.358385595	0.226391646	0.001025248	0.086255733	-0.054697634	-0.65662586	-1.237283411	-0.81240635	-0.842741678	-0.48126202	-0.331790516	0.09684378	-0.085562437
Krt1-19	0	0.796135292	1.611813559	1.005796018	0.978315281	-0.158737471	0.208612901	0.280690579	0.587806595	0.443536315	0.076509365	-0.453933358	-0.413785407	0.802025454	0.608792441	1.150858185	0.006816431
Ubl4	0	-0.932390407	0.162700431	-0.342927594	-0.723583769	-0.476082633	-0.58632572	-0.119251944	0.086211936	0.084670869	-0.070934461	0.179160889	0.36668222	0.058741073	-0.113344093	-0.616090112	-1.0824301
Lip1	0	0.45990128	0.172753254	-0.167988632	0.103627923	-0.120147052	1.100307565	2.021443741	2.530833343	2.482235213	2.235845461	2.821312224	3.186988034	3.223823487	3.230729852	2.531264919	0.943031559
Cox4a	0	0.110240613	0.224386348	0.237757111	-0.053717622	-0.201076853	0.018710238	0.597514774	0.538556261	0.420871482	0.087822822	-0.251374369	-0.154918035	0.356138906	-0.134791115	-0.054369319	0.429054023
---	0	-0.170958821	-0.398790982	-0.411302237	-0.118728862	-0.467351824	-0.177622551	-0.430274939	-0.440656957	-1.27859018	-1.851426125	-2.09204682	-0.68458254	-0.891398518	-0.362654445	-0.349803527	-0.459210182
Rps12	0	-0.200331392	0.016457612	0.01715917	0.084694817	0.172859071	0.291129419	0.124091211	0.174811163	0.060594181	-0.011671186	0.545820165	0.048361647	-0.262480069	-0.582470243	-0.408786186	-0.048001797
---	0	0.044077615	-0.098789902	-0.286195024	0.38982873	-1.737462989	-0.681357888	-0.27351589	-0.328657444	0.478162056	0.655328147	0.729186631	0.802872179	0.741731884	0.571472267	0.526607463	-0.466160968
Mrps25	0	-0.417039852	0.15277249	0.290024256	-0.237011712	0.200435462	0.070587212	-0.685757572	-0.924876238	-1.318929767	-2.124174223	-3.385330992	-2.097580013	-1.73281572	-1.441914521	-1.099887534	0.012261372
Rps17	0	-1.329688015	-0.477195327	0.09363331	0.320250317	-0.76869834	-0.662803791	-0.731815406	-0.368293602	0.599720017	0.297866362	0.655239218	-0.324025622	-1.123129075	-0.775306115	-0.764309911	-0.739332256
---	0	0.628350368	0.597040653	0.031570079	0.44496722	0.511409822	0.427748551	0.161959006	0.069477096	0.42370905	-0.151293978	0.48884257	0.287561208	0.567192195	0.455247196	0.215170017	0.160817407
---	0	0.008530139	0.339251352	0.354945159	0.965852726	0.469221203	0.175792694	0.283068517	0.342503766	0.476982556	-0.014650009	0.426006817	1.591391117	0.052886076	0.739751332	-0.196588666	0.10596429
Akp5	0	1.571906348	1.02138874	0.938153256	1.054371775	-0.361983856	-0.29498955	0.546839587	0.204397219	1.14717235	0.853231903	1.78519781	2.220779078	1.265426652	1.390459477	0.923080186	0.861161931
---	0	-0.141207493	-0.335442901	0.169052868	-0.368346644	-0.364012054	-0.963474124	-0.262361977	0.302290075	0.033243292	0.072149786	1.10431059	0.771522816	0.426759984	0.481578355	0.307734213	0.252345643
Atp5g2	0	0.06912217	0.493946722	0.444975967	0.391716703	0.277159298	0.622555674	0.536151937	0.479688965	0.015402142	0.060765617	0.312079283	0.073044962	0.125156205	-0.019613411	0.123666941	0.311475644
---	0	-0.237600185	-0.285460447	0.040161302	-0.000798761	-0.637962379	-0.541827235	-0.452792421	-0.271577407	0.070896248	-0.540278033	-1.161498447	0.067598078	0.12315549	0.0106081	0.021925477	-0.119253036
---	0	-0.816944324	-0.202740956	0.390687638	-0.014154094	0.262363541	0.778613292	0.139879534	0.739378128	0.880492906	1.121501005	1.428555823	1.248033411	0.108495295	-0.390432286	0.279042282	0.590986288
---	0	-0.115419805	0.072749566	0.047239039	-0.102787318	-0.345282597	-0.258329558	-0.542197766	-0.578054954	0.066183792	0.226696953	0.307080521	0.017122145	-0.113927876	-0.313512851	-0.169640831	0.287457054
---	0	0.940886906	-0.498119241	0	0.130786608	-0.498119241	-0.558873272	-0.498119241	0.28567221	1.570852901	1.738018272	1.60587149	1.509298231	0.636677537	1.015710083	-0.277853121	0.101640262
---	0	0.299560282	-0.587739585	-0.039374238	0.547487795	-0.92433573	-0.967085378	-1.530514717	-0.612976877	-0.475473353	-0.357031896	0.038328119	-0.357031896	0.091374353	-0.016743264	-0.638663521	0.157541277
---	0	0.030225164	-0.180911663	0.277050281	0.735947101	0.113517939	0.599482433	0.374511868	0.003051171	1.39749575	1.016702146	1.285010576	0.91021267	0.290431896	0.440519004	0.243042931	0.546791009
4933434E20Rik	0	0.113435936	-0.043982999	0.010085996	-0.231598408	0.324233916	0.172643952	0.337751737	0.116613474	0.35098537	0.506840027	0.959248123	0.661120686	0.509686423	0.264821401	0.287720477	-0.050257414
---	0	0.738552281	0.601405522	0.758631046	0.868141101	0.069727693	0.584300866	0.259060037	1.04781774	1.546077102	2.019219791	2.123089598	1.393545369	0.33496637	1.10151876	0.924640998	0.94848774
---	0	-0.40920538	-0.186062141	-0.339090257	0.136080401	-0.81401538	-0.303757184	-0.215746934	0.093780828	0.154828031	0.262468754	0.751819149	0.697405811	0.22101831	-0.137560079	-0.135487836	-0.0596558
---	0	-0.167841687	0.335540092	0.572679419	0.19691264	-0.152003093	-0.271733428	-0.109997612	-0.199092621	-0.333440412	-0.053517934	-0.875442362	0.25885873	-0.697211862	-0.302257029	0.096753233	-0.070931483
---	0	-0.283104234	-0.394886643	-0.24554497	0.062624856	-0.314908932	-0.149226009	-0.343721882	-0.346370002	-1.191454244	-1.736270822	-2.12446991	-0.84105036	-0.084351999	-0.406722231	-0.316465798	-0.120158274
Insr	0	-0.075948853	-0.361777607	0.314510623	0.185459981	0.036525876	0.372809264	-0.452512205	-0.301268624	0.391260116	1.208853368	-0.121501005	1.251427786	0.881514033	0.145886435	1.080919995	0.324884438
---	0	0.468131575	-0.178186442	0.153435049	1.177070608	-0.89103958	0.505951464	-0.10394273	1.062385167	2.120867186	1.908322551	1.257172458	1.413783371	1.587824992	1.27089263	0.799762313	0.360658592
Ifna9	0	-0.050685366	0.253131659	0.334380874	0.162094803	-0.836422214	-0.790711166	-1.27135927	0.119940019	0.297033215	0.457569005	0.458777461	0.537140194	-0.556198047	-0.893875574	-0.406393625	-0.411536929
---	0	0.486864849	0.733941075	-0.205289287	0.166283599	1.086722124	0.113733077	0.394114726	1.207206018	1.810588457	2.520164412	2.739606857	1.371911554	0.534576197	-0.025400217	0.268061223	-0.205289287
---	0	0.897177841	0.252337823	0.743345682	1.197051019	-0.396068907	0.544891315	0.627404202	0.317926164	1.379126321	0.918477859	1.672817091	0.915655961	0.565741183	0.430935126	0.872651435	1.175980858
Adrb1	0	-1.006679969	-0.657800489	-0.186993817	0.139319978	-0.838557211	-0.551162008	-0.863868299	-0.580759453	0.48512614	0.776818142	0.041489417	-0.539389019	0.703323896	0.728945911	0.335543467	-1.170714438
---	0	0.011550863	-0.41349203	0.301747599	0.324153046	-0.069612523	-1.031420247	-0.330360681	0.244162662	0.850185832	0.120108666	0.951290338	0.794708379	1.279562064	1.318491225	1.162483618	0.19557041
---	0	-0.732728601	-0.834986627	-0.780034316	-0.551409941	-0.357366376	0.129767875	-0.881132193	-0.287339488	-0.896847981	-1.756904441	-0.769869337	-1.321928095	-0.164313661	0.440483258	0.147498254	-0.354108501
Igk-V8	0	0.120444965	-0.512690168	-0.60807144	-0.774291552	-0.453868168	-0.26090052	-2.062247333	-0.169061653	0.071077059	0.777345856	2.076299085	2.246108246	3.658379375	3.904711614	4.370195866	3.457889148
---	0	1.411714592	0.180919298	-0.033830261	0.427522085	0.739912878	0.936160193	0.684082888	1.924808457	1.574764409	1.996307408	3.52326262	3.288802397	3.757689383	4.628352972	4.861266662	3.765664901
---	0	0.35465333	0.205809537	-0.537748041	-0.056124286	0.640699554	-0.482659341	-0.651208856	0.618542357	-0.159191959	0.000209527	2.31757564	2.4381382	3.008521468	3.340968677	3.208956043	3.280449617
Igk-V8	0	1.129789889	-0.890941552	0.146533153	0.43603977	0.765615032	0.802080694	0.048318024	1.475840778	1.024361283	1.177035241	3.257307552	3.088827092	3.788217501	4.60276645	5.030638429	3.916684528
---	0	0.519748286	0.379748749	-0.305485682	-0.318802961	-0.334496768	-0.312128955	-1.427606173	-0.852293842	0.10346332	0.162157314	1.165349119	-0.3966816	-0.545289193	-0.410872157	-0.501606754	-0.37333651
---	0	-0.393050686	-1.673647654	-1.443554523	-0.364246657	-1.070780355	-1.516249751	-0.438247239	-0.907868363	-0.661228395	0.272344243	-0.210064392	1.241258702	1.280950951	1.474869222	1.112165175	-0.156789599
---	0	-0.101538026	-0.406657834	0.772931091	0.256013978	-1.217265734	-0.238590778	0.252490912	-0.536753408	-0.67080672	-0.530670356	-0.306255937	-1.172378267	0.081683798	-0.419713986	-0.551047743	-0.786841501
---	0	0.417204087	0.083593801	-0.215715742	-0.277537177	-0.30428922	-0.407374499	0.044590656	0.669801899	-0.359640852	-0.606669816	-1.193837769	-0.90669914	-0.098351508	-0.147900796	0.187672865	-0.390520719
---	0	0.448202695	0.139824149	0.078296131	0.45250091	-0.354371263	0.126436014	0.08107482	0.09103402	0.182885032	0.268261656	0.572674968	0.601217021	0.592869303	0.230215781	0.417751194	0.177702001
---	0	0.404109519	-0.236813645	-0.025825987	0.064043617	-0.247034416	0.073551747	0.24687739	0.462450442	1.727293114	2.048216896	1.955268229	1.209561173	0.219445137	0.244073317	0.060860264	-0.319851976
Gja10	0	0.602884409	-0.580461108	-0.540568381	-0.027307346	-1.132103536	-0.635427568	-0.580461108	0	0.247927513	0.626439137	0.822730148	-0.12225575	0.087462841	0.504620392	-0.722015253	0
---	0	0.154281357	-0.345577278	-0.032650786	0.283569554	-0.98874459	-0.511118304	-0.504519508	-0.236959931	0.314726944	0.436020157	0.221585093	0.540984483	0.298412227	0.116253068	-0.093136308	-0.327740836
---	0	0.092489024	-1.587445625	-0.423747198	0.236324796	-0.996283308	-0.509443113	-0.236729107	-0.45231635	-0.795618096	0.328117272	0.690577553	0.048785546	0.228934465	-0.817313167	-1.003726291	-0.06729142
---	0	-0.02168253	0.241071768	0.550620968	0.62764166	-0.518243401	-0.11720264	-0.430850294	-0.233053972	0.83997346	0.724496242	0.277720198	0.656284341	0.832091127	0.275670429	0.210638514	-0.288587235
---	0	-0.80644671	-0.438238343	-0.370900352	0.273895398	0.091518656	-0.851635484	-0.311067102	-0.50371218	1.34714438	0.739869863	0.546913893	-0.519253031	0.503995915	0.49628782	-0.5561796	0.844763069
---	0	0.570042085	-0.225508136	-0.1635945	-0.002875805	-0.808792108	-0.719357024	-0.269272578	-0.135446051	0.882066723	1.429034815	1.209957983	0.267576072	0.14128562	0.138678339	-0.11611579	0.155971864
---	0	0.743579945	0.328465709	0.11372686	0.452793844	-0.601437333	0.084943959	-0.696302197	-0.176056845	-0.037484849	-0.349851783	-0.72978863	0.714043607	0.651621107	-0.31587018	0.411950694	0.301510244
Nr1i3	0	0.114961085	-0.271289518	-0.326149756	0.248547656	-1.009276644	-0.385071859	-0.399349017	0.12497173	0.648974587	0.877646807	1.107912072	0.737110636	0.409269346	0.373747829	0.022666249	-0.210445253
Sah	0	-0.89640611	0.560567347	0.508464363	-0.232588188	0.111676236	-0.918183052	-0.338716539	-0.387246433	0.271716649	-0.26710407	-0.695007196	-0.742782921	-0.518310189	-0.121051687	-0.843359876	-0.603955216
Sah	0	0.191007698	0.341469959	0.574325416	0.439331801	0.430199913	0.583590347	0.519017467	0.329612937	0.142357944	0.369535428	-0.223702176	0.195587686	-0.333947493	0.017104317	-0.206335791	-0.296714587
2810432D09Rik	0	0.335794155	0.31552409	0.372372512	0.49984847	-0.024202641	0.22774813	0.271012559	0.17585239	0.120443841	0.425209669	0.413556173	0.267521071	0.18725824	0.093528188	0.321772237	0.10168479
Map4k4	0	0.582291337	0.259522711	0.160669324	0.347906964	0.098574624	0.416352184	0.251858975	0.230571338	-0.539258891	-1.044837381	-1.763980118	0.572172499	0.515053457	0.600509343	0.633323009	0.067041412
Gna11	0	0.497586035	0.225419111	0.440799184	0.485563506	-0.120855943	-0.186484611	-0.210270864	-0.372147016	-0.023634135	-0.054766753	-0.593198499	-0.441917294	-0.141287843	-0.188845666	0.025761685	0.021526074
Nucb2	0	-0.587439231	-0.382253125	-0.479992941	-0.838623919	-0.258685661	0.261177257	0.372407391	1.213207203	2.902197718	3.032814611	2.842038693	3.52818099	2.615446987	2.214753986	0.111168784	-0.591162317
Kcnn4	0	0.567164958	0.154204543	0.795051717	1.207800552	0.626218529	2.281083043	3.098070124	3.381628899	3.540111174	3.426474089	3.479959418	1.642244399	1.773455935	1.839152063	1.223407332	0.485596028
2610024N01Rik	0	0.264037012	-0.029269162	0.104030817	0.099877381	-0.130544227	-0.0896515	-0.191849301	0.096337534	-0.153415351	-0.061468379	0.243474802	-0.293077094	-0.491860061	-0.245533553	-0.37741993	-0.341111213
Aqp8	0	0.262017886	0.788616225	0.861734154	1.001523437	0.412749323	0.610395082	0.558038591	0.568354653	0.605394401	1.409023278	1.475210984	0.276561944	0.524522571	0.360281903	0.33210454	1.007980159
Psen1	0	0.17595932	0.052337522	0.016437775	0.036305987	-0.064022133	-0.056438056	0.082627468	0.151758402	0.462056279	0.668110261	0.448067218	0.918836458	0.724266363	0.706302927	0.29801787	0.041262711
Mpv17	0	-0.08435236	-0.09591409	-0.561541612	-0.140505372	-0.186250292	-0.264357286	-0.232660757	0.06757563	-0.00165379	0.181682972	0.021095835	0.138790878	0.102523435	-0.119832333	0.057854385	0.239427044
Pp11r	0	0.23361454	-1.295877663	-0.072942977	0.19766181	-0.929095332	-1.426941418	-1.46912849	-0.596606592	-0.824074119	-0.879891334	-0.277018635	-1.05195208	-0.967887815	-0.824074119	-0.340212462	-0.685824181
Mafb	0	0.562865168	-0.195615965	-0.426625474	1.191562651	-0.418889825	-1.261188937	-2.573466862	-0.408895095	-1.750493979	-1.884700356	-1.3703403	-1.446934456	1.325846898	1.366699889	1.714223534	-0.152003093
Mafb	0	-0.084392187	-0.433738345	-0.272574551	0.021964206	-0.354046869	-0.665015752	-0.544149753	-0.137503524	0.796541123	0.583322142	1.037621826	1.101665355	0.865648925	1.017517055	0.634910031	0.089775471
Fkbpl	0	-0.02498872	0.777486135	0.994890526	0.517339328	0.848806273	1.057143907	0.212364961	0.66801824	-0.158494421	0.075238728	-0.855887692	0.592713735	1.203533394	0.537559631	1.222392421	1.211735925
MGC12117	0	-0.074640508	0.044832578	0.60938798	0.533169061	-0.082178437	-0.443027914	-0.174103614	0.050433109	-0.363921369	-0.357232465	-0.713425709	0.038646778	0.24533558	0.427668576	0.364626757	-0.054462626
Siat10	0	-0.334593831	-0.114082065	-0.761224496	-0.977869282	-0.557328269	-0.692017601	-0.953568325	-1.426665612	-1.913894682	-1.538160143	-1.280928557	-2.093000933	-1.504367969	-1.425122623	-1.121664008	-0.060897094
Nfatc1	0	0.170236229	-0.527974988	-0.286759761	-0.206989699	-0.777207441	-0.451284065	-0.514573173	-0.311461096	-0.534722872	0.006056859	0.404494005	-0.209147001	0.153543014	0.120854395	0.065266669	-1.364572432
Dtnb	0	0.293916225	0.448523932	1.150404185	1.409834554	0.704122758	1.291045709	1.322055931	1.69743723	1.48094541	1.574698731	1.349155538	1.505242572	1.041893226	1.212404528	0.821982328	0.396056512
---	0	-1.216922481	-0.348546202	-0.205818671	-0.168384483	-0.247499427	-0.998630569	-0.982297998	-0.637277697	0.114528388	0.032512814	0.167944637	-0.183864192	-0.409112665	-0.603578179	-0.595274875	-0.355541101
Psx1	0	0.658565591	-0.241730893	-0.338918811	0.06602987	-0.639639593	-0.677277251	-1.448543302	-0.024045474	0.175654362	0.412053641	0.59946207	-0.150678912	0.287337151	-0.390083572	-0.596935142	-0.137503524
Xin	0	0.153264374	-1.003275132	-0.477596713	-0.416440217	-0.609709163	-0.849680332	-0.981887705	-0.13409593	0.52337907	0.687910948	0.812885687	0.17826116	-0.238291559	-0.258834417	-0.253253385	-0.53738545
Prx	0	-0.063530443	0.564838845	-0.061807136	0.938479881	-0.193981453	-0.185199804	-0.498243992	1.132344148	1.191338195	1.826478219	2.212497544	0.483382458	0.085423101	1.274857035	0.020208438	-1.189583946
Cdv1	0	-0.098592901	0.086078139	0.071654274	0.226666218	0.175125397	0.462367785	0.367151915	-0.13846869	-1.075935129	-1.098592901	-1.202666783	-0.269039071	-0.522599549	-0.613684005	-0.546134264	-0.110787583
Alox12b	0	1.313911077	0.057002774	-0.650001622	0.838680017	-1.04053816	-0.627370648	-0.389821214	0.86485664	0.892525612	0.273895398	0.171135824	0.603018995	0.381025273	0.158167691	-0.129169459	0.021640831
Gprk5	0	-0.454467644	-0.34094852	-0.889509014	-0.529616259	-0.443065742	-0.006645314	-0.503815897	-0.480687517	-0.887054615	-0.904323743	-0.893444757	-0.567237052	-0.75140266	-0.782997432	-0.626597437	0.22462596
Il6	0	0.789823528	-0.207745645	-0.086674411	-0.906364928	-1.262193429	-0.640705053	-0.778208576	0.041459607	-0.93021167	-1.366782331	0.016727086	-0.533321517	-0.416440217	0.109316694	-1.515174171	-1.324032683
Rfx2	0	0.34051406	-0.910931326	0.455438049	0.370274744	-0.476186155	-0.681220629	-0.526565522	-0.29568164	-0.319240549	0.156713331	0.30477575	-1.407607294	-0.686539327	-0.937634119	-0.522993019	0.236161058
Utf1	0	1.729692188	0.085432503	0.284090276	0.606604316	-0.524975014	-0.507961904	-0.587938972	0.092142725	1.187656012	2.088791515	1.550458138	0.30638295	-0.141076027	-0.073187037	-0.04346523	0.121958379
Syngr1	0	0.519214555	-0.044283437	0.064082212	0.143788912	0.01825803	-0.15330733	0.249429745	0.633931133	1.465476537	1.362742249	2.410991754	1.141482765	1.434115009	1.325244891	1.461462805	0.37985627
Utx	0	0.437626352	0.115626572	0.28774034	0.053368649	0.214827669	0.163221318	0.416541545	0.084284065	-0.398434643	-0.328496316	-0.264122177	-0.072264302	-0.206301522	0.026931089	0.063252077	-0.137833653
Ppl	0	-0.058807578	-0.055013672	0.30886089	0.310822406	-0.059567558	0.010417491	0.270773955	-0.300299255	-0.151098341	-0.192176234	0.063035774	0.164145524	0.190272474	0.108850374	-0.053246592	-0.013067205
Igf1r	0	0.729860942	0.304710964	1.040149735	1.474262891	0.549212926	0.449769258	0.195704778	0.116897435	-0.433883299	-0.349809426	-0.011353902	-0.180471722	0.467871753	0.447006532	0.328922902	0.43395038
8430421H08Rik	0	-0.048937723	0.128156351	-0.053726523	-0.147870893	-0.335104731	-0.250852839	-0.093780118	-0.177386088	0.511824896	0.510489686	0.380162675	0.597503439	0.045489332	-0.050907657	-0.153907283	-0.032996179
Cpxm2	0	-0.396835962	-0.64014206	-1.058731123	-1.012081029	-0.638622634	-1.074394239	-0.528060109	-0.929254598	0.030881608	0.25994216	-0.285646103	-1.842739053	-0.981584429	-0.430182041	-0.259332438	-0.124555759
Cpxm2	0	0.097319764	0.083672547	-0.514573173	-0.02090899	0.318186772	-0.564352221	0.590487429	0.02061028	-0.324525206	0.394391751	-1.364053571	-0.436648701	-0.350756748	-0.130256386	0.425637045	0.77405702
Lat	0	-0.067206166	0.195191098	0.183145042	0.232747504	-0.564190145	-0.203878081	-0.35212369	0.29878218	0.369752888	0.275391841	0.636739999	0.24963194	0.174994736	0.213073667	0.102294105	0.052053507
Nmt2	0	0.123886344	0.600158016	-0.053176599	-0.380833869	0.030421989	0.247774849	0.111589814	-0.142559194	-1.548871761	-0.450468057	-0.41368458	0.357792512	-0.328906077	-1.141918992	-0.444929874	0.116949014
Hyal1	0	0.165536045	-0.614850401	0.296941508	-0.125342183	-0.84405823	-0.666631183	-0.872913092	-1.250221388	-0.586520207	-0.380623586	-0.421741807	-0.494450208	-0.761389068	-1.337581359	-0.845922578	-0.385134831
Oasis-pending	0	0.258201629	0.069081491	0.24752983	0.521892594	-0.031534334	0.266682592	0.397767619	0.775711364	1.631551392	1.48994523	1.157479371	0.640840038	0.642470202	0.66792879	0.433100692	0.275361229
4833420E20Rik	0	-0.091498354	0.24186696	0.075916378	-0.169637182	0.097169541	0.15663576	-0.00773503	0.038289307	0.172660163	0.259287518	0.280581944	-0.130038816	0.096092742	-0.285967232	-0.207292525	-0.081717334
AI256744	0	-0.290489938	-0.230442554	0.03047604	-0.242021228	0.071590255	-0.663401961	-0.91012989	-0.548723357	-0.556894565	-0.414709875	-0.427873242	-0.629044351	0.066279906	-0.283693246	-0.208695847	0.099382757
1810037I17Rik	0	-0.465744232	-0.267699894	-0.3286129	-0.952926519	-0.337146426	-0.704999005	-0.42765487	-1.157801885	-0.393879741	-0.318016488	-0.886445876	-0.605003215	-0.727960154	-1.057447626	-1.039928345	-0.090430042
---	0	0.891284579	1.132091684	0.715098118	0.046238203	-0.620694401	-0.561347207	-1.396960389	-1.821648058	-3.738441281	-3.983033082	-3.864739351	-4.405865942	-3.895766246	-3.843410841	-2.834365701	-0.722360676
Cd28	0	-0.216811389	-0.534971014	-0.358093252	-0.163715207	-1.158873944	-0.82395501	-0.555502325	-0.273243989	0.531679791	0.287537471	1.000541044	0.625865013	0.417200461	-0.419011371	0.049991487	-0.396042606
Ascl1	0	0.43775293	-0.118950365	-0.076945689	-0.348031431	-0.535280023	-0.766605569	-0.288713928	-0.080714159	1.081503745	0.832451762	1.105470256	0.25747335	0.852351319	0.16184117	0.481002423	0.497945601
Bcl3	0	0.899719556	0.432238549	0.970938747	1.588941331	0.595671062	0.847688011	0.977165199	1.275374572	0.009144165	0.611040438	1.336090718	1.371975095	1.959620083	1.483539328	1.071447895	0.426044943
Ppargc1	0	0.253448357	-0.143887141	0.012683115	0.592374528	-1.439662948	0.234624483	-0.28033542	-0.264946527	0.218291912	0.688385414	0.505307687	-1.474639086	-0.996818753	0.012683115	-0.658460313	0
Tcf7l2	0	-0.029131632	-0.434149527	0.339746153	1.119520167	-0.178874919	0.700162389	0.500590582	1.399543499	1.832708702	1.799264089	0.862292182	1.321206928	1.603350156	1.310297481	0.746737846	0.130868317
Per3	0	0.345828224	-0.033939578	0.255142628	0.114825741	-0.710611811	-0.3619654	-0.455772534	-0.049695902	0.657366441	0.651158622	1.206440022	0.266828834	0.374497863	0.477963791	0.07827673	0.231204924
Ehf	0	1.073171769	-0.51736099	0.790546634	1.629750422	2.035148322	2.738037469	2.900899437	2.427171255	2.372876822	1.73306114	3.204174563	2.641358557	2.675327689	2.136173647	0.581058046	-0.70801422
Tesp1	0	0.387677036	-0.245902028	-0.823193516	-0.624413651	-2.251406404	-0.479139759	-0.610199792	0.089804658	-0.839681638	0.271963717	-0.263590465	0.690641727	-0.391449009	-0.238231015	0.450051089	-0.355439776
Ubr1	0	0.017053331	-0.700082377	-0.33009959	-0.567061771	-0.762735559	-0.733919121	-1.024800086	-0.860055323	-0.860055323	-1.345274583	-0.715023041	-0.439837585	-1.3308186	-1.552731641	-1.032967407	-1.068503564
Cask	0	0.005902247	0.077202864	0.140030788	0.191552528	0.187545039	0.01697072	0.067486849	-0.015269617	-0.081568961	-0.182141294	0.187545039	0.286742317	-0.072494485	-0.325865152	-0.129728341	-0.193932212
Avil	0	0.68483821	-0.177422255	-0.392491336	0.890942869	0.366583571	0.102037699	0.284438745	0.045194902	0.811522556	0.749156675	0.696045339	0.760698297	1.346481677	-0.215683814	0.954779607	0.875859667
Tccr	0	-0.236302319	-0.623377936	-0.088544924	-0.140838398	-0.601238393	-0.591385375	-0.710276159	-0.503556758	-0.008206024	0.158916479	0.140246047	0.004843568	-0.285144269	-0.070715226	-0.02358125	-0.15988548
Trpm1	0	-0.588998014	-0.723438263	-0.215927522	0.009451033	-0.930130021	-0.610552624	-0.697065684	-0.245411038	0.867773062	0.641521716	0.958395943	0.517840779	-0.679494915	-0.448450624	-0.67418949	-0.733650685
Pfdn2	0	0.264104227	0.216753952	0.142177214	0.070371687	-0.254587992	0.007021627	-0.216210768	-0.333302722	-0.607112299	-0.588981411	-0.963782874	-0.500721172	-0.33066028	-0.440325639	-0.267313385	0.01523166
---	0	-0.980891177	-1.28865194	-1.184424571	-1.099535674	-1.64385619	-1.769387072	-1.602379554	-1.128682019	-0.576332196	-0.779257316	0.098509392	-1.058893689	-0.896110757	-1.087222412	-1.19759996	-0.500898236
LOC236219	0	-0.744876211	0.14973323	-1.445935776	-1.678663699	-1.327361981	-0.653627148	-1.933513472	-2.161567229	-2.238589649	-1.723551166	-2.105323118	-2.224695207	-0.87627814	-1.944858446	-1.464865505	-0.548929769
Osmr	0	-0.33398793	-0.23826472	-0.183510909	-0.46687717	-0.863216237	-1.190034969	-1.603827514	-1.843981115	-2.568588109	-2.821618327	-2.862719812	0.269736289	0.832977801	1.213683948	1.100711889	0.086172467
Tbx15	0	-1.039731221	-0.61870121	-0.991989727	-1.410258347	-0.522208619	-1.351312903	-2.219069638	-3.709719102	-4.644343093	-4.111021576	-3.95188576	-4.798376722	-4.338329488	-4.687596291	-4.041233246	-0.427505161
Pknox1	0	-0.374433566	-1.056840396	-0.737051212	0.21285774	-0.430790703	-0.810376005	-0.99410464	0.024448727	0.571976395	0.776237091	0.598172135	0.203296807	0.32639028	0.221034176	0.130786608	-0.699027765
Stra6	0	1.867485628	0.70734319	2.821092723	2.510318786	2.26899167	-0.078743115	-0.188367606	0.345064594	1.133560488	1.760429941	0.978178717	-0.162033459	-0.215191394	-0.266370118	-0.468204368	0.843547574
Ywhag	0	-1.48895892	-2.185805016	-1.531016167	0.695857071	-0.737102336	-0.473498258	-1.09187931	-1.07190789	0.133133811	0.288984442	-0.024824731	-1.004519339	0.501800407	0.405055547	0.161284851	-1.352816775
Gfi1b	0	0.37279723	0.907781623	0.52667639	0.027687113	0.295680942	0.039561213	-1.091570702	0.985340822	0.97301002	0.716154189	1.423067222	0.127858545	-0.070997162	1.495548616	-0.426834592	0.701280913
Col13a1	0	-0.752107462	0.085989699	0.543541856	0.85089823	0.296136661	0.048784073	-0.4321954	-0.489197421	-0.48609151	-0.257065997	0.055833607	-0.55276255	-1.245465316	-1.178757006	-1.487333073	-0.558296984
Col13a1	0	-0.056827336	-0.087027573	1.131395946	1.247056584	0.742874014	0.24448657	-0.112215906	-0.869399147	-2.451183904	-0.600280202	-0.195508681	-1.547152962	-1.372429792	-1.70851595	-1.328035673	-0.143611102
Zfp143	0	0.774652934	0.593575631	0.645859022	-0.602344579	0.552933647	0.406155348	0.979554409	0.335342211	0.721156507	0.482338205	0.951686062	0.870379487	0.20351066	0.608950857	0.509293801	0.419135148
Slfn1	0	-0.139225413	0.313037138	-0.896760196	-1.192914514	-1.067563284	-1.152527043	-1.163046193	-1.129651399	-0.870663102	-0.748404658	-0.515920856	-0.741688004	-0.72873839	-0.879309787	-0.664930805	-0.389182616
Myf6	0	-0.661714349	-0.80719173	-0.073657042	-0.103504576	-0.432992048	-0.889452327	-0.401608924	0.173836513	1.264665491	1.806981843	1.558611174	0.912537159	-0.223371959	-0.04441452	0.301150613	-0.533346307
Inha	0	0.487706567	-0.285568591	0.064207489	0.91503044	-0.760220946	-0.617262993	-0.23665899	0.273936064	1.624634739	1.912204396	2.512797548	2.065479894	0.125678752	-0.294246482	-0.598333264	-0.338436615
B3galt4	0	0.459647435	0.021210709	-0.246197396	0.347810244	-0.64351	-0.170320748	0.119185869	0.34157829	0.471111103	1.039421416	1.014566836	0.90049259	0.352156649	0.145896523	-0.028774927	0.164374643
1700021P10Rik	0	0.143182417	0.031213985	0.210743659	0.476308718	-0.345965237	-0.234252272	-0.134351559	0.479156591	0.95739101	0.6264887	1.018502933	0.499667733	0.622014183	0.486559473	0.080477888	0.03340589
Alox12e	0	-0.250312507	-1.52343315	0.394278939	1.507341604	1.408711861	2.578076115	2.294883272	2.285824925	-1.006196266	-1.145149422	-0.481105221	-1.382432834	-1.304006187	-0.913992711	-1.02075856	-1.366402724
D11Bwg0280e	0	0.511589027	0.251150484	0.587106742	0.638716848	0.174506507	0.086769405	0.355698068	0.436955759	-0.03884626	0.234073998	0.240543305	0.537271584	0.364725309	0.384813454	0.267944956	0.238278148
Cd160	0	0.191648397	-0.168929009	0.077582941	-0.168929009	-0.400310214	-0.743051319	-0.699870495	0	0.586859037	0.582303154	0.820148732	0.048150287	-1.127291719	-0.835525595	-0.956261628	-0.650775946
Atp6v0a2	0	-0.127742112	-0.2050842	-0.115900499	0.364463248	-0.353374985	0.126014481	0.489359994	0.813611893	1.271804615	1.264273302	1.821844127	1.432300915	1.711309361	1.249702035	0.578782369	0.105930234
H2-Oa	0	0.659462806	0.601883441	0.768154581	-0.052407384	-0.050727389	-0.269695885	-0.084704704	-0.134548217	-1.807557562	-1.322941579	0.016119665	-0.846376811	-0.861023587	-0.159678222	-0.300807748	-0.031546768
Zfp185	0	0.371569471	-1.164992706	-0.256461752	0.146061994	-0.044599998	0.811427237	1.178439372	1.339822893	-0.031074633	0.210106048	-0.555618539	1.495897606	0.265959283	0.354495957	0.587156714	0.126079748
Zfp26	0	0.558709691	0.384384323	0.384384323	0.438415457	0.327635027	0.714223439	0.698595866	0.436703737	-0.401960462	-0.989989266	-1.335124752	0.022997751	-0.315759427	0.503636267	-0.003094253	-0.10994989
Ppie	0	2.453793543	1.678666954	0.833641614	1.032950422	1.549616311	1.549616311	0.326681625	1.850903702	0.841634404	1.214206896	0.702269853	0.742667954	0.992840208	1.208037128	1.856173827	0.814817739
1300004C08Rik	0	0.348007637	0.378602444	0.026775109	0.193677828	-0.091667037	-0.134227499	-0.006179138	0.102898957	-0.263690504	-0.28112031	-0.649623658	0.109845257	0.190232448	0.1171212	0.373548154	-0.000524855
Pcdh7	0	0.257919285	-0.123810195	0.273210559	-0.1776045	-0.160694054	-0.980085182	-0.719433427	-1.466831145	-1.619347562	-2.31636857	-1.520154205	-2.093183676	-1.180126694	-1.826983729	-1.121990524	-0.043541427
Tnfrsf7	0	0.851602745	-0.107915339	0.293046975	-0.131925502	-0.565597176	-0.794415866	-0.638585695	0.268439789	0.646038077	0.670742363	1.001948272	0.120866	0.003893916	0.091890397	-0.229123346	0.124447371
Tnfrsf7	0	0.326914856	-0.536495038	-0.20052911	-0.095956194	-1.066261884	-1.255934579	-1.207148156	-0.690993836	-1.142285796	-0.903193003	-0.135228658	-0.401033133	-0.657835082	-0.764187063	-0.850430342	-0.680328225
Tiam1	0	0.020420025	-0.28039535	0.163003677	0.148556541	0.379164885	0.124151757	-0.003132889	0.140467397	0.141683663	0.14976601	-0.028900022	0.240732953	-0.248179012	0.065548602	0.032272447	0.093472603
Masp1	0	1.581687369	-0.513171818	-0.458205358	0.057715498	0.6645138	-0.87774425	-0.87774425	1.043501639	1.222392421	-0.177304532	0.725140159	0.149055809	1.222392421	-0.660513534	-0.707819249	1.63637801
Mgmt	0	-0.413171141	-0.149670522	0.222192311	0.034598662	-0.588468444	-0.675273272	-1.294183104	-0.585312712	-0.735798837	-0.986060809	-1.071790683	-0.035448836	0.167120929	-0.059331466	-0.554129328	-0.106807464
Araf	0	0.396311452	0.430506598	0.424863396	0.511103764	0.258268713	0.078671088	0.298538912	0.312823799	0.74892869	0.926980469	0.641325997	0.553658168	0.908111164	0.877002069	0.346567215	0.165683479
Cd3z	0	0.46300346	-0.173844142	-0.302589531	-0.665442548	-0.523662314	-1.274156293	-1.55163143	-1.451625133	-0.322530347	-0.930260733	-0.656556584	-0.179288281	-0.401983757	-2.20404438	-0.423357408	-1.512166675
Cd3z	0	1.083807174	0.06511729	-0.071373663	0.502411288	-0.364950943	-1.072965164	-0.082551213	-0.523467344	-0.674745283	0.857719964	-1.082551213	-0.136444221	0.909411468	-0.239907541	0.06511729	0.874331489
Cr2	0	0.624415444	-0.83411138	-2.071505965	-1.814348125	-1.065653239	-1.168530419	-1.21312057	-1.46712601	0.081376552	-0.107129875	-0.900278304	-1.008395921	-0.634642103	-3.181130456	-3.692092375	0.081376552
Alox12	0	1.105610188	0.036069255	0.892944313	1.024445371	0	1.094535415	1.15565087	0.235378063	0.005468213	-0.023938055	0.246196395	-0.094327383	-0.396890153	-0.463317514	-0.42849215	0.400814599
F9	0	0.381771952	-0.839535328	-0.332575339	-0.715903979	-0.787339117	-1.387023123	-0.715903979	-0.426397361	0.348832279	-0.180572246	0.506488443	0.234465254	-0.647839704	-0.674681316	-0.695145418	-0.119372089
Gadd45a	0	0.020973839	0.000985592	-0.403673771	-1.285146956	0.092730829	0.154395506	0.10979968	-0.325700678	-2.004372875	-2.046226292	-2.574157848	0.142577883	0.218745918	0.770489013	0.834601401	0.946264401
Znfn1a1	0	0.423414141	-0.296103256	0.196697495	0.555618539	-0.48485738	-0.312277925	-0.061672969	0.475957398	1.50714983	1.393157957	1.233738882	0.478821106	0.525863123	0.988850612	0.597626921	-0.020651256
Znfn1a1	0	0.363686069	-0.033887525	-0.338137139	0.88092482	-0.459536287	-0.171391049	-0.062456677	0.163678146	0.838007649	0.644291528	1.292320297	0.720968228	0.662391999	0.063074205	0.500183549	0.276507899
Kcna5	0	0.251748313	-0.234118595	0.239042128	-0.434597531	-0.163472537	-0.840811179	-0.623454348	-1.438142238	-0.050649462	-0.50720128	-1.120835321	-1.408286253	-0.864462448	-1.045909319	-0.218795084	-0.35706093
Pcsk2	0	-0.032336974	-1.863849214	-0.002232698	0.47154952	0.043943348	0.150291667	-0.580878173	-0.530597348	-0.007455805	-0.16778857	0.04177768	0.139530256	0.245577209	0.196451296	0.04177768	-1.152003093
D11Ertd714e	0	-0.573039333	-0.075576781	-0.30038939	0.2434466	0.010140962	0.586956551	0.016073105	-0.193842832	-0.111989436	-0.464153538	-0.99760747	-1.131529623	-0.720103377	-0.333196273	-0.158001834	0.027864711
Ngfb	0	0.541310754	-0.123988717	-1.076683002	-0.471575767	-0.736965594	-1.364996817	-0.815439652	-1.227493293	-0.854802084	-0.387023123	-0.526747887	-0.907951791	-1.364996817	-1.455194626	-1.087462841	-0.180572246
Prkca	0	-0.211721334	0.584765962	0.102402099	0.263329164	0.052109418	-0.00590785	-0.637495431	-1.080625237	-1.391065115	-0.812818843	-2.818006534	-0.603953413	-1.183995852	-1.912502478	-0.66808375	0.13498222
Rapsn	0	-0.196914348	-0.44780819	-0.132990166	-0.213947545	-1.13525983	-0.522233032	-0.624650911	-0.143721408	0.19688597	0.675706346	0.762385611	0.48833621	0.43097742	0.216344086	0.243301715	-0.015744589
Cappa3	0	-1.096945556	-1.163135836	0.587983853	0.34770725	-0.501240675	-1.183599938	-0.753187213	-0.126355987	-1.799813373	-0.106682567	0.89981607	0.627675353	-0.875477643	0.239145656	0.00904514	-0.173331603
Bckdhb	0	-0.056849351	0.319474758	-0.211243771	-0.730274645	0.02187248	-0.564963829	-0.471912451	-0.772343415	-1.787556509	-1.473808139	-1.610624828	-2.397522793	-1.768565076	-1.443671626	-0.743811355	0.2659233
Zfp61	0	0.141633618	0.155824804	0.384745269	0.620659003	-0.045789974	0.242119726	0.139319134	0.511551108	1.031750455	1.105335034	1.337238713	0.767759065	0.519285162	0.774237499	0.348469882	0.219291223
Zfp61	0	0.604745113	0.308549065	0.570664118	0.354008066	-0.112705468	0.135950569	0.09097366	0.455234798	0.233568626	0.481763613	-0.576875385	0.036248408	0.264456481	-0.023235078	0.09657326	0.031244836
Gpr37l1	0	-0.042742611	0.102496328	0.041512632	0.362258078	-0.306452007	0.09067986	0.072994134	0.558357408	1.669918247	1.611851554	1.713376203	1.554061065	0.629654377	0.545590112	0.447084567	0.234441856
Hs2st1	0	0.007113625	0.03415143	0.288858181	0.530936619	-0.112326479	0.104209084	-0.118268395	0.137503524	-0.067375435	-0.061639066	0.209008524	0.366222474	0.578364798	0.529797199	0.349098296	-0.112326479
Dcx	0	0.290449863	0.157183333	-0.404695555	-0.52947718	-0.809692112	-0.643207642	-0.538494053	-0.414345725	0.427953387	0.483201018	0.562648744	0.427953387	0.193941883	-0.59068233	-0.203659207	0.100227448
Tulp3	0	0.179757908	0.106036899	0.33249696	0.225324418	-0.084977467	0.357537328	0.339579357	0.215955517	0.635943246	0.928363689	0.435882326	0.316709389	-0.241821057	-0.396842874	-0.416212788	-0.088629168
Zfp326	0	-0.234449018	-0.160399731	0.229197692	-0.298520318	0.566909483	0.242323846	0.209281783	-0.166582277	-0.368061251	-0.362018168	-0.128067368	0.248610109	-0.356353592	-0.223450841	-0.25077666	-0.128067368
Ccl22	0	0.402796275	-0.143370821	-0.239187664	-0.011848341	-0.356001329	-0.479694168	-0.606156723	-0.122376919	0.06592968	0.654927694	1.333194009	0.628384781	-0.207993042	0.577969586	-0.070723324	-0.076111328
Gp9	0	0.570960174	0.87590409	0.210532579	0.663600486	0.043014075	-0.111997768	-0.360050782	-0.119042683	0.362776503	0.696647387	0.998605867	0.260244792	-0.152725809	-0.139362667	-0.076300399	-0.059745499
1500034J01Rik	0	-0.140740471	-0.31091152	-0.190577916	0.272163227	-0.845697727	-0.326497676	-0.626823516	-0.393446054	1.095085483	0.801590892	0.913237459	0.215205138	0.198015669	-0.181551169	-0.403906097	-0.128545543
Gch	0	-0.82386145	-0.473308628	-0.539258891	-0.40599236	-0.594601924	-0.312220104	-0.155387403	0.321180667	1.075640894	0.800246341	0.496365019	1.852763019	1.769735739	1.749242567	1.607557477	-0.206204558
Slc2a4	0	0.733585566	0.046990102	-0.637607545	-0.443384155	0.19061353	-0.416935656	-0.305035131	-0.415229334	-0.751402947	-0.909362423	-1.531858098	-1.670711949	-1.123910023	-0.855497438	-0.585442136	0.503211036
Tex292	0	-0.351353383	-0.113012325	-0.017082162	-0.810263766	0.16621722	0.213974492	0.35838677	-0.481726537	-0.92678968	-0.765271422	-1.10283454	-0.705853044	-0.997006385	-0.859338104	-0.739874438	-0.163683996
Capn5	0	0.314195049	0.390974588	-0.23213776	0.009307742	-0.327862892	0.047121624	0.220390068	0.544335338	0.975673317	1.251953722	2.138988324	0.832504679	0.349503446	0.087228868	-0.237428326	-0.43225924
Vamp4	0	-0.255106739	-0.199593109	-0.013771535	-0.139780518	-0.201483103	-0.138874777	0.029842443	0.082568759	0.429900233	0.609514593	0.714644895	-0.083510648	0.181845537	0.092115376	0.092115376	0.135184098
Siat8d	0	-0.559615215	-0.672611192	-0.265653376	-0.872151726	-0.254259871	-1.013862981	-1.036617368	-1.58865424	-1.696312597	-1.882420061	-2.424184873	-2.282624763	-2.284361903	-1.704042029	-0.624694062	-0.276129051
Snx12	0	0.334918933	-0.201996393	-0.111887034	0.239892326	-0.082035769	0.243877251	0.231580606	-0.060329244	0.309696857	0.5825439	-0.230207001	0.79591728	1.03172856	0.786070924	0.607263392	-0.158057215
Snx12	0	0.3735219	0.945281478	0.625284178	0.612187728	1.074272042	0.887753529	1.153611001	0.504887911	-1.06878142	-1.277180569	-1.696122523	0.892744432	0.917869026	0.597377163	0.637487377	1.164417756
Adcy6	0	0.673504018	0.032576034	0.232450444	0.440347792	-0.294042202	-0.404864075	-0.439692541	-0.189597688	-0.718937735	-0.70415098	-0.988938291	-0.476570685	-0.126962606	-0.075523479	-0.203159974	-0.090646614
Ugdh	0	-0.373123163	-0.005782353	-0.267500371	-0.743545743	-0.114376331	-0.459045146	-0.822849557	-1.588729253	-2.6340419	-2.894193797	-3.090420195	-1.981176272	-2.21107916	-1.897565438	-1.295581224	-0.253251415
Hap1	0	-0.043924206	-0.114533678	-0.268615438	0.950898309	-0.268615438	-0.067857087	0.239007135	0.717110907	0.747289236	0.716772021	0.813231488	0.950898309	1.009899572	1.207756201	0.726904139	0.036665126
Dnajc4	0	0.337395769	0.103093493	-0.236308954	-0.276808316	-0.28643901	-0.201357509	-0.193540295	0.034589929	0.018308558	0.044807232	0.263648449	0.121841123	0.005517005	0.153163416	0.06008715	0.097937936
Ncf2	0	-0.469787703	-0.014618697	-0.009069863	-0.153314039	-0.720678505	-0.565439942	-0.248173225	-0.260834696	-1.070900455	-1.121320089	-1.121320089	-1.411111796	-0.290817562	-0.063076487	0.549947775	-0.033002318
Aoc3	0	-0.479775239	-0.294441791	-0.516732896	-1.125367807	-0.238455729	-1.046949334	-1.235270802	-1.536454229	-2.841026897	-3.458487755	-4.251673655	-3.461474837	-2.759885509	-2.359047227	-1.630522554	-0.32687873
Casp8	0	-0.043163592	-0.02978539	-0.358587764	-0.363949703	-0.336348611	-0.224524558	-0.534840294	-0.267842697	-0.512338745	-0.574694165	-0.587573714	-0.495322145	-0.502696018	-0.246949526	-0.283634175	-0.116782233
Cideb	0	0.553171434	-0.264144598	0.124837112	0	0.213646379	0.422647033	-0.389372616	-0.284275553	0.062440575	0.306307114	0.691877705	0.509013647	-0.332369842	0.26995382	-0.518542075	0.189520482
Aif1	0	-0.45169597	-0.06342538	-0.719709588	-0.601679896	0.126583156	0.462932868	0.3377089	-0.434522619	-1.239558276	-2.561224752	-2.313090732	-1.939670979	-0.116973875	0.276819099	1.299144699	-0.31777884
2010004M01Rik	0	-0.004507183	-0.670994938	0.239235459	0.162553013	-0.169164147	0.152347182	-0.442653993	0.40374303	0.182050776	-0.130110488	-0.54321796	1.157459122	0.590598723	0.484102646	0.217543786	-0.641789587
Ulk1	0	0.44396182	0.07728256	0.332721596	-0.006408033	0.07728256	-0.10610937	-0.133902616	0.31040887	0.81087737	0.870378382	1.315484382	1.508869635	1.285925834	1.109741447	0.374009804	0.036823336
Epn2	0	0.323373681	0.095311088	0.061927749	0.489231286	-0.554108711	-0.401481956	-0.420713367	-0.238298812	0.355027572	0.303222254	0.548961898	0.50632374	0.609461121	0.581160931	0.231660301	-0.006613931
Dok2	0	0.39345529	-0.22213993	-0.158752556	0.142087392	-0.54102757	-0.791866679	-0.995965427	-0.70615362	-0.471688366	-0.415149732	0.04426148	-0.485056521	-0.640650725	-0.476364853	-0.108340344	-0.491195658
Kcnk1	0	-0.014484562	0.794091903	0.893656138	0.777112233	0.451711946	0.63346593	1.399727275	1.739029355	3.247270491	3.20144005	3.254092053	1.773640041	1.033556829	1.280815677	0.980780234	0.014340582
Rw1-pending	0	-0.488034714	-0.113431652	0.003918666	-0.201202287	-0.269279202	-0.598247333	-0.688073434	-0.914898101	-1.301704979	-1.331021113	-1.39562718	-0.639585366	-0.740868702	-0.838111002	-0.823593194	-0.377264333
Fcgr2b	0	-0.791630717	-0.318075769	-1.133922152	-0.961720312	-0.587300611	-1.057300871	-1.059563922	-1.422554674	-3.297897887	-4.102316975	-5.177005327	-2.780015657	-1.063419276	-1.186619221	-0.059903686	-0.072874376
Pde9a	0	-1.536501012	-0.310214674	-0.781709789	-0.738459841	-0.576029376	0.051490998	0.319057773	0.164938149	-0.958487086	-0.890462934	-1.602996424	-1.029878028	-0.644416351	-0.03308351	0.207078	0.020905766
5031404N19	0	-0.239465935	-0.602036014	-0.553899493	-0.508121759	-0.097718296	-0.86507042	-0.268475978	-0.221544027	-0.309955453	-0.357728816	-0.457523432	0.01519529	-0.367184376	-1.190868061	-0.681470482	-0.414660373
Gla	0	-0.499571009	-0.467591805	-0.576192291	0.360809622	-0.802963153	-1.326333274	-0.989482128	-0.066611602	-0.763600721	-1.240688247	0.697730431	-0.713695815	-0.173668546	0.516507199	0.946228744	0.039908721
Nsf	0	0.694352988	0.028134998	-1.574301691	0.573106697	-0.104419682	0.386154684	0.542020492	0.966404031	1.428853841	1.23916204	1.640457613	1.37481714	0.857191935	1.119105642	0.995750527	0.271618252
425O18-1	0	0.343527631	0.334603621	0.244548699	0.15153752	-0.064252007	0.163743929	0.727742588	1.455416405	1.820610411	2.044461121	2.269020109	0.406341441	0.624563204	0.308529549	0.07814338	0.030286366
Tcea3	0	-0.023012801	-0.669492226	-0.540009708	-0.160516325	-0.628190883	-0.962727944	-0.337820857	-0.841338841	-2.467797644	-1.944024505	-1.796420392	-0.950797734	-1.527298656	-2.202336501	-1.257950476	-0.588039079
Ebaf	0	0.300177853	0.103604605	0.278255533	0.405447549	-0.187785953	-0.094028666	0.056863593	0.414452188	0.884858687	0.774244222	1.379991352	0.734622922	0.630950406	0.449919022	0.036720927	-0.025451496
Ercc3	0	0.075062395	0.075062395	0.164630702	0.127379306	0.065095028	0.144691855	0.410353034	0.325854487	-0.294447358	-0.495672967	-0.814586491	0.303933258	0.045873048	-0.034332404	-0.026560291	-0.06584645
---	0	1.892974587	0.676997005	1.573455401	2.856448711	0.769826356	-0.763959673	0.064441753	0.987770649	2.404883645	2.278885421	2.630788576	2.129733213	2.424764673	1.742684908	1.361216371	0.131369108
AI836109	0	0.352301744	0.047447162	0.490845798	0.61342656	0.803800712	1.275888628	-0.62497818	0.01887801	1.286114152	0.977163911	0.732573825	0.433554791	1.114464918	1.669642569	1.434095835	0.008743633
AI836109	0	0.173221705	0.436858615	1.114446385	1.739816714	0.912664561	0.235891518	0.095764326	1.089209093	0.822337001	0.697524593	-0.268052075	0.883600297	1.832675416	1.894607288	1.314336482	0.102832377
Cpa3	0	-0.153374339	0.289236475	-0.360873199	-0.542247358	0.144990045	-0.857536496	-0.588342921	-1.759317463	-2.547896492	-2.897735725	-3.007130675	-2.731244469	-1.875429854	-1.722006899	-0.880559589	0.030028458
Galnt9	0	1.760540463	1.129440939	2.044449952	1.472603962	1.299272359	2.030987692	1.816015055	1.900365617	3.550309427	3.545109953	2.982155821	1.428106102	1.913630742	2.102664566	1.531152372	0.221602553
Itgb2	0	-0.589752185	-0.663849181	-0.479700118	-1.13305901	-0.638454253	-1.17406061	-1.200590949	-1.29556654	-2.220712545	-2.272699747	-2.079529613	-2.347717822	-1.451844288	-0.932569691	0.415602504	-0.136686512
5730403J10Rik	0	-0.12411147	0.408471748	1.373308099	1.439086617	0.650151392	0.646936829	0.789026229	0.898501341	0.82531149	1.306832872	0.326456174	-0.486838466	-0.178390285	-0.624553855	0.394355619	0.225340881
D14Ucla1	0	0.494606862	0.256881769	0.347203647	0.164895896	-0.189154702	-0.337625837	0.17843763	0.10995436	0.838951164	0.690465469	0.715218197	-0.133480069	0.73437315	0.604116764	0.351721249	0.338808606
LOC277939	0	-0.625408026	0.140958484	0.380590714	0.549850419	0.745740805	0.468032841	0.93410778	0.703011713	0.093195358	0.28449682	-0.292208819	0.256755483	1.072200101	1.089537789	-0.17733627	-0.685333423
Mthfr	0	0.548981253	0.772335113	0.431026795	0.523813845	0.699280461	-0.243696892	-0.415423815	-0.573708297	-1.796100718	-1.089637212	-1.572846214	-0.718733755	-0.029264595	0.093652486	0.342408518	0.510453588
Junb	0	-0.185555653	-1.323483561	-0.285849244	1.254979717	-0.947488163	-1.714342685	-1.694079781	1.201904206	-1.420020907	-1.107106555	-1.012490944	-0.425856722	2.33023693	2.742210692	2.15324626	-1.067469583
Junb	0	0.223430331	-0.49088814	0.191486278	0.777456154	-0.642323913	-0.248643133	-0.508098451	0.573164482	-0.370195624	-0.535753127	0.278846158	0.405923792	1.146970331	1.302169852	1.131295882	-0.046155409
Jund1	0	0.379395252	0.308348348	0.445162282	0.9430616	0.139506603	-0.22651638	0.026128725	0.718410652	1.134598713	1.100330939	1.50452438	0.945509379	1.010787898	0.85594291	0.550219341	0.285987592
Retn	0	-0.034934038	0.133706771	-0.473748639	-0.755860035	-0.040462273	-0.122946324	-0.380937628	-0.783592885	-1.946374168	-2.261761765	-2.474444132	-2.504689924	-1.870471884	-1.410155202	-0.651120098	0.198071532
2610208E05Rik	0	-0.021479727	0.027453918	0.167554097	0.173237735	0.255513136	0.429181682	0.194716428	0.107913205	-0.920726292	-0.754443391	-0.888354644	0.638901308	-0.080373416	-0.366738693	-0.079622208	0.156969346
Hsd17b11	0	-0.387800093	-0.087887132	-0.428485827	-0.583041168	-0.121211855	-0.026455493	-0.123140616	0.147750366	-0.206993684	-0.359082547	-0.1603978	0.50921335	0.10028669	0.079045713	-0.031231165	-0.061024067
Nr4a1	0	-0.08012337	0.008525041	-0.405096503	-0.511710263	-0.415147122	0.066202077	0.059906213	-0.600668383	-0.832818079	-0.153940996	-0.444830518	-0.497712465	-0.856440302	-0.390366155	-0.562771775	-0.551642428
Igj	0	-0.56226714	-0.792195115	-0.971447548	-0.338079205	-0.070310242	-0.472924345	-0.577983124	-0.202674554	-0.34687286	-0.115730728	1.554881359	1.965055027	2.357311603	2.963917076	3.228658071	3.10457433
Enpep	0	-0.284643385	-0.476251434	-1.116891649	-1.205245969	0.224775073	-0.152305934	-0.629924676	-1.420885979	-3.208942466	-3.13137107	-3.644282078	-2.570387988	-2.357624397	-2.276161665	-1.160164121	0.561332629
2810031L11Rik	0	-0.412363365	-0.286238903	0.370873383	0.118151352	0.158759084	0.158759084	0.013321378	-0.247592975	-0.202852235	-0.089153444	-0.933056144	0.680746039	-0.206862723	-0.634102862	-0.514573173	-0.35646504
Smyd5	0	0.397538909	0.364643531	0.923491893	1.066723011	1.098534472	1.500387954	1.546996278	1.565300254	2.023876755	1.991461417	1.440399134	1.259521038	1.139499413	0.922912613	0.795800695	0.089787201
Pcp2	0	-0.08030002	-0.729421554	-0.099620982	0.256850705	-1.372362242	-1.020689328	-1.190190355	-0.523129093	0.11319709	0.125729916	1.027210307	-0.115059279	-0.310626777	-0.292083262	0.416768173	0.223074708
Sspn	0	-0.443471303	-0.410748982	-0.538853808	-0.623241439	-0.214054527	-0.684986313	-0.882811845	-1.316731529	-1.935230379	-2.191660005	-2.492341235	-1.83757074	-1.559804203	-1.727021897	-1.377483817	-0.499039294
Rassf1	0	0.286719147	-0.005610396	-0.102361718	0.200487728	-0.029953222	-0.261849116	-0.155300684	-0.13707539	-2.174874217	-1.997367344	-2.985579484	0.487307786	0.810175441	0.820097343	0.323245023	-0.02659421
Hoxd4	0	0.702336587	0.089300238	0.217920404	0.545495062	0.455987895	-0.71844131	-0.802018443	-0.367042096	0	0.336006474	0.25974058	-0.091684412	-0.074260347	-0.245051572	-0.410110818	-0.163564535
9430020A05Rik	0	0.003182327	0.610306974	0.541762577	0.230526596	0.532135003	0.572904084	1.415160026	1.732818047	2.098963743	1.834784795	1.317952577	2.087073569	2.50984795	2.486118094	1.389198232	-0.013294553
Arntl	0	1.323865032	0.749061039	0.403198105	0.438905424	1.072756342	0.810765877	0.731268864	0.708913213	1.501625968	1.681580691	1.98718317	0.462541193	0.890647517	0.986041991	0.949708465	1.035419041
5730593F17Rik	0	-0.292853384	-0.37036845	-0.139797613	0.301090632	-0.254236064	-0.553152424	-0.79270887	-0.4035267	-0.552311815	-0.788495895	-1.077095442	-2.117866973	-0.592791738	-0.682836216	-0.115226523	0.235188569
2610209L14Rik	0	-0.404793118	-0.092419232	0.004779901	-0.322290011	-0.250330386	-0.562589549	-0.320898523	-0.900100646	-1.289667458	-1.531195318	-1.540882205	-1.468226779	-1.426626671	-1.527980755	-1.036420245	-0.239247901
Picalm	0	-0.129024496	0.032189381	0.251186086	0.117926907	-0.051076628	0.155795741	0.26671432	0.122170131	0.372751519	0.232836776	0.315811804	-0.15551868	-0.279594555	-0.321860282	-0.178358657	-0.179433404
---	0	0.114616678	0.058177756	0.098168131	-0.127871186	-0.078815629	0.421523414	0.426663498	0.056655217	0.232184777	0.083554227	-0.032326165	0.311677334	0.021002184	0.196600538	-0.028899109	-0.198515123
Gap43	0	0.87875916	0.415348391	0.805221283	0.508341219	0.20487466	0.260960078	-0.134149429	0.402232892	-0.08979667	-0.366127899	-0.393639462	-0.107106555	0.726981506	0.601450624	0.517058436	0.502207675
Cryaa	0	-0.229938323	0.944848334	0.324261924	0.670852073	-0.537104356	0.910467592	0.516129478	0.209768969	1.065077854	1.511494529	1.608387986	1.053870948	1.15383158	0.332323426	0.616028048	-0.096591227
Pmp22	0	-0.518746223	-0.496773012	-0.744382599	-1.239151429	-0.375002914	-0.672163228	-0.931881457	-2.039488104	-3.175606947	-3.386017257	-3.897590135	-2.804278233	-2.685300743	-2.536295695	-1.501561557	-0.264520805
4930553F24Rik	0	-0.149189751	-0.057249391	0.016224812	0.303911549	-0.512569979	-0.409283864	-0.252046477	-0.108748825	-0.409861809	-0.304413147	0.231639753	-0.496214117	0.074924881	-0.144733453	0.091047988	-0.171067601
Cbfa2t3h	0	0.133952248	-0.01668917	-0.102196852	0.239144063	-0.235230476	-0.722241812	-0.666369847	-1.159647124	-1.255966085	-1.58406586	-0.943278491	-1.58406586	-1.605740559	-0.652204834	-0.365520115	-0.440828877
Rxrb	0	-0.20518341	-0.093074182	0.477312848	1.051431117	0.407329546	0.606879932	0.591323802	0.7192315	-0.380203314	-0.218154292	-0.028816438	0.630757385	0.797494108	1.088475662	1.128174579	0.303787436
Rbpms	0	0.147253986	0.036391347	0.223668193	0.005775449	0.321481308	0.058008104	0.031432945	-0.071491314	-1.320405997	-1.129060944	-1.831361577	-0.788468206	-0.660513534	-0.73510547	-0.106368625	-0.048209586
---	0	0.059430406	0.117282682	0.294834434	0.364463849	-0.065783419	0.183529599	0.26489715	0.190161562	0.181065559	-0.081377093	-0.102234262	-0.308361966	-0.188815759	-0.24735097	-0.313217194	-0.157293967
Irf1	0	0.800463181	0.287266407	0.314252137	0.091814707	0.081908654	-0.048600879	0.353325481	0.650743172	-0.278517882	-0.12343638	-0.227044743	-0.491730685	0.014809565	-0.005607061	0.058454882	-0.075474012
Gbas	0	-0.222813443	-0.237469382	-0.370124095	-0.36393277	-0.249091548	-0.183417507	-0.269976015	-0.216774771	-0.095294476	0.007291199	-0.112443084	-0.475023497	-0.929873547	-0.891914388	-0.540419368	-0.100073424
Cdc45l	0	0.262783524	0.307861764	1.208456362	1.523201982	0.853172051	1.360687403	1.299936523	1.186470137	0.687355146	1.708003542	1.127066581	0.690156496	0.281479618	0.328385805	1.109734621	0.871387094
Lamc1	0	0.49773476	0.298031193	0.63729556	0.645735923	0.349131984	0.470843114	-0.86883725	0.357964839	0.476261693	1.021470462	0.783239447	1.12254962	0.520205041	0.642124669	0.20318686	0.037137058
Mag	0	0.07239119	-0.821029859	-0.373570882	-0.12936035	-1.617496465	-0.925257228	-0.973032952	-0.568966571	-0.241908237	0.298477236	0.589080959	-0.184537058	-0.821029859	-0.040147148	-0.580021759	-0.66771582
Mcpt5	0	-0.482202926	1.076982939	-0.066038762	0.431883171	-0.727315424	-1.110644064	-1.160274831	-0.915387772	-1.022771308	-1.604458676	-0.245710308	0.181710916	-0.284494768	-1.182079202	-1.069421401	-0.135246037
Mcpt5	0	-0.24893137	-0.05358266	-0.450742049	-0.520088655	-0.031818283	-0.925406535	-1.035763069	-2.055650435	-3.08169419	-2.856766594	-3.157985976	-2.20330895	-2.316052834	-1.842339138	-1.152264772	-0.083348982
Mcpt5	0	0.196065616	0.613515272	-0.206178332	-0.568933585	0.417347522	-1.098992532	-1.144121561	-4.170530104	-4.489737232	-4.329988107	-4.120065037	-4.638938348	-4.335212114	-3.278762783	-2.354972361	-0.021155669
2010003I05Rik	0	-0.305223686	-0.109313904	0.164633829	0.040887133	0.507975755	0.345072134	0.165866618	-0.055720318	-0.601270959	-0.204619745	-0.746425224	-0.283446252	-0.384489584	-0.40687258	-0.314847401	-0.180678588
Hs3st1	0	-0.379406318	0.340942766	0.268539462	-0.143778069	-0.256787031	-0.799105195	-1.841749532	-3.063073686	-3.333602628	-3.600248288	-3.033478904	-3.333602628	-2.791344579	-1.570722335	-0.176761104	-0.8147528
Zfp239	0	-0.503870171	-0.416934534	0.45200171	0.657066047	0.926764183	1.499039166	1.692103376	1.630167049	1.367336774	1.42024152	1.317497793	1.842932592	1.647617582	1.529347606	0.699321256	0.222121569
AW541137	0	0.121452269	0.128092995	0.497273372	0.11260596	0.519289963	0.450352325	0.459991013	-0.416848793	-0.593222314	-0.988461263	-2.053473413	-0.862661045	-0.962478881	-1.084998608	-0.315831714	-0.179004295
Lmo1	0	0.560460908	0.426336372	0.763613239	1.186189135	0.112520923	-0.200084622	-0.084552979	0.027050689	0.604336038	0.230960509	0.67727612	-0.005553977	-0.07803673	-0.197728047	0.070125337	-0.02151155
Dnajc3	0	-0.017993524	0.213735628	-0.207452819	-0.585743955	0.069975913	-0.098234189	-0.101210737	0.278575257	1.168342358	1.23623932	0.963696683	0.364690415	1.653338759	1.086992998	0.663239107	-0.142198612
Dnajc3	0	-0.049468676	-0.015072766	-0.274589699	0.202690652	-0.159678222	-0.416659416	-0.411260102	-0.185714584	0.778586604	0.510108506	0.419993308	0.010900504	1.174779841	0.763387701	0.245365758	-0.122586605
Cyp17a1	0	-0.267710893	0.691432977	0.16177465	0.024688432	-0.527750601	-0.453413505	-1.131911676	-0.596682265	0.137927908	0.233686891	-0.047461354	-0.411410683	-0.047461354	-0.411410683	-0.164682009	0.060946551
Tex19	0	0.593309843	-0.048236186	-0.048236186	0.027638681	-0.395634968	-0.617415689	-0.19065323	0.070787917	0.52319793	0.815702265	0.712197689	0.314654457	0.422691072	0.410145819	0.115262547	0.148370858
[truncated: 10,570 more rows]
