# Supplementary material for: MaTSE: the gene expression time-series explorer
Source: BMC Bioinformatics. 2013 Nov 12;14(Suppl 19):S1. doi: 10.1186/1471-2105-14-S19-S1 (PMC3981573; doi:10.1186/1471-2105-14-S19-S1)
Supplement: Additional file 2 — Data.zip. Sample data files. [file 1471-2105-14-S19-S1-S2.zip › data/Stein etal 2004.csv]

	V10	V12	P1	P2	P3	P8.5	P12.5	P14.5	P17.5	Lac1	Lac3	Lac7	Inv1	Inv2	Inv3	Inv4	Inv20
Cd3g	33.9	26.47	34.5	26.5	12.43	18.27	11.63	13.4	20.5	6.5	6.53	9.37	4.8	4.03	5.6	9.7	18.27
Itih3	10.17	16.4	11.8	7.43	15.43	6.57	4.57	7.1	5.83	11.27	6.73	12.73	9.13	14.9	15	7.6	8.53
Ryr1	83.5	52.57	42.37	45.67	27.7	50.17	21.3	22.53	14.37	16.4	16.73	21.67	14.97	12.3	21.43	34.77	42.1
5930412E23Rik	33.43	44.2	36.2	38.6	42.3	36.63	32.3	36.67	41.13	43.73	36.6	33.27	22.27	31.17	30.83	34.67	37.1
Traf4	81.07	113.33	90	110.13	149.4	93.73	103.5	127.03	241.3	292.93	302.23	325	222.17	259.33	287.17	167.9	85.87
Cdh11	9.4	25.43	16.5	16.97	19.13	16.47	10.3	10.97	10.77	11.17	9.03	11.27	9.93	6.23	6.4	4.07	13.47
6330414O09Rik	101.57	141.77	100.97	140.8	178.17	102	127.47	128.87	151.27	158.23	154.23	121.87	101.63	158.97	160.8	133.5	117.47
Sox2	2.73	1.83	5.53	6.7	2.97	2.87	4.13	4.4	4.63	6.47	10.23	8.27	5.7	3.6	4.33	4.63	4.97
Klf3	32.87	31.67	23.8	20.9	40.67	27.33	28.43	29.3	53.77	45.4	41.57	74	69	77.23	70.47	45.5	22.77
Klf3	22.93	53.17	21.7	31.93	64	24.6	17.27	19.27	41.13	60.03	54.8	74.9	39.13	80.1	71.23	52.77	25.03
Laptm5	344.33	553.03	346.97	350.6	469.53	234.83	167.9	189.97	229.57	128.67	127.87	65.6	79.83	270.63	322.53	630.1	245.13
2010008K16Rik	82.33	109.4	136.5	111.3	103.43	90.13	106.37	117.37	115.97	155	180.3	194.87	89.83	75.67	70.1	96.67	77.67
Tlk2	36.7	45.63	40.8	37.37	38.5	53.3	43.93	39.83	34.07	21.97	19.43	23.9	24.83	29.43	19.97	27.13	35.5
Yes	65.47	51.5	49.93	66.3	52.03	79.33	69.63	77.2	56.43	63.5	56.77	69.2	97.4	68.23	68.3	50.87	56.73
Mmp11	29.53	30.73	34.87	34.53	38.17	24.87	17.17	19.83	18.93	20.43	26.77	38.2	26.3	27.93	45.4	89.93	25.73
Mybph	37.33	37.83	28.1	44	46.3	28.2	23.93	23.73	35.07	60.93	52.47	65.17	41.73	44.2	55.93	46.03	34.93
Mtf1	33.97	33.3	23.03	40.93	46.37	35.77	41.1	43.93	49.87	53.23	65.93	78.8	53.4	51.77	43.7	40.13	24.1
Cspg2	43.23	70.23	110.1	166.67	163.07	119.67	112.93	55.37	29.33	7.73	14.5	7.9	13.27	7.23	10.03	18.53	49.73
Slc4a2	119.47	136.93	108.87	126.67	160.5	87.3	103.3	102.47	144.8	220.53	211.6	197.2	150.57	148.73	176.43	137.97	101.97
Chrna1	3.3	6.03	2	4.33	6.2	4.93	4.9	2.27	5.97	5.47	7.8	8.97	5.77	6.63	2.8	3.6	3.17
Cish	81.57	77.8	76.03	124.57	162.37	93.93	135.9	202.3	255.2	197.87	191.03	202	100.17	100.37	110.83	92.8	66
Mybl2	8.37	8.37	4.03	8.57	13.67	6.87	8	6.67	9.77	14.5	15.47	16.43	11.3	10.73	9.9	8.3	6.33
shrm	67.33	78.43	89.57	112.4	137.17	149.47	143.73	166.33	158.03	125.23	119.63	139.2	180.9	218.1	230.63	233.5	109.1
Bcat1	57.57	58.73	54.2	71.37	93.3	57.17	63	48.3	27.6	23.53	23.23	34.07	37.87	12.3	12.6	14.1	51.83
Pex14	273.77	287.8	202.33	252.63	311.57	224.47	211.63	191.87	231.63	236.97	246.1	240.77	217	260.93	254.4	259.17	313.53
Pex14	35.27	21.6	16.3	20.57	29.77	17.3	17.5	16.7	37.97	42.63	40	64.2	42.57	42.23	52.67	20.47	18.7
Pex14	317.8	287.47	194.27	225.7	395.87	228.17	226.57	196.37	321.3	587.47	591.8	629.13	342.37	394.57	375.43	367.1	238.63
Upp	16.23	9.7	7.97	15.93	7.57	16	7.57	6.6	8.3	10.07	13.7	8.93	9.23	7	9.6	8.93	7.07
Sp1	19.33	36.47	23.87	30.43	40.6	28.03	13.07	17.93	25.47	49.3	46.13	40.23	17.2	28.8	30.3	24.17	14.43
Msh2	59.4	39.03	60.53	80.53	71.2	85.83	85.93	70.07	54.43	52.07	53.43	37.63	101.23	59.1	54.47	51.83	49.33
Serpinb5	9.6	25.43	23.27	40.4	40.73	26.9	22.43	22.37	27.6	31.93	26.77	13.67	128.63	98.93	90.53	69.2	20.03
Npr1	4.23	8.57	1.27	4.4	1.83	7.8	2.37	2.97	4.97	2.87	2.17	5.63	2.43	1.8	4.07	3.5	4.8
2310005B10Rik	27.73	40.03	12.7	24.63	25.3	25.07	23.57	32.53	32.13	46	37.73	25.47	26.43	33.37	41.97	31	27.37
Tmem4	311.37	274.93	359.17	316.67	370.6	382.7	506.97	608.73	530.17	223.9	175.43	168.87	336.03	564.57	450.87	326.67	374.23
Mrpl17	95.97	100.97	130.33	101.57	108.93	132.67	126.23	100.17	94.5	83.03	89.7	127.87	93.2	87.67	91.27	94	130.67
3010027G13Rik	639.97	731.37	715.2	669.87	644.37	691.43	690.4	654.6	684.17	602.4	649.73	844.2	771.57	693.37	619.43	607.4	793.7
Hagh	130.13	132.43	143.4	120.87	140.73	114.57	115.73	116.97	133.2	158.7	176.17	228.73	152.73	127.93	114.8	128.87	133.07
2310020A21Rik	46.97	63.27	36.63	70.4	58.37	23.23	34.87	38.87	46.4	64.3	45.67	79.17	92.5	63.63	50.7	39.37	34.33
Cldn11	9.07	7.17	9	7.83	2.23	7.43	6.4	4.73	8.33	6.83	6.37	5.7	7.4	5.47	3.83	6.17	14.27
Mthfd2	76.03	72.3	71.63	86.4	81.37	74.1	71.47	57.83	59.93	52.43	63.63	20.83	84.1	52.87	72.53	53.33	77.5
Snap25	1.3	2.73	0.77	1.63	1.37	0.5	0.77	0.5	0.93	1.63	1.5	1.8	1.47	1	0.97	1.03	1.1
Rap1a	42.57	43.87	43.37	34.47	31.57	43.8	38.03	47.6	37.6	25.9	26.67	38.5	39.53	28.5	33.03	31.23	37.23
Hmga1	2.9	3.3	1.33	1	1.83	1.17	1.6	1.1	1.53	4.8	4.27	2.43	0.9	1.37	1.1	0.77	1.93
Idb1	94.87	128.63	93.13	104.43	163.5	85.47	63.2	47.43	52.03	55.5	47.63	38.6	23.7	54.53	66.2	123.47	93.7
Epb7.2	374.9	505.73	356.83	351.63	326.47	312.5	316.7	321.13	345.23	358.27	366.57	390.07	419.77	447.83	425	443.37	479.73
Epb7.2	3.7	5.13	2.43	3.33	3.33	2.63	2.37	2.97	3.87	11.93	9.37	9.47	5.17	4.77	4.33	4.17	3.2
D2Wsu81e	46.5	53.63	58.87	77.33	74.03	71.37	67.27	63.5	96.47	212.2	259.73	263.17	93.03	83.43	83.03	50.6	62.87
Fbxw2	245.6	193.43	219.77	208.97	191.93	201.03	211.6	177.27	190.53	112.53	109.73	114.83	183.83	194.17	190.97	148.97	185.37
2510027N19Rik	138.03	128.3	131.67	136.6	123	141.47	194.67	153	121.97	92.67	82.43	61.93	155.03	104.63	103.1	116.73	106.1
2810453I06Rik	61.83	35.9	54.43	53.73	57.33	40.57	62.97	67.67	43.67	54.2	61.93	92.97	56.5	52.87	61.03	58.67	48.73
Cyba	323.2	456.47	337.3	443.57	496.03	394.67	554.53	792.43	1081.03	391.87	218.63	80.97	297	708.5	992.07	1257.57	375.23
Klk6	1.53	2.17	3.3	2.37	1.33	1.9	2	0.5	0.77	1.33	0.93	1.67	2.17	0.57	0.67	0.43	0.93
Klk6	22.97	13.73	23.03	25.13	20.4	16.87	15.97	14.37	12.43	13.27	12.53	22.13	3.87	8.8	5.73	11.33	15.37
Mcmd	26.47	33.83	29.17	60.63	55.6	57.77	54.53	49.07	38.03	52.17	63.13	24.9	42.8	22.33	20.4	30.33	27.5
Gja1	628.6	758.13	852.7	951.43	777.3	949.77	548.73	455.23	280	131.77	115.23	73.27	152.07	169.23	196.2	422.33	822.03
Gja1	47.4	79.3	82.77	77.03	75.37	84.07	42.53	33.77	24.27	11.1	10.4	9.33	16.43	16.93	18.9	47.53	93.23
Gart	125.57	128.3	139.47	154.83	119.33	138.2	159.47	170.1	140.53	127	128.77	114.87	84.4	83.97	91.63	86.4	116
Akr1b3	4.6	7.77	9.1	4.53	4.37	3.5	8.23	4.2	12.07	9.4	6.83	8.4	7.37	4.37	9.53	3.6	4.47
Aldh1a1	277.97	208.3	202.37	148.63	141.3	333.73	230.43	226.17	161.47	44.7	34.5	40.27	35.57	90.87	80.37	154.57	307.27
Cyp2f2	65.4	99.23	61.67	56.07	62.1	156.1	124.8	127.63	122.7	147.47	119.13	124.3	127.77	167.03	190.23	186.27	141.43
Mup2	24.87	22.4	5.53	9.53	23.63	10.47	11.83	11.57	9.03	31.97	19.9	35.5	13.7	4.23	6.97	13.73	8.3
Ciao1-pending	176.67	157.93	165.23	176.43	152.73	178.1	159.93	155.2	148.9	130.1	148.17	130.43	143.07	158.2	181	187.93	176.77
2510005D08Rik	67.07	71.6	66.6	59.77	60.47	72	95.17	86.9	60.53	47.87	53.03	43.97	53.3	43.1	45.1	56.1	70
2400003B06Rik	204.97	148.87	161.87	179.87	143.13	124.13	232.3	236.57	290.23	341.73	324.37	235.3	315.73	179.97	202.03	168.5	131.4
Apoa4	9.6	9.33	12.3	8.6	10.9	6.43	8.03	5.07	12.43	13.13	11.27	16.83	15.37	11.93	9.87	8.93	9.03
Ndufb9	837.77	767.83	909.87	627.5	560.37	822.47	769.1	876.5	884.33	793.63	760.9	885.8	647.07	606.1	493.8	588.77	1042.7
Psp	14.5	7.03	6.47	11.27	5.47	7	6.8	8.53	5.77	20.37	41.23	27.9	20.87	8.47	7.97	5.07	10.23
Stip1	42.17	97.27	63.13	81.27	97.93	55.3	55.57	69.07	68.23	74.47	77.27	50.43	52.07	70.63	78.53	68.13	53.03
Tcf1	54.93	43.4	46.37	51.17	71.6	37.77	47.53	44.53	46.17	62.4	63.77	85.97	83.8	63.63	67.67	58.9	56.8
Vil2	157.8	158.63	251.27	224.17	244.8	169.3	200.63	202.23	163.87	139.9	129.37	96.77	232.63	228	247.77	286.03	195.2
Ggt1	15.43	19.9	17.07	12.43	24.93	4.27	11.17	12.17	15.83	55.03	74.27	84.77	39.03	19.13	18.4	23.57	7.63
Lrpap1	184.87	180.17	146	150.8	161.73	136.9	180.77	142.5	175.23	100.7	110.97	125.4	104.97	117.8	135.77	160.8	193.43
Ppp1cb	253.4	234.7	326.3	325.67	289.57	368.6	380.2	399.4	444.93	336.47	284.5	307.33	391	433.57	377.53	345.7	290.43
Ppic	196.6	162.57	202.97	246.37	238.13	322.13	225.27	184.37	120.43	89.93	77.4	35.9	62.73	104.3	106.87	166.5	160.57
Ugalt2	343	363.07	379.63	340.77	330.63	384.7	430.67	454.93	499.63	1269.33	1236.83	1031.93	608.83	743.23	628.23	415.6	380.63
Pctk1	131.9	160.5	117.87	128.03	203.7	118.83	88.07	95.73	127.97	155.87	172.17	176.1	105.8	180.1	167.93	160.57	113.53
Supt5h	134.3	186.03	179.93	198.7	185.07	163.97	176.23	193.63	221.23	210.4	226.67	181.2	172.83	204.37	234.3	213.63	125.33
Scarb1	441.83	627.2	405.2	511.4	702.77	484.37	387.07	443.07	677.1	1343.43	1375	1047.1	483.17	954.03	1097.27	828.1	395.9
Smpd1	277.53	368.53	233.97	247.67	330.03	315.27	219.3	224.9	344.77	565.4	616.5	721.67	426.23	423.53	422.83	337.53	290.53
Serpinb1a	15.93	14.93	7.57	4.13	9.2	8.57	5.77	7.33	11.63	4.53	8.7	11.5	10.5	10.43	9.73	9.67	7.27
Snrpa	119.57	185.2	157.6	224.23	212.17	166.67	177.33	191.67	203.47	196.3	226.5	135.9	160.77	204.8	218.77	182.07	145.87
2210010C04Rik	104.13	115.47	93.13	107.53	114.5	77.93	92.2	66.1	89.53	80.07	84	98.03	58.47	67.43	69.5	77.33	109.07
2210010C04Rik	13.2	13.93	10.97	13.93	7.6	4.4	8.4	7.4	6.3	15.93	15.03	14.03	14.1	14.37	4.93	8.73	14.2
Tff3	9.53	11.33	7.67	9.97	10.6	7.43	9.27	10.43	15.03	10.77	16.03	15.87	32.9	12.8	27.53	10.33	12.3
Krt1-13	4.07	22.6	15.37	16.77	13.6	12.87	10.67	9.47	11	30.77	20.27	26.43	13.4	9.63	4.2	9.2	10.93
Cxcl12	176.83	225.3	220.27	188.57	164.4	217.33	135.33	105.13	76.83	62.4	43.4	26.7	56.77	69.07	85.77	118.87	238.53
Kifap3	112.6	61.53	78.73	80.13	67.73	106.4	74.83	64.13	25.37	19.27	18.1	17.33	36.73	24.47	29.27	39.9	102.27
2610028H07Rik	111.5	126.43	131.53	165.27	181.3	125.8	132.07	138.63	146.67	105.63	96.33	113.2	137.9	167.2	152.5	151.5	149.7
2810417H13Rik	15.5	29.17	27.03	75.7	80.37	70.1	86.7	49.17	41.77	31.9	48.23	22.1	19.1	19.5	8.83	19.67	18.8
0610041G12Rik	9.97	5.57	9.77	9	4.97	2.67	1.87	5.43	9.1	4.2	9.6	4.9	3.87	3.9	3.03	4.67	11.93
Nid1	86.33	96.17	107.03	82.7	78.07	76.13	72.37	48.37	36.97	21.63	20.37	21.63	16.2	25.07	28.5	40.5	64.33
Gnb5	57.53	67.8	70.77	54.53	54.83	55.33	34.57	37.27	27	31.4	21.9	34.57	19.77	22.33	19.93	31.2	49.17
Itgb1	1242.03	1009.77	1240.23	1335.87	1089.77	1556.9	1162.23	1178.6	934.13	805.3	861.5	758.47	1466.6	1218.67	1236.77	1304.3	1251.77
Itgb1	245.7	265.7	310	291.9	279.07	330.33	272.03	289.97	213.23	269.47	254.2	245.9	330.47	270.37	273.57	314.63	296.3
Pa2g4	26.2	39.1	38.03	47.7	31.27	42.03	50.53	66.93	43.53	38.5	37.7	30.87	20.73	17.6	27.33	28.03	30.2
Chrac1	173.13	182.13	164.73	172.83	146.83	185.33	196.77	199.5	199.1	168.33	171.03	208.1	170.17	133.47	141.97	175.37	173.17
Crabp2	16.07	18.8	25.13	40.47	47.43	55.03	118.4	176.37	143.2	223.83	188.53	159.47	38.43	69.97	81.6	54.7	25
Cdc2a	24.67	47.8	69	178.3	206.23	131.53	177.7	137.77	145.9	152.03	161.5	52.7	44.1	34.93	21.67	66.33	39.57
Jun	92.97	83.23	68.87	105.8	136.73	54.17	65.8	51.53	75.9	62.9	52.4	74.53	123.43	88.97	78.97	75.87	54.17
Sgne1	12.17	5.8	8.03	6.7	11.73	10.6	8.37	3.8	7.03	4.37	7.8	10.77	6.27	2.57	3.6	3.57	3.9
Fyn	180.47	88.3	106.67	89.07	94.4	145.23	84.6	58.57	45.13	25	22.93	20.9	14.3	16.83	26.03	46.93	115.97
Eng	767.7	897.53	905	844.33	878.07	840.2	671.4	450.07	382.37	316.93	293.53	291.53	287.43	514.43	486.13	832.07	736.97
Lamp2	161.67	170.8	235.97	174.53	103.93	139.97	137.37	171.57	150.37	121.13	103.9	119.8	377.27	471.3	316.2	285.37	209.07
Rbm14	48.67	67.1	69.13	84.23	101.23	71.53	74.13	67.53	54.33	39.77	38.83	29.6	55.4	38.17	36.2	54.7	56.33
Pcsk1n	4.07	8.67	3.4	3.63	6.03	3.23	3.13	3.2	4.23	7.73	10.37	8.1	5.47	5.43	4.13	4.2	4.37
Fau	6.9	8.57	3.17	4.73	6.07	2.77	11.5	8.37	10.7	17	22.23	22.9	18.23	17.9	8.53	11.13	10
Dgcr2	112.8	155.6	150.97	174.57	152.07	148.63	147.93	163.27	143.37	111.3	118.53	143.9	125.93	149.3	159.53	125.33	128.5
Zyx	7.27	13.27	6.8	6.13	5.8	5.8	5.63	4.9	6.23	10.2	12.2	13.6	15.2	8.7	6.53	10.73	5.17
Ncl	581.8	665.2	773.97	988.13	952.87	905.53	934.6	855.43	712.07	256.4	195.1	118.83	362.5	478.77	465.5	589.87	485.13
Aco1	17.57	22.1	23.37	25.1	16.53	24.03	25.93	19.8	17.73	7.5	9.7	14.67	5.23	19	13.97	16.93	18.77
Ctcf	60.4	55.33	74.27	74.1	65.6	73.57	73.7	68.77	53.8	40.27	34	24.03	54.6	41.3	42.23	51.93	61.37
Mcmd6	6.07	5.7	5.57	4.6	15.07	6.33	7.27	4.33	3.73	7.9	8.9	10.67	5.67	3.13	4.8	4.6	2.13
Ins2	4.8	7.93	2.23	1.57	1.9	2.93	0.77	1.1	1.4	1.93	4.73	2.47	3.1	1.63	1.83	2.3	4.7
Tde1	993.2	823.53	1126.83	1030.8	788.73	986.83	946.57	1075.53	1348.83	1398.33	1298.27	1548.07	1657.07	1636.9	1384.27	1291.23	1046.4
Ncam1	3.03	5.93	13.4	9.03	5.13	5.17	5.6	7.8	6.47	11.4	8.83	15.63	9.37	10.83	16.7	6.93	2.77
Ncam1	33.4	43.03	40.47	33.77	61.07	36.23	46.8	28.3	40.3	34.3	44.43	60.7	40.03	33.03	38.47	35.87	34.93
Tapbp	386.8	471.1	475.47	384.33	400.23	336.3	320.2	429.47	502.93	458.73	399.03	331.73	324.47	517.77	470.8	435.67	344.17
Ddr1	62.7	86.17	81.23	113.47	143.93	67.73	68.3	59.6	125.53	68.07	77.7	104.03	221.77	208.67	191.97	127.1	62.63
Mcmd5	79.13	166.07	108.6	299.6	238.27	221.17	266.7	283.4	214.83	305.37	367.93	146.8	110.57	90.93	85.5	115.4	94.53
Rpl41	8819.23	7655.67	9209.83	8714.4	9716.63	7861.03	9257.17	7381.6	9363.7	13260.7	13399.33	16677.27	9887.77	9368.3	8153.1	7415.1	8084.47
Psmc3	62.53	52.97	49.63	62.5	84.83	74.97	73	75.07	59.57	46.5	41.43	44.67	60.87	56.9	53.6	50.73	54.23
Smcy	3.5	5.03	5.4	5.03	3.63	5.37	2.17	3	2.63	3.07	6.17	12.33	3.87	2.63	2.27	2.33	3.9
Inhba	20.2	14.27	14.93	27.47	24.13	16.57	18.97	17.6	24.07	24.1	17.8	14.67	14.97	24.77	27.2	17	19.97
Cdkn1b	3.73	5.93	2.27	3.43	3.23	2.53	2.93	4.27	3.77	4.8	4.87	13.2	4.27	3.27	4.17	2.73	10.13
Siat5	2.43	2.87	1.7	3.03	5.33	4.17	2.2	2.4	3.67	3.93	4.57	5.97	2.73	4.23	3.17	2.43	3.03
---	13.97	19.1	11.93	13.4	15.87	6.8	9.33	12.1	15.5	19.17	17.67	16.63	21.17	18.83	21.27	14.57	20.53
Gcl	16.8	10.73	13.43	7.43	9.27	5.3	8.33	3.6	10.37	6.23	10.8	11.33	15.9	6.93	6.43	5.6	4.5
Htr7	56.7	50.13	35.93	66.17	51.3	39.07	48.63	52.77	39.4	52.1	37.1	39.37	63.17	70.93	57.67	62.5	46.87
Sox10	16.63	36.33	37.33	51.9	88.77	66.67	95.07	132.8	119.73	152.93	133.7	116.27	92.17	177.53	160.4	103.4	31.67
Zic4	2.57	4.2	2.4	3.2	3.57	1.77	1.9	1.7	3.23	4.67	12.63	11.3	6.63	6.67	2.53	2.63	4.47
Col4a3	1.8	4.13	2.03	2.93	2.67	1.9	0.97	1.4	2.37	3.47	2.7	8.03	3.47	3.53	2.5	2.7	2.6
Mst1	5.67	11.67	3.43	3.53	4.7	4.4	6.97	4.87	10.5	13.3	19.27	8.1	12.03	11.17	4.83	5.43	6.6
Igbp1b-pending	4.77	4.37	6.23	3.63	6.67	4.13	3.9	2.7	6.1	5.7	6.9	7.63	14.2	8.97	9.4	5.8	4.2
Efna3	135.33	148.57	131.93	142.53	168.73	94.57	169.53	136.5	152.53	244	315.5	300.3	255.8	221.7	188.1	213.5	135.33
6230416J20Rik	7.3	4.8	11.7	11.6	12.27	18.77	17.13	14.87	11.1	7.73	8.2	4.6	8.97	5.7	4	6.17	7.83
Cbl	22.03	20.17	20.8	30.17	30.53	18.07	18.5	26.8	21.8	17.57	21.07	32.13	45.33	29.6	26.1	29.47	21.37
Sh2d2a	22.27	50.87	37.3	21.23	22.47	26.53	27.23	17.03	24.3	48	37.47	39.53	50.3	22.87	34.9	22.67	25.8
---	101.9	75.3	79.4	68.13	58.87	108	116.03	94.6	77.23	80.53	105.8	82.5	60.67	50.2	45.63	57.97	116.9
Dffb	9.1	11.37	5.27	5.53	7.5	6.33	3.77	4.97	4.2	22.67	7.83	18.43	15.77	9.4	5.57	7.3	5.1
2010309G21Rik	73.83	75.2	46.5	63.6	78.33	43.83	38.4	39.63	89.3	70.07	79.6	114.3	88.33	102.13	129.83	109.53	99.8
Tex2	25.83	25.47	19.23	22.5	35	22.23	42.87	34	33.6	63.1	79.17	81.37	84.4	63.27	55.1	50.8	20.07
1600024A01Rik	28.13	31.17	20.7	22.3	40.07	22.63	18.57	19.4	22.6	32.07	28.7	25.47	26.97	31.53	28.67	22.87	13.57
Pspn	56.53	60.33	63	52.37	68.9	52.13	47.77	66.63	98.47	113	101.17	177.57	90.9	115.2	94.03	86.27	66.37
Igk-V28	12.73	17.17	10.4	14.43	13.6	14.87	15.5	16.13	25.3	25.83	14.97	85.77	68.4	100.47	173.5	154.4	159.57
Cybb	41.33	38.8	25.17	21.93	36.33	29.97	30.9	26.77	34.77	35.27	30.77	34.47	32.33	44.07	64.23	67.9	31.5
Esrrb	11.77	10.47	6.3	4.5	8	7.1	10.7	6.57	13.03	12.03	18.97	21.93	9.67	7.63	7.07	11.17	6.27
Maff	10.97	23.1	5.33	9.43	27.27	9.5	8.6	7.83	14.27	18	36.6	25.83	12.47	19.73	22.8	16.77	15.3
H2-M10.1	10.9	11.07	7	16.83	9.07	12.53	5.23	4.27	11.07	19.73	12.7	14.4	16	18.37	6.6	6.33	10.63
---	62.6	65.13	46.4	73.2	78.33	33.53	64.13	51.03	67.2	112.97	138.2	153.07	108.4	76.13	71.2	69.77	63.2
---	49.97	49.8	48.33	60.73	50.87	26.33	69.33	51.47	57.43	70.8	48.5	113.03	85.37	61.5	56.03	69.43	72.8
2700007P21Rik	19.77	24.93	22.6	14.17	23.13	14.83	18.37	20.3	25.9	26.63	22.9	29.83	28.5	24.5	23.53	20.9	15.53
Nfix	33.13	29.27	29.93	27.8	38.2	31.5	24.57	26.2	34.47	52.23	51.2	33.43	28.43	35.77	35.73	25.33	37.07
Col8a1	33.83	53.77	35.2	50.17	60.9	28.03	22.7	20.73	16.07	19.17	22.73	24.93	44	46.33	37.8	41.03	32.27
Met	16.03	7.6	3.43	3.07	3.27	10.13	9.87	7.3	19.5	7.53	7.77	4.1	7.23	20.6	18.67	12.57	5.07
Ear1	53.57	43.83	30.03	21.97	30.07	36.23	31.47	36.87	31.67	18.37	10.47	9	10	19.4	30.17	42.27	32.1
Itga8	6.43	6.57	4.97	5.67	6.6	4.67	5.1	4.17	9.67	28.8	16.07	26.57	55.33	71.7	75.6	25.97	3.1
---	2.97	5.87	3.93	5.13	5.03	3.77	3.57	4.17	3.6	8.27	4.97	6.77	10.9	21.53	14.7	5.07	7.8
Atp8a1	19.33	20.3	9.47	13.6	14.63	16.23	4.07	11.93	15	29.63	28.8	26.1	10.43	23.5	31.57	31.63	24.67
Ppef2	9.17	7.2	6.63	10.73	5.77	3.07	3.7	7.57	6.83	11.03	8.33	8.9	11.6	3.8	5.73	9.4	9.1
1700014P03Rik	50.63	81.27	64.1	57.63	72.93	40.83	56.23	67.67	101.23	175.63	156.8	272.13	110	113.17	103.93	78.17	67.3
Il10	5.07	6.33	5.17	2.3	6.27	3.6	1.67	1.57	1.43	4.1	4.73	9.23	2.57	8.07	2.5	1.9	2.77
Kpna4	14.33	20.9	13.87	14.47	12.97	9.57	7.37	16.8	14.77	9.77	12	14.23	10.73	16.07	16.63	13.8	15.8
2210418O10Rik	11.33	14.87	10.37	11.33	7.97	6.97	5.4	9.9	12.8	9.37	8.4	13.07	9.3	10.63	9.63	9.6	13.7
Igh-4	38.23	51.57	24.73	31.57	48.2	28.7	31.93	28.47	21.6	53.37	71.43	140.93	142.63	155.53	353	251.6	108.8
---	121.87	159.43	114.77	105.1	61.37	100.97	87.13	120.37	112.93	175.17	214.27	184.93	118.13	141.43	144.67	107.27	90.5
Amd1	19.63	27.6	15.67	17	16.5	11.83	13.87	16.5	11.23	25.83	23.17	27.37	14.97	23.43	20.1	15.33	9.47
Gp49a	51.8	42.57	42.83	55.5	35.97	50.47	27.43	26.47	22.17	14.83	10.9	13.33	18.93	21.67	39.2	83.27	54.8
Klra8	14	16.53	10.3	15	15.53	9.13	11.23	11.33	15.33	18.13	23.27	24.27	16.1	14.8	17.37	15.73	13.93
---	34.47	22.3	31.73	34.5	27.47	31.3	25.97	37.3	16.23	24.3	16.87	24.9	47.13	41.13	49.23	37.1	46.5
Pira3	129.67	146.9	106.97	70.7	112.83	74.9	53.17	53.07	67.57	26.4	34.93	34.67	25.9	85.37	128.6	162.87	68.9
Spi1-4	66.53	58.33	35.77	29.27	29.03	45	26.93	33.13	36.37	27.53	14.73	18.43	12.3	12.43	20.33	12.93	22.43
Prdx2	1.2	1.13	0.87	0.73	1	1.7	1.03	0.47	0.87	1.5	0.97	1.03	0.87	1.1	0.83	0.57	1.1
Prdx2	829.63	848.4	1019.47	1024	1183.57	1179.7	1224.2	1381.3	1297.77	1071.57	999.63	961.97	1284	1169.27	944.2	882.13	885.9
Prdx6	151.73	211.93	124.83	126.9	128.37	128.37	119.47	124.6	153.6	99.57	115.93	96.53	160.07	164.2	163.13	146.2	132.53
Saa2	27.67	34.4	23.43	28.2	44.03	19.7	22.3	22.77	57.07	569.67	490.5	311.67	1212.4	1401.8	974.6	347.47	38.6
Klk13	3.5	5.27	4.33	3.8	6	3.57	2.63	2.8	3.4	7.27	4.4	9	6	4.93	4.17	6.6	5.87
Atp7b	17.83	15	15.33	12.97	30.7	12.47	11.07	10.93	19.27	15.37	31.8	21.67	15.73	27.37	28.23	11.87	9.4
Bglap1	57	56.4	44.27	47.5	55.27	30.73	49	58.93	106.43	216.07	195.37	93.77	217.77	286.6	251.87	234.03	64.7
Cacna1e	6.13	5.7	3.37	6.37	7.1	8.8	4.27	4.97	4.33	8.2	8.8	9.1	9.3	6.23	4.97	5.07	3.2
---	22.47	13.47	6.7	5.27	9.07	9.2	7.43	7.87	11.97	13.73	24.9	28.4	12.1	7.97	13.17	8	11
Slc10a1	6.17	22.57	10.2	13.97	8.43	2.23	12.73	11.13	11.6	29.8	35.7	28.2	21.67	16.93	18.97	16.4	8.3
Slc10a1	1.03	1.17	0.8	0.7	0.8	0.67	1.03	1.73	0.7	5.37	1.67	4.73	2.3	1.27	1.1	0.53	0.53
Slc10a1	2.57	6.2	2.27	2.87	5.27	1.4	2.8	1.5	3.47	7.87	7.8	4.4	5.67	5.03	2.5	3.97	4.67
Tuba1	1430.2	1366.17	1460.77	1509.5	937.2	1960.17	1247.67	802.73	438.1	391.07	498.5	476.13	420.1	628.73	459.93	410.97	1244.8
Tuba1	1230	1646.23	1224.53	1462.5	1468.7	1311.43	1125.83	966.43	873	838	775.07	340.67	533.83	524.87	533.53	697.83	1133.83
LOC226527	126	158.97	145.8	138.83	178.67	124.9	137.93	161.33	151.73	169.3	138.83	165.07	123.73	121.87	142	127.83	127.3
Vamp8	642.8	697.87	909.03	856.97	659.17	1003.2	1271.37	1641.33	1650.17	1313	1162.1	1235.7	2451.23	1504.4	1444.3	1166.2	686.3
Fgf9	13.93	6.3	7.07	6.83	8.57	9.07	6.73	4.53	6.2	15	8.5	19.1	10.4	7.73	9.73	3.5	3.83
---	5.57	8.5	7	6.37	6.93	3.47	5	4.8	4.57	6.47	10.3	9.43	5.93	7.5	5.13	4.27	5.87
---	12.43	11.1	2.8	4.47	15.57	8.13	3.4	1.6	7.23	6.37	7.57	8.1	7.83	6.67	9.83	4.97	3.97
Rrm2	4.43	22.83	3	15.27	10.77	5.23	7.97	6.8	4.9	7	7.23	7.97	9.03	6.97	12.27	6.1	12.63
---	2.13	6.5	1.43	1.53	3.47	0.9	1.67	1.3	3.2	3.33	3.9	4.57	2.1	2.67	2.33	1.87	2.3
Defcr2	8.27	10.63	4.1	5.27	7.1	10.77	9.23	7.4	3.8	16.2	19.57	5.93	8.27	13.73	10.17	5.7	4.2
Hspa4	29.53	25.97	21.57	17.57	27.8	18	24.57	20.6	27.8	41.13	33.33	39.1	27.97	29.47	28.87	25.83	27.67
Hspa4	142.53	136.27	168.37	149.93	108.67	133.73	165.33	169.17	162.53	149.87	129.3	110.33	167.23	154.7	157.23	163.8	168.8
Tbx14	1.87	2.43	1	0.87	0.97	1.03	2.27	0.5	0.7	1.2	0.97	0.97	0.87	1.4	0.8	1.33	1.8
Tbx14	24.63	16.13	10.27	15.43	17.03	16.87	14.87	10.83	14.67	13.1	11.27	9.3	6.67	8.63	8.83	15.1	16.23
3110031O14Rik	3.67	5.43	2.73	3.27	4.6	2.13	1.7	2.33	2.77	5.2	4.8	7.6	5.8	4.17	3.63	4.8	3.17
3110031O14Rik	45	44.7	35.53	45.93	46.13	30.5	44.3	35.37	35.47	71.13	73.23	81.43	72.2	55.13	56.37	50.9	48
Tcp10a	30.87	30.47	22.3	25.03	47.9	17.57	15.13	13.73	8.93	21.1	19.97	14.87	15.97	34.47	29.8	41.73	37.23
Tcp10	6.77	11.27	8.37	8.53	9.3	3.9	11.2	5.57	8.9	13.17	11.9	26.1	18.47	5.33	10.07	5.17	8.83
Igh-4	67.5	73.5	62.37	64.3	86.57	56.07	59.73	53.43	67.8	104.2	96.4	186.63	194.67	305.2	544.2	476.13	298.97
---	4.2	17.53	10.83	5.2	15.83	5.23	5.87	10.7	10.53	20.4	7.77	24.57	22.73	24.3	24.93	21.87	10.13
---	11.07	7.97	4.6	4.93	19.93	19.2	8.43	10.2	35.63	57.3	54.93	232.63	217.47	421.57	945.63	655.2	269.8
Syt9	2.3	6.37	2.23	4.17	3.9	1.63	1.13	1.2	1.03	11.77	18.93	8.9	3.3	3.17	4.07	1.67	2.53
Syt6	5.27	7.1	6.03	4.27	5.3	2.53	2.23	2.27	3.47	10.17	5.23	5.73	4.33	3.63	8.8	4.1	6.63
Syt7	10.07	22.67	4.37	14.7	12.73	9.23	11.53	6.3	4.67	26.4	29.77	29.63	17.33	20.9	16.5	8.2	11.47
Casp9	54.23	44.57	42.37	48.2	57.53	39.47	44.77	40.83	59.93	74.33	75.13	77.47	68.17	72.73	66.37	63.97	44.23
Casp9	42.63	51.07	32.8	46.97	60.97	34.2	32.63	30.43	41.9	82.3	75	89.57	61	78.93	64.4	55.5	46.5
Casp9	10.03	7.43	5.17	7.57	23.2	13.07	11.37	10.03	19.9	72.13	81.23	74.83	19.77	53.17	58.17	35.93	5.9
Siat7f	3.77	5.3	3.2	3	5.03	2.67	3.93	2.47	3.7	12.07	7.77	6.93	5.93	52.2	60.03	4.83	3.37
Slc12a5	19.57	31.3	17.73	18.3	24.63	19.37	7.57	22.77	32.53	27.83	24.83	18.03	33.33	36.07	24.17	28.9	22.83
Hnrpa1	11	14.1	13.73	17.5	20.27	11.57	11.27	11.8	13.7	14.33	16.63	14.87	9.43	12.7	10.87	13.73	10.4
Gabrg1	4.63	8.57	3.73	3.8	3.3	1.33	2.47	2.87	4.07	2.53	3.07	8.13	4.7	5.37	6.73	2.07	2.73
---	13.27	16.97	11	11.53	16.57	12	11.47	16.2	13.8	26.33	20.4	31.57	19.57	16.73	28.83	16.67	15.93
Dmrt1	10.87	7.93	6.6	3.37	6.83	2.33	3.47	3.73	2.4	3.93	8.2	10.7	3.77	3.1	7.23	3.27	4.07
---	3.5	10.67	2.03	4.07	2.5	1.7	1.63	2.57	1.13	7.07	2.2	3.1	4.87	6.37	2.83	4.17	3.2
---	10.5	14.47	8.5	5.6	23.27	15.53	12.27	9.57	23.27	34.47	45.87	186.13	146.57	306.7	616.8	458.83	185.93
Igh-4	7.57	6.53	6.13	2.4	15.8	6.47	4.57	3.63	9.7	21.63	10.47	67.8	57.67	93.43	190.3	242.43	59.7
---	3.97	5.77	9.17	8.7	7.07	2.87	7.3	3.03	3.67	10.57	12.93	11.07	5.57	13.93	8.07	7.7	5.1
---	384.43	542.5	550.87	725.37	1091.8	433.17	349.63	280.3	323.63	550.77	462.43	477.93	304.33	408.23	387.33	372.13	364.8
H3f3a	652.57	554.37	642.17	667.8	664.7	837.57	885.47	823.7	831.4	490.97	553.13	528.37	587.03	709.43	606.57	622.57	676.27
Acta1	1418.77	537.4	329.7	648.03	307.37	1081.6	343.73	461.77	248.23	205.8	308	376.17	46.67	152.63	453.83	930.67	971.1
Siat7a	2.33	3.97	2.17	4.47	3.77	1.43	6.13	1.83	2.73	3.3	3.8	5.6	3.67	2.5	3	2	4.47
Zfp179	3.47	5.47	4.17	5.3	4.07	3.9	5.5	2.97	7.4	8.97	19.33	7.97	3.8	4.27	6.27	4.27	5.8
Hsf4	3.77	8.8	2.97	3.67	5.57	3.7	2.93	3.5	4.13	3.8	11	8.4	5.7	4.37	4.77	3.7	3.03
---	64.87	60.9	43.87	69.27	74.67	24.93	51.97	51.13	54.77	120.33	120.2	156.5	117.43	89.4	67.23	71.27	60.53
Gnaz	7.8	8.77	5.87	8.07	11.33	5.33	6.33	5.93	9.4	9.37	11	10.3	23.73	9.7	15.63	9.23	8.77
Klra13	1	1.47	0.37	0.5	0.7	1.57	0.63	0.67	0.63	0.93	0.73	0.83	1.07	0.6	0.5	0.43	0.8
Gnao	4.73	6.3	3.33	3.47	6	1.77	2.87	3.43	4.47	6.53	12.27	13.2	8.5	8.53	5.4	3.7	3.83
---	14.57	22.07	21.4	13.8	35.47	17.27	37.93	22.37	38.53	133.37	155.57	170.93	129.2	51.57	71.93	46.13	21.2
Bfsp1	11.93	17.33	12	18.8	15.9	6.73	16	14.47	15.3	29.37	23.83	32.77	33	28.3	16.17	14.93	14.9
Mapk8	1.33	3.3	4.4	7.1	6.4	2.4	6.67	5.07	2.93	7.3	9.7	6.57	5.7	2.93	3.07	0.83	2.5
Apel-pending	78.63	83.27	73.87	72.53	94.7	46.03	72.13	61	117.8	283.13	261.6	256.8	110.9	116.9	104.73	86.3	74.03
Vip	5.57	6.33	1.33	1.5	5.77	4.43	4.97	1.57	4.7	8.63	17.2	11.93	7.8	4.23	1.4	3.73	2.73
Podxl	5.87	5.93	4.3	5.53	6.5	2.9	3.7	2.2	3.77	7.07	9.03	7.3	5.4	5.33	5.33	4.43	5.13
Gli2	18.6	24.43	24.03	24.57	15.53	11.73	3.6	5.97	6.37	6.9	4.7	3.93	4.63	4.73	8.13	14.67	15.97
Tyms-ps	8.9	7.23	4.17	5.8	7.7	2.7	4.27	3.63	12.07	26.93	21.03	43.03	23.17	25.67	23.47	9.37	5.33
Tyrobp	400.8	299.83	344.7	286.17	337.6	376.43	387	339.67	258.27	108.4	84.9	62.7	88.6	378.37	417.87	1038.57	400.5
Kif3a	24.73	26.5	24.23	19.73	26.53	21.6	19.33	22.53	11.17	14.93	19.67	21.8	33.07	29.23	28.9	14.37	23.23
4921531G14Rik	68.83	39.97	51.47	38.5	30.43	65.47	57.73	56.83	46.47	30.03	31.4	39.3	27.37	30.77	27.27	31.37	71.77
Son	65.03	77.27	56.63	120.53	93.2	58.93	61.23	59.87	61.7	52.33	31.73	43.17	40.3	55.73	62.27	56.37	63.53
Zp3r	6.07	4.73	1.47	1.87	1.73	2.73	2.13	3.73	3.43	2.7	3.93	3.2	5.43	4.83	1.9	3.43	2.47
Mylc2a	3.67	3.93	3.1	5.8	3.3	1.83	2.3	3.27	2.43	4.2	6.83	9.53	5.5	4.8	4.33	3.1	4.07
TgN737Rpw	410.63	397.9	374.2	400.17	436.07	321.1	375.23	281.47	368.27	439.47	557.77	848.93	1367.33	1574.63	1134.53	903.83	413.23
Cbx3	48.47	34.23	21.53	26.43	43.83	27.27	20.2	19.23	51.27	18.97	20	10.57	10.57	38.07	28.17	29.6	23.23
Ptpn5	27.77	52.8	39.37	15.8	15.53	5.53	7	7.87	4.83	8.77	11	22.47	3.27	13.9	13.53	18.77	32.23
Gal	61.13	74.83	51.13	63.37	74.03	41.43	51.2	39.83	52.23	72.1	73.27	77.8	65.13	72.57	61.7	72.23	62.7
Pole3	34.3	40.5	26.5	43	38.43	34.03	39.63	39.93	38.2	57.17	36.67	49.03	33.5	35.03	35.13	37.5	26.67
Cdh3	65.23	86.43	72.27	86.87	99.27	57.13	71.6	68.43	83.83	109.1	111.53	116.63	129.3	120.67	128.43	116.7	81.43
C330027G06Rik	36.93	42.13	27.27	49.1	50.67	40.63	79.03	73.97	51.63	42.97	38.73	31.6	52.73	41.07	31.13	38.7	30.93
Aebp1	1.1	1.43	1.03	3.53	1.17	0.37	0.67	0.4	0.37	0.7	0.8	0.83	0.6	0.37	0.47	0.43	0.87
Aebp1	236.1	217.17	228.5	190.2	217.77	199.27	123.97	142.5	125.47	106.8	118.6	65.13	42.3	91.33	124.1	234.47	222.63
Zap3-pending	127.63	127.8	119.47	147.37	115.7	108.2	122.47	105.53	80.43	64.97	51.6	53.67	69.07	81.33	99.4	95.83	94.27
Mpo	10.6	4.37	5.5	4.97	5.57	5.37	6.27	7.53	9.8	11.07	8.8	14.6	6.6	5.57	4.17	3.07	7.2
---	13.93	13.67	11.93	15.07	13.77	10.87	14.63	10.57	19.07	26.17	31.27	23.63	23.2	16.67	13.7	15.3	11.3
Melk	1.4	2	1.67	1.9	5.07	1.2	1.87	1.7	1.97	3.1	3.5	3.1	1.8	1.6	1.77	1.73	1.93
LOC330836	13.57	6.57	5.33	8.37	3.03	7.83	3.27	3.83	4.1	7.1	4.8	4.6	4.93	5.3	5.27	7.37	2.9
Gng2	20.3	16.57	16.9	15.13	18.3	19.93	11.47	11.97	13.03	14.17	8.9	10.9	6.27	15.33	17.23	24.73	21.1
Flg	22.5	35.97	20	26.9	34.1	14.5	10.53	11.77	19.7	39.53	28.4	77.33	25.87	15.67	20.13	25.93	16.53
Krt2-4	61.17	78.27	57.3	83.73	76.93	31.83	56.13	58.8	48.6	79.87	101.67	61.13	94.83	61.3	60.33	99.8	54.5
Stat5a	456.87	507.93	499.17	647.1	560.97	420.4	521.9	613.27	655.33	628.47	591	526.8	350.63	513.53	463.03	435.67	421.4
Stat5a	253.53	274.1	289.53	353.57	325.87	233.9	282.23	374.8	432.33	433.97	409.57	408.83	228.37	299.6	268.93	247.5	217.63
Ercc1	53.03	70.93	71.77	93.37	80.8	56.5	56.4	64.3	76.7	88.87	80.17	116.27	85.03	96.03	84.87	95.6	57.9
Syk	202.87	248.63	182.8	201.1	219.9	149.2	133.27	137.8	137.17	126.63	166.73	158.33	147.17	156.3	184.53	245.4	184.53
Syk	2.67	3.07	1.7	2.17	3.4	2.3	2.3	1.63	2.63	2.93	2.9	3.23	2.7	2.97	4	3.23	2.57
Ptpro	40.43	31	42.3	28.1	29.9	34.67	24.03	19.57	25.27	14.33	16.17	18	12.03	12.93	21.27	32.4	40.5
Lamc2	117.83	138.3	203.87	211.53	161.33	248.67	254.67	215.53	182.73	122.9	108.1	87.07	343.63	206.83	206.7	237.03	123.57
Ppox	26.7	54.23	26.07	36.03	48.87	24.8	26.17	27.83	27.43	19.87	27.83	43.53	29	40.13	38.63	30.6	32.1
Lepr	7	3.3	6.63	9.4	6.5	1.53	6.5	6.5	4.9	4.2	7.1	7.93	12.93	5.1	7.13	3.2	11.67
Lepr	15.17	15.17	14.53	13.17	3.8	14	12.3	9.1	4.2	4.9	2.9	4.53	1.43	5.97	7.67	9.73	14.63
Mdfi	8.3	29.97	45.5	30.17	40.97	41.87	16.3	28.77	26.23	76.27	72.8	145.27	52.67	33.03	41.23	31.37	16.73
Mdfi	45.47	50.43	36.47	49.03	66.77	31.2	46.7	46.97	54.53	115.83	138.2	155.93	81.2	66.33	71.07	53.8	48.83
Mdfi	2.23	5.7	2	2.17	2.9	2.9	1.67	1.33	2.3	12.6	17.77	13.83	3.03	4.8	4.17	2.33	3.97
Edg2	90.33	104.3	115.53	108.87	104	105.5	91.4	69.63	37.5	40.73	53.43	76.93	56.23	42.97	34.17	47.93	78.7
Orm1	446.53	424.43	388	193.37	222.8	688.2	550.83	444.07	266.37	196.87	241.27	947.9	1038.67	944.87	406.5	312.63	767.3
Orm1	1680.43	1164	1126.23	650.13	672.8	2186.33	2232.63	1655.27	1168.37	1647.37	2122.27	7518.5	7855.67	3890.7	1816.1	971	2631.63
Gpr19	16.87	10.9	23.8	26.1	24	20.43	20.03	16.43	19	26.83	23.57	10.03	13.2	18.07	12.1	13.23	25.5
Ank1	70.03	55.33	44.53	47.07	57.43	35.5	41.5	41.97	48.17	33.7	51.27	30.53	67.43	57.4	60.67	56.1	71.53
Ank1	88.67	99.4	69.8	71.53	99.33	67.1	65.07	57.57	88.13	127.4	120.97	139	117.5	102.9	88.33	108.7	85.3
Ank1	8.2	6.77	4.53	3.5	8.6	6.67	7.83	2.47	3.03	2.63	2.73	2.93	2.8	3.63	3.23	2.9	10.57
Tbrg4	39.37	52.07	50.8	48.13	65.8	35.93	42.97	49	65.67	79	77.47	78.8	72.33	60.97	64.1	56.27	51.83
Bcat2	102.37	212.17	164.33	119.23	126.1	75.4	74.67	106.33	73.5	117.6	125.17	161	46.97	104.93	99.7	97.37	97.1
Cdk5	89.77	122.5	96.43	94.87	133.03	86.1	73.13	98.43	145.23	120.47	133.43	134.63	171.93	217.67	180.5	157.3	73.7
Sprr1b	1.1	5.27	2.97	6.27	4.3	1.17	0.6	1.73	0.87	2.77	1.3	1.83	0.87	1.3	1.43	1.07	1.27
Sprr1b	1001.6	1044.37	1020.27	1149.27	1248.6	972	1682.23	900.97	721.1	844.2	893	1185.87	1016.47	1348.23	1380.57	1197.33	1287.5
Hyal2	108.4	149.87	114.87	146.07	232.63	130.27	86.63	104.13	134.93	147.37	122.8	115.87	183.03	166.97	177.43	159.93	103.47
Acvrl1	59.27	50.83	34.27	42.2	78.4	31.23	49.83	44.3	52.23	81.47	70.77	95.13	74.97	81.47	85.87	87.7	66.03
Acvrl1	69.03	54.1	64.07	65.53	79.77	53.3	52.03	50.9	54.2	82.13	57.1	66.07	67.03	74.1	80.23	74.8	62.27
Acvrl1	130.13	147.57	107.73	112.2	159.37	95.5	75.17	79.87	98.2	130.57	127.27	95.6	138.9	155.4	164.8	170.2	118.83
---	49.03	71.2	64.8	63.67	66.83	42.77	49.33	53.33	44.3	67.13	71.33	54.8	47.77	56.3	50.73	45.7	47.1
Klf1	42.6	45.83	24.3	28.6	33.37	18.4	21.6	25.77	27.93	34	35.83	50.27	46.53	32.93	25.3	27.07	24.5
Camk2b	6.37	8.2	4.97	7.17	6.6	4.2	9.13	4.37	4.47	10.63	13.67	11.17	7.87	7.3	6.8	6.17	5.53
Ptprl	25.23	33.93	39.97	33.2	30.43	30.03	21.17	19.07	25.17	34.8	34.93	38.17	30.07	30.8	37.07	28.7	23.6
Snap91	2.83	3.47	5.27	2.43	2.33	1.63	2.47	3.6	2.03	7.43	2.6	7.17	5.5	3.3	1.4	2.87	5.43
Selel	113.07	217.37	101.87	176.17	263.23	94.8	63.6	68.9	153.3	196.37	197.07	159.6	220.43	212.3	239.3	180.47	58
Brp14	14.37	14.4	8.37	8.37	15.33	6.87	9.53	9.07	13	18.83	19.37	19.73	17.4	15.3	14.43	10.5	12.53
Rad50	142.37	85.33	95.07	135.63	91.77	134.87	130.3	111.1	77.43	58.7	62.13	63.8	65.93	50.93	46.97	57.2	90.3
Tsbp	73.5	143.47	122.43	97.5	83.4	52.27	56.57	64.7	57.5	41.87	38.5	36.4	59.73	81.67	72.57	74.9	69.83
Polr2j	180	192.97	220.83	216.33	191.17	213.47	206.33	230.63	187.97	128.17	127.73	138.77	138.33	164.87	179.07	201.57	197.03
Arf6	10.9	24.77	10.43	26.47	21.7	12.07	14.73	13	13.77	22.93	30.53	28.87	22.77	15.4	18.7	17.43	20.53
Csng	259.13	81.77	106.17	137.63	61.67	1529.17	4609.43	4333.6	5987.07	8754.9	8942.27	12447.53	6276.63	6099.17	5828.33	3683.23	825.4
3110043O21Rik	194.23	145.67	169.63	178.53	124.9	192.53	177.1	113.03	82.5	60.67	56.7	54.8	82.07	72.4	91.17	75	164.47
---	55.23	41.2	42.67	47.4	69.03	43.67	51.87	48.27	69.47	39.97	42.57	21.73	67.97	79.9	73.77	65.3	59.6
---	165.57	191.37	146.33	183.93	222.2	175.93	187.63	160.93	176.93	187.7	162.13	202.57	181.47	179.07	152.57	159.37	185.6
Lyl1	32.67	43.37	43.13	33.13	47.17	27.03	25.17	21.9	16.5	6.83	7.43	14.73	9.37	5.87	5.63	38.17	19.7
Lyl1	198.43	180.1	187	167.73	185.63	157.87	112.8	87.53	72.37	34.47	34.03	25.57	31.7	64.43	76.5	149.97	169.83
Nfya	61.1	58.93	59.23	70.9	72.7	59.83	72.53	78.77	46.8	54.6	55.2	58.43	61.03	80.17	55.37	49.2	72.17
Mapk10	20.67	24.47	17.27	21.1	26.63	9.23	13.23	15.43	23.37	28.47	29.6	26.93	21.4	19.03	18.77	16.23	24.5
Sc65-pending	37	45	57.83	57.63	56.27	41.23	43.8	29.43	24.47	24.83	20.73	31.87	29.43	34.7	38.43	27.17	33
Enah	29.97	40.2	58.83	60.37	43.63	43.13	52.5	43.43	32.37	27.17	25.1	20.43	8.9	14.2	10.43	17.47	30.67
1200006I17Rik	87.53	130.17	80.8	108.1	137.7	80.67	97.93	90.93	103.03	70.77	87.37	98.1	67.8	64.47	73.5	96.67	90.03
Siat8b	20.8	20.93	38.7	43.63	61.2	20.77	21.4	20.73	13.2	34.1	29.13	30.83	37.17	32.9	28.77	53.33	33.93
Trim25	78.17	103.63	102.33	96.97	120.8	73.27	62.8	79.53	90.47	72.73	67.87	72.4	126.63	96.9	93.67	107.87	82.73
Ibsp	2.1	8.13	1.97	3.87	4.73	2.63	1.1	4.17	0.77	3.6	3.73	2.17	7.67	1.5	3.2	1.53	5.17
C630002M10Rik	222.53	123.6	104	73.3	82.23	152.37	107.97	100.03	62.33	12.53	12.13	6.5	14.57	27.23	25.6	57.67	105.77
Dnmt3a	19.27	16.9	21.5	14.33	17.8	19.67	16.8	17.3	16.2	19.9	16.27	8.7	22.5	23.9	18.63	37.27	18.67
Col11a1	16.67	24.93	20.8	28.07	43.3	35.37	48.67	19.67	17.8	34.17	20.23	20.03	19.93	12.53	13.6	12.83	14.13
---	237.93	294.57	275.57	355.7	289.87	188.07	192.87	229.63	238.1	219.6	209.53	211.97	159.37	202.43	221.9	258.13	191.07
Ifnar1	93.63	87	89.53	84.63	94.27	84.07	72.37	50.07	65.2	16.3	16.97	11.53	54.33	70.47	58.07	81.23	66.73
Mmp13	11	8.27	5.1	7.53	11.37	3.63	7.27	8.63	13.17	20.93	19.1	22.27	14.13	12.6	16.1	29.17	9.57
Ezh1	69.43	61.67	71.53	75.57	61.43	58.27	43.57	47	44.93	52.73	53.73	58.63	84.7	60.73	67	60.3	61.07
Gba	138.17	177.97	175.43	143	147.8	141.47	156.07	147.7	189.93	257.87	263.5	324.1	240.7	243.83	252.5	234.77	160.63
Pde7a	29.87	32.33	37.83	33.37	36.13	36.4	30.43	28.43	26.8	29.17	28.27	22.47	41.93	32.17	37.27	31.57	34.2
Slc16a2	53.77	35.4	54.7	51.87	51.07	35	43.63	41.63	43.57	61.9	53.4	67.03	161.9	182.83	180.43	116.93	64.8
Ap2a2	263.43	376.4	333.93	323.37	350.17	261.23	236.93	207.7	262.67	358.5	334	239.47	223.43	268.73	295.37	302.03	291.13
Hsd11b2	5.27	10.3	6.17	7.07	12.77	12.73	13.67	9.03	13	10.6	11.23	14.87	10.33	6.13	7.97	5.37	7.27
Fgf1	24.87	41.93	31.33	40	31.27	29.5	36.13	31.5	47.83	41.73	35.5	71.47	42.33	45.77	44.6	43.17	34.73
Dvl2	20.73	21.8	22.67	27.4	47.1	32.17	31.13	31.1	49.63	73.33	69.77	78.73	39.33	40.7	43.5	37.4	16.5
Pam	15.1	21.77	25.9	20.87	11.43	16.53	8.7	11.6	10.93	20.03	18.73	18.1	15.87	14.77	14.73	10.8	35.17
Stx3	4.87	5.63	4.8	5.83	12.47	5.6	5.9	6.2	3.83	5.8	7.13	16.53	7.47	6.57	5.47	9.47	4.2
Stx3	11.13	10.97	20.77	12.4	25.23	15.43	28.43	38.87	51.63	70.03	83.7	95.17	79.93	44.3	52.93	32.57	13.9
Stx3	34.7	32.3	42.13	47.03	60.77	44.63	53.5	56.27	92.43	102	103.9	133.73	132.53	77.5	86.4	66.63	32.43
Fadd	73.47	61.37	52	51.97	62.87	59.97	76.47	70.5	66.4	55.43	54.67	42.33	61.3	55.23	69.53	57.23	65.37
Atp4b	2.93	4.87	2.73	2.87	4.27	2.07	4	2.2	3.57	9.07	8.37	8.37	14.87	4.53	4.23	3.57	3.4
Pde1c	2.07	1.97	2.3	1.8	1.27	3.13	3.8	2.03	1.6	6.07	4.3	5.67	1.8	2.73	3.43	0.73	2.1
Rit2	6.47	2.9	1.97	4.9	4.17	4.4	1.17	3.1	2.43	8.37	8.33	5.27	4.03	4.57	3.27	3.2	3.47
Nov	33.2	21.3	25.57	10.47	17.8	35.97	14.4	11.17	7.53	67.73	45.33	7.1	5.03	3.93	4.23	10.1	16.1
Mfng	228.07	234.23	178.73	183.4	172.43	139.97	135.87	112.1	80.57	52.53	87.7	72.97	54.83	82.9	103.33	150.57	171.9
Rnf19	106.3	102.47	98.1	101.9	121.43	125.53	88.5	101.77	80.17	38.97	47.77	55.17	81.47	66.17	77.67	84.8	89.77
Sncb	59.43	74.1	58	74.57	78.1	52.33	71.57	68.13	45.2	55.77	55.37	99.9	91.63	73.6	69.83	59.1	79.07
6330406L22Rik	95.33	153.27	60.73	97.57	145.33	51.17	31.57	36.47	61.37	54.47	65.8	65.73	31.6	64.93	75.2	108.63	50.2
Uchl5	41.73	38.13	55.83	58.1	46.23	70.1	48.13	70.4	51.1	55.9	50.23	51.67	31.23	47.07	35.1	45.9	48.07
Ddef1	177.13	130.33	131	107.77	112.63	117.87	113.8	95.57	79	70.03	54.93	67.83	386.6	250.1	199.2	159.67	120.93
Gna13	66.07	101.47	54.6	71.57	117.87	65.07	49.27	57.97	89.9	136.3	150.4	194.63	135.73	133.27	116.4	114.97	58.27
Furin	211.33	310.27	303.63	263.1	249.8	220.1	220.47	243.7	237.4	353.03	392.7	419.07	313.37	367.4	381.17	314	270
Chk	33.17	40.7	39.7	54.37	41.3	18.9	17.23	29.6	48.47	80.57	52.67	62.47	73.93	88.13	65.57	56.93	24.53
Arf2	13.83	13.27	15.77	15.27	22.53	9.87	24.8	13.93	13.8	28.53	36.4	31.83	27.9	23.6	23.77	17.5	17.23
Ovgp1	22.9	28.37	21.73	30.47	34.33	25.57	20.5	23.9	22.27	37.1	44.67	54.47	34	26.7	25.27	24.17	29.33
Wbp5	499.93	397.53	513.33	679.77	732.33	842.3	984.6	981.97	1135.77	1639.1	1694.47	1637.5	2154.83	1662.63	1153.07	780.37	409.13
Wbp5	86.63	84.83	77.83	112.5	107.07	111.8	153.77	157.43	175.53	229.47	232.5	180.17	303.6	196.5	129.33	126.37	82.9
Htf9c	138.1	155.4	133.2	138.87	138.67	110.97	132.23	149.57	162.7	201.93	200.9	220.5	179.07	167.53	172.4	151.87	127.97
Adam3	3.5	8.03	1.3	2.43	4.63	2.87	0.93	4.37	3.1	6.53	8.1	12.33	4.2	1.8	4.47	1.43	3.23
D11Ertd99e	195.8	281.7	256.9	239	235.83	247.73	242.17	279.53	302.7	358.37	361.8	323.37	423.23	305.03	294.2	303.73	247.57
Ube2h	126.13	127.53	129.13	137.9	136.97	115.9	102.57	135.13	137.77	165.8	119.43	136.37	205.53	222.6	228.8	179.83	114.27
Ube2h	55.33	30.1	30.53	39.63	96.2	56.97	41.67	37.73	57.43	79.67	93.4	115.9	63.1	133.13	143.17	99.8	30.3
Ralgds	348.33	425.9	292.73	380.17	467.6	286.23	395.93	474.5	740.37	628.8	582.07	674.7	652.83	797.7	709.5	575.83	343.4
Crem	32.2	18.77	28.5	30.43	24.73	25	29.1	21.93	26.7	29.4	29.07	45.97	38.7	34.83	23.13	20.67	24.27
Tsnax	145.77	168.17	165.37	171.3	169.5	161.93	137.43	163.57	161.43	126.5	121.53	97.87	146.3	153.87	160.33	163.93	158.13
Eif4g2	80.3	68.03	99.13	106.3	79.87	111.4	97.33	102.23	95.17	67.87	73.1	66.5	111.17	73.27	79.73	71.57	76.27
Mobp	1.47	2.67	0.97	1.3	1.97	0.73	0.93	0.87	1.43	2.17	1.77	3.13	1.43	1.3	1.63	1.13	1.4
2310016M24Rik	7.43	3.47	2.93	3.2	7.13	4.33	5.2	2.83	4.27	5.53	7.3	6.93	7.37	4.23	3.27	2.87	2.2
Sod1	2032.17	2104.17	2186.43	1986.7	1730.37	1336.67	1100.9	892.73	1099.43	590.7	732.8	722.13	645.7	1083.83	1047.33	1321.47	2036.57
Bach-pending	58.5	107.83	90.7	95.5	96.3	73.67	69.1	56.57	32.97	17.17	21.2	8.57	16	29.63	46	55.2	62.87
Lta4h	439.87	400.17	365.3	419.6	442.7	393.73	405.97	397.53	321.73	210.63	242.2	193.57	391.5	304.1	307.57	372.63	411.73
Mep1a	5.5	7.1	6.57	9.07	6.7	4.57	7.03	3.93	4.2	6.8	6.2	5.37	9.17	8.63	5.8	5.2	4.63
Brd7	145.97	116.5	133.47	136.03	133.97	155.57	180.53	170.4	147.07	117.23	110.73	106.97	156.87	94.23	83.5	87.2	117.8
Brd7	18.83	12.33	15.97	14.1	16.3	16.27	29.33	21.73	15.87	15.8	12.77	7.57	18.7	6.97	7.4	8.73	9.13
Rbm4	5.9	3.43	5.7	6.87	2.63	10.33	11	6.93	10.53	10.43	24.03	7.47	8.13	3.37	3.27	2.73	5.83
4921506I22Rik	74.5	63.33	87.93	135.13	83.4	79.73	101.13	75.83	73.77	41.63	27.67	32.27	34.67	66.43	59.13	70.97	60.17
Pea15	244.73	206.2	215.23	193.97	162.27	221.67	266.23	273.83	166.13	79.57	69.93	43.87	173.43	156.53	176.33	223.13	193.07
Hba-x	31	19.57	21.13	21.83	23.97	15.77	17.9	10.77	26.7	29.27	29.07	27.1	29.8	41.87	27.97	26.07	21.3
Cox6c	2238.37	1845.57	2334.43	2088.93	1936.13	2279.63	2189.63	1939.9	1991.4	2108.5	2081.63	2527.87	1394.87	1831.07	1487.97	1667.43	2697.3
Cox6c	9.33	6.5	6.47	5.43	10.8	4.9	7.17	5.8	8.67	9.63	10.83	14.17	7	7.53	7.8	4.07	9.97
Ifngr	85.77	122.83	92.47	98.03	99.7	87.83	78.53	87.8	144.53	82.63	83.93	74.03	71.33	75.13	76.5	109.67	92.7
Trim27	155.3	221.63	228.07	300.23	266	243.63	326.17	323.9	286.83	438.17	411.07	344.57	265.17	216.93	252.5	232.37	199.73
Pdlim1	99.93	164.27	141.23	184.43	220.7	163.73	185.5	199.27	220.93	132.1	138.97	147.3	280.5	233.8	204.4	183.87	136.1
Dscr1	95.73	107.1	93.8	103.7	128.83	88.57	100.53	96.03	120.53	114.17	103.87	115.33	148.13	177.67	185.4	140.83	134.67
2310046H11Rik	2.63	7.87	7.87	5.7	7.93	1.8	7.03	10.43	4.4	7.8	14.73	12.93	7.43	4.57	2.97	7.57	4.2
2310046H11Rik	352.7	450.57	377.93	408.9	443.77	293.53	404.13	574.93	615.4	636.4	478.93	539.2	572.5	412.67	422.77	449.47	364.33
2310046H11Rik	3.47	3.47	2.17	2	3.2	1.9	1.83	2.5	3.87	6.2	10.4	10.8	2.23	2.33	2.67	2.1	2.33
Ddx16	59	73.9	79	98.9	94.9	71.8	90.33	86.27	100.17	111.4	104.1	78.53	107.73	79.77	81.17	82.87	70.87
Pafah1b1	204.47	125.47	172.37	160.8	109.27	202.33	220.43	190.5	140.97	137.03	146.83	200.17	225.43	148.13	148.97	131.9	177.43
Iqgap1	44.7	60.3	51.23	77.77	172.07	71.33	51.67	44.27	104.3	140.3	122.5	103.73	158.27	178.03	196.93	139	50.07
Rangnrf-pending	28.17	26.03	18.83	54.27	49.63	51.7	85.6	102.47	92.53	12.23	43.63	28.33	18.23	22.97	16.07	56.8	28.27
Ddt	287.7	318.37	337.03	268	199.83	276.1	257.13	235.97	250.97	311.2	309.4	313.67	183.67	202.77	251.57	280.7	352.2
Gnpi	70.8	65.5	63.67	51.2	58.9	51.8	50.57	55.5	62.43	41.37	33.73	36.83	139.63	94.37	108.2	105.23	61.27
Igfbp5	2959.47	1522.97	2409.77	2243.8	2612.47	2485.6	2930.77	2363.7	1852.97	653.43	320.6	159	4087.7	5015.83	5471.97	4565.93	3355.63
Fabp4	218.67	194.73	189.4	191.5	215.77	157.13	166.4	122.33	136.87	111.53	123.4	111.1	105.27	161.77	160.4	176.37	223
Abce1	193.47	154.87	201.87	272	169.6	250.8	268.97	251.67	200.03	364	400.4	356	160.7	118.77	127.5	127.6	189.7
Anxa2	1743.73	1943.03	1707.47	1516.63	1734	1335.3	1233.07	1018.9	964.4	469.57	396.63	168.43	630.23	577.63	809.47	1115.27	1542.53
Nyren18-pending	111	141	143.07	113.9	152.87	97.33	86.8	102.53	137.8	102.53	84.33	87.17	144.6	146.83	134.27	142.73	111.1
Laptm4b	325.43	342.4	312.23	301.43	259.03	368.3	281.93	243.8	227.9	103.07	106.27	86.87	116.9	124.03	153.13	210.7	384.1
Tm9sf2	118	117.4	148.67	117.73	103.17	117.67	107.93	148.53	106.4	161.73	156.43	162.1	136.77	133.4	125.13	115.77	124.23
Gpi1	136.27	167.87	188.47	179.07	144.03	179.03	176.13	167.03	127.33	79.13	54.63	50.5	77.63	103.03	81.43	91.23	151.4
Gpi1	1720.77	1692.63	1872.17	1629.37	1556.27	1815.6	1886.3	2139	1748.67	1183.43	1177.13	975.03	1716.23	1866.5	1637.17	2058.73	2587.27
Ard1	46.63	78.03	58.27	74.13	52.73	47.33	63.73	75.77	85.03	90.4	104.17	88.57	62	48.07	52.77	60.67	42.53
Pafah1b3	76.83	92.27	85.37	107.17	126.8	87.57	129.57	132.77	135.83	146.87	143.5	120.83	153.9	124.4	110.93	119.17	76.53
Snrpd1	20.6	41.57	31.27	38.83	36.7	35.97	33.33	32.17	24.03	14.4	19.27	19.9	21.17	19.47	21.8	26.6	31.23
Impdh2	196.8	198.2	225	327.07	300.3	312.8	406.87	442.8	404.43	185.07	189.6	156.3	146.4	143.47	172.77	160.33	222.8
Clta	615	568.17	632.17	520.7	679.43	676.83	887.23	1155.23	1604.93	937.17	887.83	736.53	810.47	911.87	689.8	674.5	535.53
Clta	20.07	36.43	18.3	27.7	32.43	12.23	16.03	14.77	18.63	18.5	38.07	35.9	37.8	15.7	24.9	17.67	14.9
Cstb	824	761.6	896.1	915.03	748	991.07	1030.27	1198.17	1369.23	894.2	816.7	834.03	1852.2	1383.87	1587.73	1573.5	906.57
Snx17	88.67	97.2	78.2	97.13	98.23	79.83	86.17	91.43	129.97	139.9	130.7	186.5	143.13	141.97	100.87	134.27	53.77
Igh-VJ558	131.57	83.1	109.47	74.1	92.5	260.5	150.07	150.07	365.6	434.93	420.33	3347.83	3887.7	4582.57	5730.17	5661.2	5214.27
Anxa4	267.03	281.73	423.9	441.03	298.73	371.27	380.4	390.87	341.83	185.1	168.57	123.47	465.07	221.73	282.53	283.5	259.33
Supt4h	15.73	11.03	12.4	10.4	12.73	5	12.43	5.17	13.53	8.77	15.3	4.63	4.93	12	8.77	8.27	8.7
5730403B10Rik	19.47	30.27	9.2	21.4	24.03	13.07	12.6	13.7	12.3	33.43	31.03	38.1	27.27	24.37	14.93	8.87	21.33
5730403B10Rik	80.2	74.8	79.1	90.1	80.63	69.57	73.73	59.73	62.87	26.53	26.7	25.47	30.03	48.13	58.07	50.6	84.77
Psme2	280.93	287.3	328.73	271.57	252.87	264.03	312.57	333.7	320.8	214.87	170.93	229.53	223.1	238.37	213.87	230.2	267.83
Immt	21.6	8.7	8.37	15.37	22.97	8.57	8.47	4.33	11.7	13.23	22	7.1	5.2	18.63	21.5	9.13	6.13
Ghitm	548.6	615	541.9	440.73	425.8	545.4	610.97	635.07	699.2	671.93	516.67	470.6	679.8	648.33	654.73	649.93	615.5
Tnnt2	14.37	13.1	7.73	13.77	12.63	9.47	4.73	6.9	9.53	19.43	16.17	17.97	2.63	4.73	9.6	8.77	13
Pigq	148.97	249.07	253.97	186.27	201.6	202.63	183.93	215.8	152.37	194.5	161.07	167.53	174.27	116.87	158.67	199.17	195.37
Ptp4a2	510.53	437.33	453.67	447.97	347.53	478.77	413.03	435	369.57	274.87	324.87	319.43	241.3	277.07	329.4	357.37	494.67
Selenbp1	173.2	133.77	138.4	127.1	88.4	92.93	95.17	92.3	107.47	84.37	90.5	50.33	66.67	82.73	79.7	80.17	101.87
Gyg1	110.53	99.47	102.67	72.57	76.03	92.9	93.67	80.23	76.47	46.03	45.67	48.13	105.5	81.6	71.57	82.73	130.97
Atf4	287.33	448.03	449.97	440.63	377.97	404.03	453.23	476.83	438.63	775.73	842.03	814.53	479.73	579.73	528.37	399.27	301.57
Cd24a	732.5	657.63	949.63	930.17	876.4	1504.47	2500.33	2695.9	2375.43	2959.33	2848.07	4016.73	2977.87	1256.53	1172.13	1082.93	471.37
Itgb5	173.6	224.97	203.53	246.03	286.83	170.7	157.03	127.97	187.63	279.93	262.07	168.03	194.57	281.63	275.43	339.67	129.9
Rps15	6.93	9.4	3.83	6	7.83	5.4	6.9	3.1	8.7	14.33	13.97	8.67	11.53	9.93	6.6	4.47	5.77
Dncic2	93.93	75.47	82.83	85.9	86.57	96.2	90.07	87.83	69.63	37	37.1	39.2	90.73	66.67	61.23	70.77	82.23
Tpm2	95.4	54.13	56.77	79.6	51.07	95.7	53.03	59.7	44.27	64.33	43.9	40.9	30	21.7	66.17	69.03	58.8
Prnp	2469.9	1435.07	2298.77	2187.6	1372.77	2098.57	1597.27	1244.27	779.77	295.2	296.17	203.33	511.93	627.47	657.03	1014.2	2196.67
Pld3	122.43	178.1	138.5	145	183.57	110.93	111.17	131.43	202.5	299.1	308.53	329.73	287.17	367.57	381.73	459.87	128.6
Sptlc1	288.23	256.67	304.33	276.6	206.13	314	316.3	330.1	250.63	246.77	246.67	266.7	418.27	251.4	260.3	249.7	293.03
H2-Bf	35.2	40.23	21	20.7	36.67	12.6	18.7	20.3	29.97	37.73	34.77	17.93	15.4	26.43	28.57	23.03	26.67
Capns1	943.7	1045.43	936.53	777.37	527.6	874.87	872.67	890.93	744.33	554.63	540	316.73	704.4	580.2	719.2	688.93	899.77
Lyzs	1073.53	1052.93	944.7	690.1	877.6	811.43	692.73	743.63	679.9	226.37	184.67	131.13	175.23	506.67	670.13	1568.57	1114
Rrm1	46.9	55.63	66.07	139.7	111.37	112.93	149.1	108.47	59.77	64.87	70.07	11.13	40.5	22.53	37.73	40.07	47.63
Fkbp8	252.07	374.37	245.53	272.27	554.67	273.83	312.7	274.2	388.1	650.4	606.07	614.43	347.7	651.27	554.93	461.07	307.63
Mb	6.27	19.03	11.53	11.57	12.2	20.63	21.43	28.13	23.8	8.37	9.93	7.8	36.43	39.67	40.6	25.23	7.57
---	6.13	7.33	3.17	4.93	4.73	2.47	6.6	7.1	3.93	6.4	5.33	9.1	3.63	5.63	6.57	5.7	6.3
Cenpa	46.27	45.13	58.13	65	90.7	57.9	70.1	64.57	63.13	81.8	87.7	86.93	65.63	50.73	45.77	46.93	41.7
Slc25a5	6.43	5.43	3.47	6.9	4.5	5.87	5.07	16.8	10.47	28.53	19.5	29.1	11.5	24.7	24.83	13.7	4.47
Slc25a5	183.57	239.7	220	211.17	232.27	172.17	225.3	244.93	357.17	396.43	397.43	476.37	260.97	296.67	269.67	228.37	239.6
Slc25a5	55.87	59.5	49.27	78.63	80.23	50.67	76.33	61.43	70.43	105.93	122.73	105.2	78.27	66.87	52.23	51.83	48.03
Hpd	12.6	15.77	17.8	12.9	13.27	7.9	13.3	9.97	19.47	49.9	34.27	35.37	43.87	44.1	41.53	15.53	15
Rnh1	289.97	262.2	294.53	264.8	277.17	239.67	238	268.23	256.9	104.23	57.1	32.7	232.6	352.7	405.7	417.83	234.3
Prdx6	293.3	260.7	290.33	258.63	204.03	306.73	290.33	261.37	246.8	101.27	107.43	99.5	161.8	169.6	163.83	146.27	284.27
Clca3	8	5.43	10.83	7.37	15.63	8.07	5	4.5	7.7	9.43	12.47	8.43	11.13	15.13	16.3	16.4	8.73
Odf2	7.73	4.2	4.57	2.53	3.77	4.23	3.6	1.2	5.33	7.03	4.7	2.77	4	6.33	7.67	7.1	6.23
Ndufc1	857.1	621.2	791.17	620.4	478.77	942.9	949.1	800.2	617.13	645.23	543.93	661.77	698	486.97	454.5	593.67	954.93
Gstm5	94.07	129.53	125.53	119.1	104.57	162.07	145.47	141.53	122.6	164.8	149.17	171.4	98.77	115.37	103.73	100.37	142.73
Gstm5	802.47	636.63	775.97	804.87	780.83	996.97	1033.6	903.63	697.17	934.13	886.1	742.77	704.93	588.13	565.13	613.17	862.77
Gstm5	15.67	37.1	38.97	35.47	56.53	39.8	47.77	38.83	70.07	55.57	116.1	114.2	103.2	56.67	53.3	45.23	27.7
Prkag1	46.63	64.67	42.03	74.43	53.73	50.8	84.2	105.87	96.5	118.5	157.97	78.27	167.13	119.5	91.17	83.27	61.17
2810484M10Rik	793.13	678.67	732.37	607.73	595.03	729.37	746	885.67	1048.2	591.23	590.83	611.57	500.03	532.23	559.63	603.43	754.97
Rdh7	11.63	19.8	9.87	10.1	27.9	8.07	7.77	12	20.73	38.1	28.2	45.87	25.47	25.43	10.53	20.33	17.77
Sara	926.4	960.47	959.63	842.83	847.03	965.8	919	864.13	847.37	1103.03	1057.57	1212.23	884.27	852.73	824.13	704.1	863.07
Eif4ebp1	217.03	213.13	198.2	191.23	144.4	183.73	145.4	139.3	107.23	112.3	106.93	124.07	155.3	151.3	137.47	140.5	245.4
---	5.57	5.2	1.9	5.37	0.77	2.1	3.1	3.3	2.8	4.83	4.27	4.7	6.03	2.3	2.4	2.47	2.17
Scn9a	3.47	2.47	1.5	2.03	1.57	1.03	2.4	0.53	2.93	2.73	2	10.7	2.1	1.2	4.87	0.97	1.7
---	1.03	2.4	4.37	2.27	2.83	4.6	1.4	0.63	1.23	7.27	1.2	4.23	5.67	1.63	0.97	0.83	4.27
---	2.03	2.7	0.63	2.2	2.1	0.7	0.47	0.47	2	1.2	1.13	0.6	3.27	1.1	0.67	2.53	1.7
Klra5	12.8	20	8.9	10.83	9.23	9.37	11.37	12.9	16.43	20.53	23.6	23.77	23.4	15.17	15.7	18.43	18.23
Klra6	8.17	13.3	7.3	10.9	7.3	8.47	17.4	16.03	12.2	25.53	32.63	34.47	28.37	18.27	17.17	8.33	9.37
Gabrr1	4.2	4.03	2.4	3.67	4.33	1.6	4.1	1.87	3.53	4.67	8.37	5.27	5.13	4.77	3.83	2.4	6.97
Synj2	4.6	2.63	3.27	1.17	1.87	1.37	3.43	3.23	2.17	9.8	10.23	16.43	18.5	9.3	13.33	3.17	2.97
V2r9	8.57	15.3	8.8	6.7	22.43	8.03	5.9	4.7	12.33	16.2	14.33	24.37	16.23	15.53	11.87	20.63	9.77
V2r3	5.73	7.8	3.5	4.4	5.93	4.87	3.37	2.97	3.37	7.03	7.77	10.53	2.37	2.43	1.9	5.87	3.13
V2r16	2.97	3.57	3.37	4.53	3.1	5.03	3.2	3.63	7	23	27.7	30.57	13.2	11.17	11.07	4.23	2.43
Dub1	3.1	4.33	3.77	6.03	3	0.7	1.2	0.93	3.8	1.7	2.2	5.87	1.83	4.03	6.27	4.7	3.9
---	11.7	15.27	6.8	8.27	9.07	5.2	8.23	10.53	11.33	6.63	17.73	16.67	15.47	8.17	8.07	8.87	11.8
Igk-V8	16.97	29.9	20.67	19.13	40	22.7	20.47	16.07	36.7	52.97	64.3	222.13	233.23	349.7	741.13	885.37	272.8
Igk-V8	27.57	22.83	29.63	34.13	42.23	19.2	39.13	30.33	38.47	110.5	135.17	150.97	99.8	82.33	98.03	56.6	49.07
Prkcsh	281.3	392.03	333.5	413.23	565.3	262	319.4	327.27	416.73	439.87	395.2	390.3	474.33	639.3	683.33	500.17	280.53
Krt2-1	9	36.4	26.7	11.8	16.13	6.93	12.73	7.67	6.4	7.67	8.1	7.63	8.67	20.9	7.43	16.8	12.73
Rps2	3228.77	3392.4	3861.1	3982.57	4790.63	3497.6	4578.43	3979.17	5003.57	6205.23	6542.03	7306.83	4287.57	3998.7	3449.2	3589.87	3300.67
V2r14	5.6	9.8	5.33	7.37	5.4	4.1	4.63	4.4	1.1	5.17	15.23	2.1	2.97	2.87	7	4.27	6.4
Crybb2	2.43	3.67	2.17	3.57	3.5	2.37	1.97	2.63	3.97	5.23	9.4	12.9	7.6	2.1	2.43	2.67	2.77
Svp2	0.9	2.07	1.83	0.97	1.3	0.57	1.23	0.53	1.53	1	1.43	2	1.17	1.5	0.77	0.8	1.03
Th	18.43	32	13.9	25.67	25.9	16	20.2	18.7	27.07	48.9	49.37	60.63	36.43	20.8	30.27	26.37	18.03
Scn3a	1.27	2.1	0.93	1.1	2.13	1.87	1.9	0.83	3.57	3.37	9.47	1.13	2	1.07	1.37	1.1	3.4
---	7.17	22.07	10.9	9.27	7.83	5.57	3.97	5.17	6.07	12.67	14.17	13.87	9	10.27	9.93	6.07	6.57
Gabrg3	21.77	22.4	15.57	11	20.9	10.6	13.17	10.07	15.43	21.27	21.33	26.97	21.53	21.37	17.27	17.93	16.33
Rplp1	5883.7	5581.2	6263.83	6111.23	6564.4	5796.43	7146.07	5977.57	6955.7	7149.97	7048.57	8394.43	5054.2	4728.73	4064.6	4724.57	5787
Edn2	3.07	5.5	2.93	4.03	5	3.3	9.87	7.17	5.17	5.67	7.67	7.8	7.13	6.4	5.77	6.23	4.9
Pde6a	28.1	16.07	19.67	24.37	34.2	8.53	27.5	16.2	22.6	38.13	43.8	41.53	40.2	36	33.97	26.43	19.4
Pax3	14.4	22.1	15.3	26.63	13.63	8.33	12.8	15.07	15.67	29.47	8.37	38.07	20.8	15.17	23.57	17.77	20.97
Prop1	4.47	7.3	4.23	4.3	5.47	2.77	2.7	2.77	4.03	7.77	7.67	8.23	8.57	7.1	7.3	5.7	6.77
Nfatc2ip	2.63	4.2	1.8	2	2.2	1.37	2.13	1.53	3.03	4.97	6.43	4.8	2.53	2.03	2.23	2.63	3.2
Nr5a1	35.6	19.8	30.43	23.7	28.6	20.5	23.53	28.1	31.1	51.3	47.13	51.87	58.17	62.27	40.7	49.23	42.1
Nr5a1	22.43	25.37	21.1	29.37	41.1	14.87	24.07	23.5	39.13	48.97	44.87	72.97	49.57	47.17	34.37	32.8	31.67
Shbg	40.9	42.33	31.57	39.7	49.2	27.67	27.97	25.3	35	82.83	79.4	81	69.77	53.93	63.43	41.57	40.2
Npy2r	7.83	19.73	6.93	9.8	8.27	8.7	5.7	2.3	8.1	6.3	10.87	11.13	10.97	4.33	3.77	10.77	11.43
Cklfsf4	3.53	5.37	2.3	4.53	3.57	2.27	1.57	2.03	2.5	3.33	3.07	3	3.23	6.37	4.67	3.27	2.2
Lhcgr	1.33	2.9	1	1.67	1.9	0.67	1.17	0.67	1.57	4.37	3.57	3.7	2.97	1.27	1.63	1.3	1.37
---	8.8	11.13	7.97	6.3	9.3	5.4	5.13	5.17	5.53	5.57	3.37	2.33	3.83	3.07	2.53	1.53	6.2
Posh-pending	15.57	11.37	20.83	17.7	26.37	8.6	18.5	15.93	18.5	27.37	33.67	43.57	23.57	21.6	23.47	19.17	17.83
H3f3b	996.07	886.67	1115.27	1109.5	1192.7	1362.3	1335.47	1213.43	1412.53	724.13	676.57	770.93	1829.03	1224.83	1181.3	1210.43	898.4
Tpbpa	7.67	9.67	10.17	5.83	7.47	3.27	7.13	3.87	12.9	16.57	18.47	23.87	15.7	10.87	25.1	8.63	5.63
Vcp	489.17	465.83	506.3	497.87	554.57	506.97	471.5	470.4	683.03	651.93	571.47	562.73	729.23	827.9	694.07	644.07	498.6
Rpl10a	1481.97	1708.07	2092.43	2121.03	2126.37	2320.23	3128.97	3136.4	3170.93	2370.2	2493.53	3152.3	2271.37	1818.3	1597.4	1702.23	1662.53
Npas1	12.6	13.17	9.07	16.6	14.7	12.93	7.3	7.37	13.5	23.67	27.67	26.2	10.67	16.5	8.7	8.6	10.17
LOC170938	17.33	18.87	19.77	10.9	21.8	16.1	12.17	15.07	15.83	14.4	18.47	18.83	19.77	26.03	21.3	18.63	16.2
Bapx1	8.1	6.73	3.77	6.37	10.57	5.33	4.2	3.4	5.77	11	6.43	7.83	12.93	8.1	7.2	3.93	7.27
Msmb	2.2	6.87	1.1	1.57	1.2	0.87	0.97	1.87	1.9	2.67	1.77	2.27	2.2	2.97	1.83	3.87	2.23
Has1	23.9	23.47	18.5	19.7	29	10.8	25.57	10.83	21.3	24.2	29.6	29.77	12.8	21.33	24.27	21.9	16.13
U90926	80.27	87.17	74.63	73.43	109.17	45.4	72.07	73.53	84.93	140.43	146.17	217.3	162.37	154.7	127.93	119.1	115.03
Ptma	722.6	713.67	1074.53	1383.57	1203.57	1194.73	1350.6	1358.93	1442.77	821.27	745.03	470.57	855.03	1117.17	1029.1	1159.87	869.73
Klk16	15.27	6.77	10.2	7.37	10	6.07	3.03	3.87	4.77	15.17	11.43	23.03	8.73	7.33	5.37	4.3	3.7
Pabpc1	1571.57	1540.9	1721.57	1895.77	2282.33	1817	2783.7	2483.07	2817.73	1856.8	1752.73	1566.1	1883.33	1883.47	1765.37	1668.63	1271.83
LOC56304	14.5	22.03	14.4	11.97	37.57	29.77	18.7	23.4	49	75.27	87.73	459.33	350.3	442.5	1167.4	1050.5	505.73
LOC56304	19.3	22.87	24.17	32.63	20.93	28.23	16.2	18.53	30.17	44.23	41.63	62.43	15.03	41.77	45.23	29.67	24.8
Sprr2e	308.83	326.03	325.3	307.8	367.07	193.17	265.87	246.63	325.67	550.17	492.03	527.2	510	524.73	484	413.03	349.17
Zfp28	13.3	16.07	9.4	11.47	21.77	10.53	11.1	9.33	9.83	25.4	18.27	24.7	23.8	9.63	5.73	14.17	19.23
Nqo1	10.63	13.27	10.63	9.63	8.2	9	8.93	8.33	11.6	21.73	21.33	16.67	16.73	10.87	16.2	9.93	16.53
Grin2a	6.57	6.23	4.77	4.67	15.37	4.7	4.77	5.53	7.2	13.2	14.8	12.33	8.67	5.77	5.3	6.2	5.27
Rpl28	2972.67	3107.1	3405	3678.53	3875.43	3817.33	5200	4213.47	4579.5	5124.17	5417.63	6516.97	3882.23	3542.17	2872.53	3080.63	3367.07
Mpdz	22.87	10.5	7.6	6.33	7.73	12.3	11.23	7.97	7.93	8.67	9.77	9.83	9.1	7.1	7.2	5.93	11.03
Rpl26	4905.7	4543.33	5671.97	5272.67	4918.53	5517.83	5352.97	5052.17	5670.87	4122.33	3985.6	6627.17	3736.83	4269.57	3726.1	3729.93	4961.43
Ly78	8.87	9.6	10.47	7.93	10.13	4.1	7.97	7.5	8.77	11.7	5.7	5.6	5.47	9.3	10.67	11.7	5.4
Prp15	5.3	14.1	4.17	5.47	8.3	4.07	9.5	10.2	9.87	22.5	15.7	16.97	11.57	12.73	8.6	5.5	11.73
Rps8	2894.33	2474.33	3139.77	3381.53	2928.93	3498.67	4224.2	4266.03	3856.9	3521.5	3623.6	4538.77	2939.07	2797.03	2316.73	2311.33	2868.53
Psma2	1033.03	652.67	758.23	690.57	615.9	1005.67	1198.73	1181.8	1146	1001.3	993.6	954.93	1211.67	960.63	914.23	811.3	871.17
Rpl3	2627.7	2129.27	2767.53	2911.1	2761.9	2983.23	3819.2	3192.37	2985.7	2541.2	2483	2243.8	2020.83	1929.7	1649.23	1902.27	2147.9
Krtap6-3	4.23	4.37	4.03	14.77	1.93	4.6	3.1	2.7	3.43	8.5	4.5	8.7	5.83	6.1	7.27	8.3	8.63
Barx2	3.87	7.23	3.77	9.57	10.93	8.3	11.8	7.4	22.23	11.53	11.13	22.3	15.33	18.53	20.3	10.67	7.07
Onecut1	19.9	13.93	13.73	18.1	20.6	16.2	14.87	13.07	21.47	22.6	41.5	23.2	28.8	32.23	21.67	19.57	16.43
Spi15	12.73	9.27	9.93	16.33	13.63	7.8	14.97	7.4	20.23	18.67	14.17	12.3	8.63	8.6	10.33	12.27	10.13
Spi16	2.57	6.47	4.77	3.43	6.4	3.63	6.47	2.07	6.1	13.03	4.67	4.77	6.03	4.83	7.23	3.5	4.7
Gp5	3.9	6.1	11.47	4.63	6.2	2.83	3.83	2.6	4.8	5.7	7.3	7.23	9.67	5.27	4.73	5.1	4.33
Fprl1	5.67	3.97	3.23	8.37	4.43	2.57	6.5	6.37	3.27	3.1	9.9	9.47	11	5.63	11.63	8.27	11.5
---	8.3	13.8	14.2	23.97	24.97	10.77	9.3	9.37	9.97	4.9	3.63	7.17	8.53	4.5	7.7	7.2	13.13
D030070L09Rik	28.1	46.47	26.03	31.43	32.3	24.07	23.7	24.67	28.77	37.77	35.7	38	49.2	37.07	33.6	29.23	32.4
6820424L24Rik	2.5	11.73	5.2	4.8	3.67	6.7	5.5	2.83	5.83	6.2	6.13	6.23	5.13	2.93	5.1	7.87	8.4
---	0.23	0.63	1.93	0.37	1.5	0.57	1.3	1.97	1.47	0.77	1.83	4.63	2.5	3.67	1.97	1.77	1.1
---	4.2	3.63	2.9	5.2	5.13	8.47	4.87	5.23	4.77	4.23	3.63	7.4	5.73	6.9	2.77	5.2	6.13
---	17.53	26.2	13.57	15.8	23.7	10.4	12.8	13.13	18.73	25.7	20	44.43	27.43	16.2	21.6	23.5	12.27
---	6.63	1.4	1.93	7	0.97	2.73	1.73	1.9	3.17	6.73	4.47	3.97	3.4	4.07	3.13	1.4	1.17
D430004I08Rik	20.93	23.47	15.67	18.43	18.47	13.33	16.13	14.7	13.3	22.87	16.43	19.37	29.83	17.1	8.33	17.4	12.9
---	13.17	21.87	14.77	12.87	16.27	8.67	10.3	10.5	9.87	20.73	23.73	24.03	13.6	6.87	8.6	9.87	7.37
Adam10	58.8	80.1	54.87	55.1	76.97	35.4	48.33	42.27	59.97	85.2	75.23	95.53	128.6	90.67	90.67	74.27	50.9
Rrh	2.77	6.5	3.4	3.77	2.83	1.77	3.17	1.13	1.97	3.93	3.13	3.67	2.17	1.83	2.97	2.97	2.3
Atp5a1	1955.77	1661.13	2040.67	1769.6	1726.2	1863.53	1955.53	1831.4	1880.6	2088.43	2063.6	2121.97	1373.27	1287.67	1246.2	1477.07	2109.57
---	2.97	9.03	4.6	2.6	5.5	2.9	2.6	2.17	3.2	10.53	4.87	10.3	9.27	3.87	6.83	6.83	7.2
---	53.9	79.4	50.2	65.47	83.77	28.57	36.2	32.9	65.97	79.47	73.57	112.2	93.97	59.43	71.67	62.77	67.73
Tyms-ps	58.33	63.37	43.87	60.2	52.93	58.43	68.8	43.33	53.4	86.67	90.83	139.5	66.37	109.3	72.37	47.93	82.8
Cacnb2	34.83	30.23	25.07	27.63	44.7	19.23	20.47	15.73	33.3	39.37	54.1	54.03	44.57	32.47	37.33	32.7	34.23
Rps28	4977.47	4613.2	5499	5371.53	5050.3	5151.6	6231.7	5130.27	5458.7	5694.37	6221.33	7268.17	4450.77	4461.4	3700.7	3687.4	4696.2
Mrc2	41.23	29.37	14.7	21.4	70.03	21.53	13.03	9.8	18.07	28.23	25.13	12.33	22.5	47.1	41.93	38.7	11.2
Dsc1	7.1	7.33	11.77	8.4	7.33	4.73	6.4	7.63	7.93	7.73	7.8	16.77	5.5	7.13	11.17	13.57	9.87
Strn	3.2	5.67	2.27	4.33	5.97	1.8	1.77	2.8	3.03	4.33	3.47	5.4	2.53	2.03	4.23	1.73	2.9
Sema6a	4.33	6.5	4.3	3.8	6.33	2.6	3.87	3.07	4.37	6.73	7.77	6.67	4.87	10.67	5.87	8.1	3.57
D130071G01Rik	3.3	6.57	3.57	5.9	2.6	3.57	4.83	3.67	3.93	1.67	1.73	6.93	6.93	1.7	3.07	4.93	3.33
Il2rb	11.7	37.3	25.2	27.07	34.47	19.43	17.03	18.27	25.13	32.13	29.93	46.37	33.13	25.37	20.53	24.5	22.03
E230011A21Rik	21.27	27.53	18.63	12	30.37	16.2	37.17	26.83	19.03	23.6	22.7	57.23	35.17	21.3	26.8	26.7	34.03
Edn3	4.67	10.83	5.57	5.4	5.9	4.67	4.5	2.93	7.63	8.2	6.83	11.73	6.77	7.23	9.03	11.73	7.27
---	4.53	4.7	3.47	3.23	4.13	3.63	2	3.83	3.17	10.77	6.17	4.6	4.43	3.8	3.43	2	2.77
---	4.57	7.17	1.6	6.7	4.2	2.23	6.1	3.4	5.2	4.37	8.6	7.3	7.13	4	4.43	4.53	7.57
---	10.1	13.87	10.57	19.37	14.37	8.57	5.3	6.13	6.57	6.67	11.03	11.17	4.97	9.8	5.93	5.03	12.1
Blnk	88.1	85.63	68.57	79.3	102.03	74.3	92	87	125.7	62.47	50	65.8	120.4	87.67	77.87	108.27	62.87
Blnk	48.53	43.47	46.9	47.53	59.9	58.57	45.03	66.57	84.3	40.5	26.3	15.73	76.5	33.17	38.9	80.47	50
Il12a	3.63	4.47	2.4	3.3	3.83	2.5	2.1	2.6	3.73	5.9	6.37	7.7	3.4	3.67	3.5	2.7	4.1
---	10.87	8.9	14.83	15.3	9.33	15.2	7.7	11.2	8.7	13.57	21.63	18.57	21.27	10.43	6.13	9.3	8.17
---	30.5	36.6	27.07	26	37.73	17.6	27.97	25.97	25.63	32.37	34.73	34.83	29.1	22.23	30.7	24.03	21.33
---	2.33	3.77	1.5	3.63	4.77	1.2	1.5	2.23	1.77	4.23	2.13	2.5	2.3	2.6	3.4	2.27	2.87
Cd38	11.93	21.93	14.27	15.1	14.23	11.67	10.87	9.2	9.97	17.5	18.43	17.33	15.23	19.63	15.53	29.87	10.43
Il12b	4.63	8.13	4.07	10.8	11.03	10.03	7.4	4.4	6.33	10	9.03	13.33	8.33	11.33	6.7	6	7.07
Rps4x	3212.13	2983.63	3670.47	3327.6	3313.87	3710.03	3905.83	3762.43	4055.27	3362.47	3272.67	4129.9	3142.63	2926.57	2674.97	2893.3	3374.53
Myla	66.63	47.43	53.53	58.83	67.07	48.2	53.4	47.37	49.3	37.4	20.07	12.13	18.23	32.97	24.93	38.6	46.5
---	5.2	7.3	4.07	8.4	10.33	4.07	5.1	7.97	7.1	9.07	12.8	12.63	11.3	6.03	8.63	6.27	10.13
---	58.1	49.43	44.63	43.77	45.47	47.6	36.5	32.93	25.4	20.63	38.13	48.3	29.5	33.07	38.07	36.4	62.53
1810058I24Rik	526.77	442.3	443.9	408.7	408.07	458.2	428.17	348.93	307.17	204.17	214.4	239.87	347.87	303	296.73	329.23	434.5
Strn3	203.63	115.63	158.07	186.93	113.1	223.1	157.7	127.27	120.67	87.93	99.9	106.37	106.5	97.93	107.7	119.43	159.23
Actn3	169.3	94.97	74.73	122.27	77.5	181.37	63.37	84.33	42.8	43.3	60.43	67.13	10.07	22.07	55.43	127.17	139.5
---	339.33	213.07	340.6	203.4	207.6	293.93	259.5	310.53	300.3	221.4	164	168.93	211.83	135.13	108.5	163.63	304.67
Defb1	15.1	19.8	16.37	91.57	29.4	41.8	32.27	34	27.37	10.67	19.7	20.83	35.03	2.97	10.43	6	11.77
1110036H21Rik	11.07	17.03	13.33	14.63	12.93	6.97	6.27	5.03	10.37	12.73	11.8	12.2	11.27	12.87	15.93	8.1	9.67
Akr1b8	279.47	244.6	271.9	228.03	219.97	230.47	212.07	171.53	173.67	126.7	105.27	115.67	367.1	225.53	207.67	212.33	344
Nek2	30.23	36.77	22.2	53.93	69.03	41.33	81.03	57.4	53.53	72.07	78.8	51.5	41.67	33.07	26.6	32.33	35.2
Mrpl45	132.93	103.7	129.77	143.7	141.97	128.93	162.23	139.03	131.3	71.87	81.67	88.17	126.23	108.67	96.73	95.7	126.93
Smc6l1	64.27	56.97	54.33	48.57	33.77	41.77	53.2	46.77	34.6	33.37	25.17	42.3	32.1	26.8	31.33	44.3	39.23
Sorl1	3.43	5.4	1.7	1.37	3.47	5.47	5.33	1.9	1.47	4.43	2.57	2.83	4.1	5.73	4.17	2.07	2.9
BC042901	133.07	218.33	129.7	181.8	255.8	117.97	137.53	144.33	166.2	189.47	181.33	158.6	240.77	258.5	259.73	202.97	137.27
Chaf1b	35.87	26.17	30.93	64.63	70.83	37.5	67.07	57.1	58.97	91.3	127.8	106.1	67.07	44.87	44.03	47.17	32.5
Mcsp	8.9	10.67	12.03	13.77	7.13	7.43	9.9	12.57	14.8	24.77	27.97	25.43	20.8	17.5	9.47	12.63	16.73
Ndufaf1	138.83	107.1	125.1	101.57	92.97	159.03	151.13	154.1	133.8	123.5	157.93	144.57	135.83	89.73	95.63	85.2	153.63
Sptlc2	114.37	110.23	137.8	112.1	123.43	116.83	118.83	113.6	117.57	94.93	107.93	89.93	284.63	182.37	152.4	160.37	109.8
Orc5l	44.27	57.57	56.87	57.53	50.2	62.5	65.17	70	61.93	45.6	39.57	46.57	85	46.2	42.97	44.6	54.07
D16Bwg1547e	34.93	37.77	44	46.37	45.7	30.23	41.23	44.63	43.1	60	59.4	41.13	42.8	39.43	34.43	34.73	37.13
Cacng1	30.87	16.13	22.77	21.5	19.5	16.63	10.27	15.8	19.93	21.63	14.3	12.73	7.13	5.53	17.83	15.2	18.73
Zfp297	30.97	27.5	26.83	29	31.27	22.4	29.2	30.93	30.1	31.7	35.9	40.47	37.13	29.4	29.8	36.47	25.3
Zfp297	5.93	7.8	9.7	6.57	9.2	14.33	5.37	14.6	9.87	24.53	26.97	37.53	9.73	11	11.87	6.47	8.3
Zfp297	128.4	140.87	132.87	119.2	155.53	135.3	156.53	140.3	163.57	128.6	126.5	135.67	176.2	145.57	190.43	169.37	137.23
Hcfc1	157.6	180.67	181.83	210.9	218.33	182.6	178.27	181.63	162.3	171.63	168.83	171.87	152.4	152.57	139.63	163.33	164.63
Hcfc1	9.3	6.67	4.33	3.4	21.5	6.27	7.3	3.13	4.83	11.27	20.5	7.53	5.77	14.97	15.23	8.87	5.47
2610019F03Rik	255.53	161.97	160.37	163.6	126.3	186.1	147.13	95.1	92.8	49.4	28.77	38.4	59.5	69.4	65.27	88.87	193.87
Adprtl2	97.17	73.57	115.83	129.87	97.33	166.07	111.8	86.93	65.67	37.7	31.47	21.8	60.63	46.6	52.9	58.73	80.7
D14Ertd209e	79.5	106.4	75.17	96.83	115.6	66.93	73	82.2	99.97	104.33	116.77	130.2	95.57	104.2	85.27	108.27	81.57
1700056O17Rik	41.6	34.27	44.83	49.3	37.47	58.67	33.27	27.73	30.33	24.7	23	19.93	30	24.57	26.7	28.47	38.17
Itgb7	119.13	142.27	116.13	113.03	137.77	78.77	72.3	82.43	106.7	115.2	101.87	55.47	68.27	89.77	96.87	119.1	105.5
Kcne1l	2.77	7.6	2.63	4.73	4.53	3.5	3.47	4.47	3.2	5.8	7.17	8.67	6.53	4.8	5.3	4.63	4.3
Ptpra	99.63	91.63	105.13	89.73	83.03	84.97	90.77	85.5	72.1	45.23	44.53	39.07	61.8	63.5	59.9	72.3	80.93
Prss8	41.67	16	32.83	59.5	72.4	50.73	75.03	100.3	172.27	299.67	359.1	377.37	239.73	221.2	215.5	102.63	38.77
Surf2	187.37	79.7	134.83	123	82.2	177.5	223.33	187.93	130.97	67.4	82.7	68.43	117.83	110.57	89.23	91.97	134.8
Gpaa1	49.3	69.93	30.7	75.47	108.07	65.27	61.27	79.53	145.23	204.83	206.5	172.5	64.87	140.73	124.9	113.13	44.8
2410012M04Rik	49.53	32.9	49	47.93	29.93	56.33	57.47	69.27	47.93	38.9	25.2	21.87	45.2	28.1	27.8	30.8	38.43
BC026682	6.67	11.83	9.07	16.93	6.77	7.6	4.53	4.23	4.73	8.83	9.5	8.23	7.63	13.4	5.83	6.93	15.77
---	36.77	48.23	53.53	35.9	44.47	27.4	22.27	14.8	15.33	21.73	21.9	16.37	16	14.23	11.9	24.67	39.77
Myh9	816.8	948.87	887.37	908.1	1211.83	887.83	580.37	605.37	544.97	330.37	318.57	222.97	245.37	953.57	1210	1202.9	763.97
Slc22a1	1.87	3.27	1.7	1.8	2.97	2.23	1.03	1.47	2.57	4.1	6.8	13.1	2.13	3.07	3.03	1.77	2.77
2410080P20Rik	37.07	30.93	37.13	49.77	32.93	44.27	47.7	63.4	46.8	36.23	26.7	58.17	42.43	29.2	36.27	28.9	30.67
---	10.27	5.83	3.2	4.9	8.6	7.2	6.87	5	3.93	16.53	12.3	7.2	1.47	4.7	6.2	2.33	6.8
Tnni3	8.03	10.07	15.27	16.9	18.7	10	11.6	7.5	12.77	23.9	50.47	41.37	15.27	20.47	17.2	7.07	13.73
Myo10	43.73	73.3	45.5	51.8	58.23	37.77	42.57	52.5	52.37	64.97	62.43	43.07	66.8	85.6	84.57	85.7	38.77
Gata3	104.13	203	179.7	268.13	268.13	144.23	187.9	219.27	250.37	180.4	164.3	152.93	155.27	294.63	267.2	198.6	120.2
2700089E24Rik	52.77	39.83	38.3	33.57	29.57	37.7	40.83	35	32.43	32.63	35.27	39.3	36.6	34.13	33.27	27.93	54.6
2700089E24Rik	5.7	4.4	7.77	6.27	6.2	4.63	4.03	2.83	4.87	16.7	16.3	14.33	5.97	6.6	6.67	3.1	6.97
Pltp	869.03	937.2	690.47	640.2	560.8	634.2	463.5	385.47	286.43	272.63	271.97	178.17	109.07	276.97	442.9	914.03	655.27
Fbln2	278.4	438.8	352.93	327.77	460.43	305.57	250.07	189.17	117.4	66.47	68.1	51.03	91.33	217.63	227.3	358.37	297.8
---	50.3	33.67	31	34.43	32.63	42.03	31.93	26.8	19.3	11.4	12.07	10.23	23.23	17.1	19.57	22.07	43.8
Arsa	58.43	53.93	37.37	41.97	66.47	55.2	38.57	31.1	32.9	35.3	38.57	24.8	48.9	72.4	65.47	67.17	45.4
Capn1	120.7	152	133.77	151.67	253.77	128.37	112.47	101.43	141.37	126.3	97.47	69.23	97.63	210.47	238.23	159.43	61.07
Stx1a	14.27	8.2	12.03	11.13	12.67	8.67	5.6	9.7	10.37	6.3	6.3	10.27	6.93	9.07	6.6	8.17	10
Tcfl4	131.53	221.53	158.03	162.63	142.33	113.17	137.87	158.17	180.9	401.47	451.9	465.07	279.33	200.8	180.87	136.6	161.6
Ghrh	14.8	12.97	11.2	22.7	17.73	8.43	11.33	6.1	15.97	25.9	23.93	34.67	32	21.17	20.77	8.3	21.27
AI449432	12.43	8.97	6.33	12.17	19.07	13.17	20.8	24.13	27.03	32.03	12	5.9	13.7	14.93	9.93	10.7	2.87
Miz1	74.9	64.67	64.57	76.33	74.17	85.53	102.43	125.8	98.63	98.6	88	101.77	99.93	99.77	96.73	82.43	72.57
Slc1a4	25.37	34.27	64.6	41.77	32.77	37.4	57.77	42.3	88.1	213.03	286.63	279.77	184.83	223.6	233.43	155	118.27
---	265.7	270.7	262.33	150.93	117.43	187.9	150.5	184.37	160.37	81.57	80.7	89.87	91.8	126.8	114.53	169.8	312.17
Hspa1b	235.93	228.33	305.4	288.57	175.63	125.2	114.53	111	95.2	73.47	57.7	76.03	175.53	185.67	161	171.53	192.9
2810438H08Rik	33.87	42.77	27.8	45.33	57.03	33.03	23.33	37.13	38.23	46.8	23	35.4	37.1	28.73	41.13	34.1	36.87
ank	204.07	200.4	134.27	140.23	148.2	171.2	150	128.73	101.93	39.2	47.57	38.53	51.27	58.03	71.27	100.47	235.87
BC004044	83.9	79.43	83.63	132.53	69.2	93.87	184.47	429	575.7	727.07	595.2	569.27	282.97	474.73	355.37	151.17	59.83
Pkd2	195.97	165.27	171.3	156.33	120.6	222.4	134.13	128.93	71.2	30.17	30.9	16.97	41.1	57.07	64.37	97	209.17
Stim1	151.37	165.33	194.37	172.07	154.93	136.73	114.5	78.2	66.63	71.07	75.93	59.83	48.37	61.33	76.13	102.13	131.63
Timeless	67.97	78.77	77.77	87.37	86.23	64.7	62.3	70.67	67.7	79.4	87.03	94.67	96.03	103.03	90.83	97.83	80.6
Hrb	45.77	39.77	44.5	55.73	52.53	65	72.77	85.37	57.47	47.33	44.3	45.4	68.13	54.5	51.07	47.33	51.6
2700084L22Rik	6.93	10.57	11.6	18.57	14.57	18.37	14.03	12.8	10.67	6.87	12.57	6.27	8.73	8.83	4.23	8.4	7.07
Kl	1.9	1.03	1.07	0.8	0.9	0.87	0.63	0.93	1.13	2.47	1.9	1.47	1.77	1.13	1.27	0.77	1.33
Ssbp1	69.8	72.4	89.03	82.23	67.7	117.37	103.9	123.8	105.67	54.33	70.03	64.93	97.87	87.03	86.87	68.37	89.47
LOC219140	91.77	91.23	102.8	102.37	114.33	125.77	127.47	120.5	117.37	139.93	119.73	139.8	68.8	82.97	96.2	95.4	84.47
S100a13	1092.77	910.43	1167.57	767.97	569.87	1033.87	908.73	819.9	543.83	354.37	261.3	223.23	673.43	519.1	512.1	633.43	1001.83
S100a13	497.37	482.63	459.1	382.7	330.23	420.83	467.57	370.37	316.67	268.07	202.67	239.5	423.67	365.17	364.2	368.77	447.03
Kcnh2	52.93	52.53	43.07	68.83	70.73	38.8	30.87	21.8	38.3	46.2	57.07	57.97	68.6	52.03	60.2	50.33	52.53
Nab2	54.23	90.27	58.8	66.87	130	67.97	52.7	58.17	50.23	47.57	42.53	28.37	23.13	79.87	100.9	87	57.63
2810403H05Rik	67.13	88.27	69.43	78.6	93.2	76.5	83.03	77.47	105.77	117.7	118.53	146.73	82.17	104.2	90.7	94.23	69.03
Vti1b	201.5	187.3	239.73	215.23	184.3	221.13	146.57	159.8	137.8	80.33	74.93	96.2	168.9	154.13	148	169.77	224.77
1700007F21Rik	129.13	112.27	107.8	131.7	169.83	88.37	122.7	114.6	158.07	274.5	245	239.83	252.53	199.17	176.33	158.3	161.77
Serpind1	17.1	11.7	10.03	9.77	13.23	4.77	6.83	8.27	14.73	38.97	31.93	55.5	32.4	21.3	21.93	16.63	6.73
Slc27a2	3.87	2.83	1.87	1.73	2.27	6.47	2.73	1.67	2.47	7.13	3.9	13.33	4.27	3.37	6.1	3.47	3.03
Cstf3	17.73	22.27	32.97	49.37	37.13	31	41.27	32.53	22.43	24.97	26.67	20.5	21.03	24.07	19.2	22.23	21.9
Akt1	179.37	226.73	192.13	216	306.97	185.53	204.93	253.97	435.9	1039.7	1005.17	1116.27	314.1	448.3	449.3	362.2	151.7
Tead3	6.17	6.5	5.57	6.1	7.93	2.23	4.27	2.87	4.13	7.57	6.83	6.6	5.33	5.53	5.57	4.53	5.53
Ccl27	13.17	15.8	21.27	10.4	14.53	18.67	13.87	17.6	12.87	7.8	12.77	28.5	8.93	10.63	9.53	12.7	12.17
Ccl27	7.47	7.9	7.6	8.8	5.93	2.37	8.17	5.77	2.7	5.93	5.93	12.07	8.53	2.73	1.9	7.1	6.3
1210002E11Rik	74.1	94.17	69.1	63.2	130.33	62.43	61.3	48.63	113.3	179.87	160.67	151.1	80.37	201.93	178.23	137.4	80.2
1210002E11Rik	11.6	6.53	13.63	7.57	16.53	10.33	12.03	10.7	8.43	11.53	10.93	9.37	11.2	7.77	10.5	8.67	10.83
Ptpn9	368.77	306.8	301.17	332.37	297.87	337.47	354.9	244.47	194	196	217.23	194.53	218.63	176.67	201.03	212.9	300.2
D530020C15Rik	71.87	73.9	64.4	65.67	75.07	64.2	66.27	69.7	69.43	108.23	133.77	115	158	86.03	62.4	57.33	63.47
Frg1	93.27	77.13	99.8	80.17	69.87	116.33	117.23	148.27	96.03	99.73	77.43	58.7	126.23	90.9	96.5	91.57	74.23
Trif-pending	99.4	68.67	85.73	102.83	76.6	135.9	99.27	132.23	107.47	63.13	53.4	74.83	83.73	67.3	76.13	87.5	69.53
Rock1	76.87	70.37	68.63	56.8	53.23	51.27	76.1	72.53	50.7	62	50.03	59.67	78.07	53.4	57.2	50.33	60.83
Ifit1	60.6	30.1	103.2	29.6	23.23	47.8	33.53	41.03	33.8	15	7.1	6.63	52.8	16.97	24.9	35.47	80.73
AA675328	31.1	41.27	37.93	31.13	29.97	32.67	25.13	27.6	31.37	17.87	22.2	11.23	26.37	25.93	28.6	25.57	27.63
Prep	23.83	11.37	16.03	34.17	15.7	16.03	27.8	19.1	20.1	25.97	28.6	24.27	27.4	19.93	22.7	20.4	15.2
Atf1	160.33	105.7	143.93	164.1	92.8	177.07	145.1	177.57	91.7	46.9	50.53	59.63	97.03	76.03	89.73	87.07	150.4
Siah1a	95	101.27	86.93	141.27	122.27	125.23	152.57	101.3	120.4	91.67	86.5	77.87	110.63	122.27	120.67	110.27	100.07
Fhl2	66.13	68.37	65.87	72.87	110.1	65.07	82.13	67.87	55.47	44.27	25.77	37.17	73.77	70.83	86.83	105.63	86.53
Hspbp1-pending	118.53	131.63	90.03	130.03	142.33	89.43	92.33	86.3	103.53	194.7	162.17	203.9	170.77	156.2	143.23	157.73	93.73
Bcl2l11	118.23	117.8	139.8	142.87	167.43	138.47	122.27	85.53	103.17	71.77	91.43	87.1	85.73	121.53	144.6	170.17	101.83
Itgb1bp1	290.53	242.57	246.2	229.67	205.37	239.4	209.57	206.43	197.83	205.67	227.23	311.43	240.4	189.17	196.73	183.3	243.33
Itgb1bp1	206.13	205.13	225.27	172.1	125.9	169.93	147.27	125.57	115.6	117.7	128.97	180.37	124.23	109.33	141.4	143.6	171.13
Itgb1bp1	42.77	34.67	31.4	32.83	44.6	28.97	38.3	32.83	32.43	33.73	44.97	46.53	26.8	70.6	41.13	46.43	49.73
Edr1	43.1	50.37	45.93	55.8	60.1	52.47	49	42.1	39.57	26.37	40.63	42.33	45.17	37.8	37.93	43.27	38.6
Aatk	86.23	126.1	80.53	75	112.23	98.9	89.03	63.2	63.73	40.87	37.13	24.43	14.8	64.9	75.6	109.33	100.83
2900056O04Rik	6.43	6.67	5.5	5.77	4.83	4.23	3.37	2.63	4.8	4.13	3.53	2.87	2.13	4.5	2.47	5.5	4.53
AU041707	11.1	5.47	3.6	2.63	4.87	5.2	5.8	7.63	7	8.03	16.97	23	3.1	9.37	9.97	4.17	4.1
Des	56.93	32.43	18.27	41.43	31.83	26	17.23	15.5	25.73	40.87	45.7	56.97	31.6	33.57	33.17	35	46.87
H2-Ab1	486.87	626.57	415.67	343.2	406.5	458.47	359.73	393.7	507.5	193.47	193.6	220.23	231.07	478.8	667.9	865	344.8
Oaz2	93	117.87	90.77	107.37	144.93	99.13	65.47	81.2	116.23	78	90.4	67.13	86.07	98.9	92.7	117.2	88.27
5031439A09Rik	276.3	235.43	304.87	286.77	262.03	337.53	244.2	172.3	157.07	200.3	255.07	302.43	142.87	135.7	137.5	145.9	210.17
Oazin	239.77	194.63	195.13	196.17	172.83	235.23	261.03	255.17	217.77	352.1	407.9	652.27	326.97	231.83	197.4	146.2	225.43
Sfrs3	28.83	23.37	26.03	29.83	30.47	34.83	30.43	27.6	16.43	19.13	20.3	15.53	19.63	17.63	15.43	20.43	33.37
Sfrs3	102.63	114.07	148.5	167.8	150.57	199.1	188.97	150	101.07	69.3	71.9	64.87	62.93	58.47	69.2	103.83	125.6
Acat2	70.67	66.47	70.37	49.7	47.33	50.5	56.93	60	76.77	108.93	166.63	176.2	48.27	39.2	50.83	54.23	75.97
Mknk2	769.7	1045.03	741.2	833.53	828.93	626.27	498.03	586.27	776	783.97	869.33	945.1	582.77	752.37	670.33	505.53	585
Tcerg1	36.97	34.97	32.77	45.1	39.97	44.77	45.9	42.23	31.33	26.63	22.33	21.03	25.63	19.93	22.63	25.83	31.97
Krt2-8	622.5	849.9	1067.57	676.63	814.67	544.5	803.37	989.43	1095.17	769.33	678.93	719.47	1374.43	1116.03	1688.9	1614.03	557.07
Mybbp1a	17.8	12.33	14.1	19.27	13.1	7.7	13.13	9.33	15.3	15.77	31.27	43.4	26.97	21.97	20.83	12.63	9.5
Cct4	596.5	433.7	547.43	601.7	606.4	646.93	911.83	886.87	880.7	367.57	356.97	282.63	615.33	610.3	448.13	527.17	482.23
Oaz1	1849.9	2238.77	2045.27	1878.27	2067.93	1767.93	1762.53	1934.13	2299	2928.23	3146.27	3704.13	2740.37	2526	2403.87	2313.8	2173.07
Ifnar2	55.93	57.87	48	51.77	55.8	62.07	50.6	64.73	41.47	27.53	27.77	34.53	23.23	48.6	55.77	73.57	51.73
Ifnar2	127.17	94.13	109.1	68.87	76.47	129.9	93.93	105.5	82.33	28.83	34.6	24.67	49.77	107.3	106.33	131.97	129.63
Arf1	1558.43	2147.8	1788.97	1840.9	2440.97	1876.27	1882.63	1953.93	2765.9	3230.73	3624.43	3452.27	2643.73	3148.43	2951.07	2676.73	1705.2
Cdk4	53.87	84.33	69.03	111.77	120.63	72.07	82.8	90.87	121.9	55.33	65.8	50.67	108.77	103.2	96.87	91.43	51.67
Ctsc	159.03	138.63	163.23	117.53	147.53	180.13	158.4	123.1	110.13	322.87	379	394.57	189.97	205.73	240.43	308.1	217.3
Ctsc	10.37	7.83	4.67	10.57	6.03	6.93	4.97	1.17	10.1	7.9	14.37	9.6	7.37	6.67	2.47	9.1	14.6
Sfrs1	18.6	9	8.07	6.77	11.27	7.87	9.93	9.6	3.33	8	16.1	12.67	12.83	7.87	7.7	7.53	10.53
0610010E21Rik	205.53	146.03	192.97	196.57	197.2	329.9	423.2	442.13	464.87	233.2	242.7	258.83	175.4	215.2	172.13	188.37	233.87
Sprr2a	11.03	19.43	206.77	39.07	22.5	6.87	8.47	8.73	9.73	17.9	19.03	24.4	13.07	11.03	12	10.33	10.8
Sprr2a	49.67	67.8	143.87	76.03	79.93	52.63	48.6	56.93	66.57	157.57	179.8	198.1	136.07	62.3	71.23	55.13	55.03
Pttg1	3.87	10.8	4.13	5.27	4.6	2.87	2.03	2.33	3.5	3.57	10.4	8.87	3.13	2.7	2.83	4.13	1.97
Pttg1	40.47	71.7	64.17	111.2	145.7	93.87	135.07	119	127.43	112.17	71.23	68.27	62.97	40.4	50.13	78.7	49.63
Actc1	4.8	9.67	5.6	6.27	6.57	11.63	3.63	3.47	3.83	4.7	5.23	0.67	2.07	3.23	1.4	4.17	12.5
Actc1	158.37	137.77	125.5	171.47	157.47	160.3	192.03	175.33	154.73	168.77	175.67	177.47	186.2	144.57	168.6	154.3	151.03
Arhb	682.37	707.83	634	577.8	609.87	672.4	595.47	558.2	742.7	271.27	254.57	257.8	700.13	772.57	656.5	546.93	813.77
Surf1	210.6	186.47	197.2	166.93	143.47	188.5	210.43	219.43	196.73	167.83	176.87	142.17	210.4	199.5	164.43	164.3	218.1
Nudc	9.47	7.23	6.93	8.77	4.9	12.57	21.7	20.6	20.97	18.8	17.47	21.47	32.4	10.5	26.2	22.63	10.17
Grb2	132.43	128.9	98.33	105.47	158.1	80.5	92.8	92.2	120.13	134.5	130.77	115.03	122.9	135.1	159.3	166.73	117.73
Api5	186.53	181.1	194.5	198.7	168.73	203.73	220.07	218.2	165.43	94.17	78.33	84.37	96	101.57	102.57	128.03	163.33
Tomm20-pending	69.5	61.1	60.77	73.23	86.93	42.93	49.17	69.87	62.13	103.23	104.9	122.23	114.8	66.6	63.97	78.1	75.43
Ssh3bp1	15.6	13.27	15.43	10.87	7.5	12.33	7.47	13.2	20.4	5.13	8.5	8.83	18.23	16.67	5.37	6.17	8
Col4a2	1020.5	1228.47	1156.93	1211.7	1372.47	1226.77	1107.97	964.7	889.87	689.57	658.6	444.87	427.33	502.6	601.07	770.5	988.33
Capn2	277.23	236.27	230.47	158.13	177.93	221.67	223.67	156	119.73	83.5	72.07	59.4	161.43	88.63	102.53	142.1	229.5
Krt1-14	7.6	21.3	9.43	11.77	13.7	7	4.83	4.37	11.33	7.57	9.1	8.5	5.2	9.3	10.4	21.2	19.17
Pep4	235.97	156.63	244.03	175.17	147.3	140.6	94.9	85.03	55.2	42.8	45.77	46.23	62.1	58.9	66.3	113.17	192.5
Try4	18.83	20.17	10.97	13.7	16.93	10.2	9.83	15.73	15.53	25.07	22.77	34.13	33.5	28.73	22.5	18.17	16.77
Alad	582.03	762.67	703.53	687.4	557.2	473.93	368.43	372.03	452.57	415.93	407.43	316.33	458.47	489.07	539.6	514.1	513.03
Hadh2	259.5	307.6	312.9	226.13	205.8	318.43	388.93	393.67	359.37	315.1	286.27	333.47	235.07	171.97	189.6	193.5	265.77
Vim	14.43	17.53	8.83	20.33	21.3	12.4	5.8	10.57	16.33	26.57	12.2	15.9	6.17	20.07	17.13	23.23	18.2
2410026K10Rik	352.27	635.4	361.17	572.97	916.33	512.07	377.43	412.07	596.87	451.37	408.17	208.8	270.6	661.93	806.13	745.43	371.67
Ptprc	69.93	60.77	44.6	45.83	44.63	54.1	24.5	25.67	22.43	13.3	14.53	9.93	11.93	22.07	22.57	47.6	43.07
Rpl12	46.4	58.4	58.77	60.5	81.63	43.5	68.93	57.67	84	115.97	119	115.6	93.1	63.77	60.93	53.93	76.97
0610038L10Rik	149.63	148.63	183.27	187.7	185.67	174.73	237.17	339.87	648.47	767.47	889.6	1235.57	630.43	447.37	419.27	272.97	163.93
S100a3	38.83	38.27	43.07	218.83	50.1	27.2	32.2	32.43	39.53	52.93	55.73	69.27	56.3	41.8	36.17	35.43	42.13
S100a3	3.3	4.37	3.33	92.97	1.87	1	1	1.5	2.2	6.2	8.13	12.1	8.03	4.1	5.47	1.43	2.73
2610031L17Rik	284.3	276.83	325.17	304.8	284.5	292.17	347.27	294.13	272.27	209.23	198.37	206.8	259.9	252	236.4	253.77	260.63
Ii	2068.43	2722.4	1791.57	1770.07	1923.3	2118.53	1593.37	1954.6	2618.73	1125.33	941.9	1182.67	901.53	2523.77	3176.97	2993.47	1339.97
Ppgb	233.73	281.8	271.5	279.5	332.37	232.97	221.17	221.57	275.97	259.9	232.53	208.77	580.17	819.53	656.27	639.53	260.37
Rdx	282.4	216.37	278.4	272.63	202.17	315.87	260.3	279.97	170.93	177.8	191.37	213.87	173.73	144.87	163.47	188.77	269.53
A430005L14Rik	112.23	128.73	133.13	143.07	155.37	147.37	187.9	153.57	142.47	119.8	137.53	136.9	192.8	170.93	165	159.2	116.37
Amy1	802.63	419.63	636.37	491.53	243.17	681.73	465.07	287.63	155.9	75.8	55	34.27	39.13	72	89.17	138.27	692.47
Ndn	159.47	159.63	144.57	116.9	141.27	177.57	136.3	94.83	69.73	23.03	18.03	14.03	30.5	39.63	46.67	114.07	151.6
Grp58	169.7	374	334.6	419.93	383.3	245.07	235.17	330.8	326.03	214.27	237.53	113.83	254.2	680.1	585.2	473.3	327.93
Ssr2	83.7	127.17	113.83	143.1	183.93	131.27	151.5	222.27	315.83	659.67	732.47	469.87	235.93	293.6	224.7	151.63	74.57
Hmox2	57.23	60.13	59.17	49.57	33.57	44.63	42.67	43.73	36.2	18.6	20.83	31.87	18.83	36.9	35.3	38.03	53.37
Tncc	2.07	3.17	11.5	2.87	3.13	9.33	4.13	3.13	3.9	4.93	5.37	3.43	8.3	4.97	2.6	3.33	8.37
Plrg1	181.93	193	181.37	201.33	110.27	173.97	194.4	155.43	93.73	98.67	96.93	80.4	94.87	81.3	99.83	108.8	149.7
Pcna	241.27	165.27	254.63	420.07	265.43	449.5	372.8	311.8	233.43	162.57	191.3	111	157.07	104.97	127.3	184.9	243.97
2010005E08Rik	361.4	319.67	410.7	384.03	278.83	430.93	437.9	472.33	374.43	228.57	223.1	269.53	342.47	338.43	297.13	277.73	371.9
Mkrn1	17.73	13	6.67	13.63	25.57	26.37	27.27	30.57	49.33	38.67	45.33	41.07	53.57	55.2	39.1	33	13.1
Mkrn1	163.63	156.33	166.7	144.6	191.17	198.6	282.47	318.07	418.43	292.43	242.43	252.77	586.9	590	494.53	349.8	155.7
Mkrn1	65.07	85.17	81.83	74.8	87.67	78.9	76.9	53.87	68.07	51.4	34.23	37.53	48.37	61.33	68.67	80.4	86.57
Myhca	3.47	2.3	3.87	5.37	5.03	2.73	3.8	4.7	4.33	3.47	4.8	8.53	4.27	5.4	4.33	5.57	5.13
Cdkn2b	770.4	838.73	682.87	855.17	828.27	766.97	853.73	946	1060.93	1071.3	1211.33	1468.77	1109.33	1321.37	1190.13	833.73	809.87
Lrp1	462.27	670.03	465.03	664.43	832.57	313.93	208.8	183.9	159.8	70.43	109.77	49.17	67.27	215.47	268.63	525.4	380
Ddost	135.13	140.63	196.33	216.07	184.27	199.03	211.6	186.83	149.7	249.67	229.8	177.1	125.3	171.47	152.63	129.17	161.63
Agr2	10.03	12	7.27	6.7	7.87	3.8	9.57	4.13	2.53	9.2	25.47	6.13	4.07	6.73	7.83	7.53	9.37
Agr2	33.9	36.2	26.3	35.17	47.73	22.7	29.27	31.97	37.8	50.83	57.1	82.93	25.2	42.83	38.47	41.8	41.17
Slc4a1	27.6	36.9	22.63	42.73	34.5	14.53	25.83	21.83	17.53	23.57	21.53	21.33	17.27	28.83	16.17	29.63	32.53
Bsg	873.5	1334	1343.67	1105.63	1076.37	860.37	904.9	922.73	895.3	1085.67	1085.77	928.33	675.5	1169.93	1108.17	1110.1	1017.67
Nxf1	50.43	64.3	66.77	77.77	67.47	51.27	45.1	45.67	40.97	44.63	45.33	32.27	35.17	34.13	43.5	48.7	38.37
Col5a1	126	132.57	121.57	165.93	271.97	124.77	128.5	98.5	76.73	78.57	65.77	49.1	54.7	80.07	74	107.17	131.37
Ctbp1	381.47	388.77	477.8	463.37	455	479.13	444.53	514.93	452.33	445.67	412.87	477.63	366.13	378.07	376.37	449.1	397.07
Mod1	1966.07	2011.03	2353.27	1095.67	1790.6	2563.6	2073.43	1530.63	1226.4	1155.1	1303.73	1632.3	930.47	708.7	674.87	879.97	2944.77
Lsm2	75.97	82.03	86.97	147.23	96.73	97.63	140.37	119.87	117.5	83.63	86.57	54	119.5	95.37	75.6	66.43	60.63
1110001H19Rik	523.77	414.07	442.23	408.2	349.83	514.27	540.47	542.23	427.57	488.6	515.97	502.27	272.73	289.77	288.5	310.4	485.93
Mrps24	165.9	164.2	152.23	156.63	143.8	152	153.2	194.03	169.23	155.73	153	153.67	127.67	182.2	171.63	163.33	163.37
Cnbp	1123.33	883.2	1138.8	1226.57	749.07	1290.3	1409.3	1216.3	797.93	677.53	594.2	457.33	633.4	489.3	591.5	586.5	845.13
Cnbp	12.2	20.77	9.63	12.07	6.47	6.43	14.57	4.5	8.3	14.67	17.53	17.33	9.6	11.27	6.4	5.47	7.9
Cnbp	425	503.97	589.57	526.6	419.77	603.03	599.67	625.77	541.17	422.83	356.77	402.1	440.67	416.33	459.93	449.43	523.57
Pdlim3	50.5	40.8	44.83	45.5	56.6	86.07	75.2	98.3	62.67	28.6	30.23	41.27	22.67	50.93	67.6	103.33	51.8
Fbn1	353.93	640.07	465.3	338.17	748.7	629.1	568.13	257.43	161.77	98.8	79.77	54.37	151.8	166.27	164.2	309.27	402.13
Ubl1	769.03	491.3	571.13	546.23	437.67	770.7	887.17	934.43	780.1	463.1	419.37	485.17	638.6	441.87	478.5	451.73	580.53
Col4a1	983.2	1054.37	916.53	1150.27	1358.5	1293.53	1297.6	1015.5	706.53	588.07	504.8	318.03	363.73	428.93	509.7	662	834.77
Hig1-pending	60.57	63	62.77	45.1	47.23	60	51.07	52.33	69.67	111.37	94.07	124.93	58.97	68.5	69.17	61.23	69.93
Mfap2	142.03	216.83	139.1	269.93	510.93	255.63	158.2	139.97	114.43	105.63	100.47	105.8	78.23	95.23	98.73	172.53	114.53
Hs1bp1	95.2	93.17	99.93	76.57	80.53	93.57	118.07	134.4	112.33	114.4	141.53	125.4	148.77	120.37	113.63	94.53	85.33
D9Wsu149	141.6	112.57	131.07	127.4	108.37	176.77	180.3	170.7	152.37	101.23	82.73	79.23	119.07	108.1	101.6	91	138.53
Nsg1	1.87	1.3	1.67	1.5	1.97	3.17	1.47	1.13	1.9	2.37	2.17	1.97	2.47	1.43	2.27	0.7	1.2
Ppp2cb	181.4	153.63	209.17	227.7	163.07	224.9	196.77	189.6	185.93	100.7	85.5	108.57	242.23	234.73	220	198.33	209.43
Igbp1	187.37	151.27	186	167.87	160	200.33	285.3	362.77	289.03	244.83	226.17	209.6	269.7	305.47	239.57	176	168.97
---	12.57	5.6	6.03	11.33	6.77	5.13	7.43	8.37	9.83	16.93	22.9	26.5	18.33	15.83	18.2	11.03	5.9
Dscr3	135.4	165.33	141.43	130.33	184.87	163.17	145.37	145.43	120.1	69.93	75.37	86.4	117.33	135.97	122.5	179	148.3
Banf1	364.43	375.77	410.87	491.6	390.2	467.8	605.7	615.73	480.2	463.2	516.73	447.53	557.77	374.87	394.33	361.8	347.87
E430034L04Rik	296.33	244.43	339.3	265.53	173.53	295.6	254.67	203.27	145.03	88.7	83.13	66.93	140.3	119.83	136.87	170.27	265.73
Calu	397.23	435.63	509.47	481.03	445.63	490.87	470.47	447.93	298.83	452.83	373.47	317.83	334.8	285.53	283.7	248.77	338.53
Nasp	7.1	7.07	14.03	23.43	24.43	25.17	30.3	29.5	15.63	7.1	8.73	4	9.27	18	9.27	10.27	11.67
Dag1	580.07	601.27	591.7	635.4	826.53	707.07	746.43	695.6	629	301.8	344.67	304.8	308.47	375.63	423.8	550.83	581.2
Col6a3	1478.47	1369.97	1384.6	1476.9	1685.43	1344.97	1261.87	880.77	420.6	184.87	173.53	96.47	157.6	294.03	287.03	543.43	1072.87
Arha	40.93	50.37	34.77	51.5	48	38.3	34.6	23.93	39.2	76.03	61.07	88.2	61.87	59.2	65.23	55.5	46.63
Arha	508.33	471.53	510.97	324.77	311.4	374.7	398.2	395.33	299.77	348.33	313.97	249.43	501.77	345.93	441.7	403.07	421.23
Arha	507.1	539.6	559.43	592.9	510.77	408.87	514.63	459.3	494.63	467.5	433.4	366.23	495.63	287.63	324.17	363.27	521.07
Srprb	11.87	19.87	10.43	10.17	9.1	8.8	10.6	10.13	9.63	39.8	34.43	23.87	6.3	19.3	6.17	8.27	16.07
Ltf	278.43	339.27	349.97	147.8	110.2	84.1	113.33	269.17	578.93	2302.07	2174.07	3574.07	7112.77	7060.43	7033.63	5212.63	1318.93
---	1.87	2.17	0.8	1.37	1.3	1.03	0.9	0.97	2.03	1.77	2.83	3	2.2	3.43	1.4	1.5	0.97
---	2.3	3.63	1.37	6.17	4.43	0.87	1.67	1.9	1.37	3.47	2.7	5.73	3	2.4	2.2	2.5	1.97
---	2.6	6.6	7.3	5.97	2.83	2.83	2.5	1.57	3.83	4.73	2.6	8.07	4.07	2.53	4.27	1.1	5.8
---	7.97	8.77	4.67	6.93	9.17	6.77	6.13	5.73	9.13	12.57	11.63	14.23	9.6	7.5	7.8	7.67	6.27
---	5.1	5.1	3.47	5.5	7.1	4.03	7.97	4	5.8	5.23	5.6	7.93	8.53	4.23	4.3	6.57	7.67
---	1.43	7.2	2.7	1.9	2.43	1.37	2.3	1.6	1.77	3.5	4.53	8.3	6.73	3.93	2.3	2.77	2.63
Epha6	14.33	13.3	9.4	15.87	25.5	10.7	7.33	5.4	7.93	21.2	21.17	18.37	14.2	18.77	19.23	17.1	18.27
Itm2b	1990.57	1418.33	1810.83	1659.67	1344.4	2037.83	1529.43	1314	1327.37	750.93	614.93	701.77	1111.87	1551.5	1535.6	1605.37	1903.8
---	3.4	5.7	4.7	2.23	6.33	1.9	6.33	2.07	4.07	3.67	5.23	6.33	3.93	3.07	4.57	5.2	2.43
---	0.5	1.47	0.5	0.7	0.7	0.4	0.77	0.37	0.93	1.83	1.23	2.1	0.87	0.77	0.73	0.57	0.73
---	8.13	6.13	4.83	5.83	7.1	1.47	2.27	3.07	3.5	6.77	8.1	9.97	4.9	3.47	1.23	2.27	2.67
Chx10	7.3	12.8	4.27	12.87	9.47	10.2	10.27	10.13	10.87	20.23	17.27	21.73	11.53	15.3	17.7	16.47	14.23
Cacna1s	42.27	35.83	23.47	23.23	21.6	26.43	17.2	19.07	22.13	44.33	33.1	46.37	24.33	27.3	32.8	31.5	28.1
Rpl5	3473.93	2891.5	3464.2	3769.8	3590.5	3392.7	3889.13	3202.37	3697.17	3890.8	4070.13	4854.13	3581.07	3349.2	2853.43	2966.03	3252.73
Col1a2	2131.63	2410.7	2554.83	2812.03	3446.5	2429.5	2609.5	1863.3	1035.77	533.33	556.37	182.23	373.57	912.2	835.5	1500.77	1803.2
Chrna7	36.87	45.57	26.83	44.63	61.07	33.07	42.9	39.8	61.77	84	86.1	86.27	65.37	81.43	51.9	43.7	40.2
Scn7a	52.43	33.03	34.1	27.97	10.83	32.9	30.87	28.27	16.87	11.93	6.33	8.57	14.3	17.3	26.3	24.9	28.2
Lcn3	4	6.3	3.03	3.07	3.07	1.77	3.6	2.73	3.8	10.97	5.53	10.67	7.83	5.13	5.6	4.3	3.77
---	3.53	3.07	2.07	2.77	2.8	3.5	2.4	1.5	2	5.03	2.93	8.13	2.3	2.43	2.77	1.73	1.83
Calcr	1.93	2	1.03	1.47	1.33	0.8	0.93	0.6	1.03	1.73	4.33	1.73	0.8	1.37	0.97	1	1.83
Tnfsf8	5.3	7.17	3.03	3.53	4.97	2.13	3.67	3.33	2.93	4.93	4.7	5	16.4	2.5	4.73	3.4	4.53
Rps3	3541.1	3197.03	3494.6	3582.13	3649.07	3361.3	4797.27	4328.73	4401.53	3797.57	3743.9	4611	3310.67	3111.23	2751.07	2900.93	3051.6
Gabrb2	8.43	20.43	16.73	9.8	10.97	5.53	10.53	8.63	12.2	19.27	24.2	13.13	16	12.37	13.27	5.5	13.83
Muc10	4	4.43	4.47	9.77	6.3	4.83	3.97	7.6	8.87	9.43	19.53	31.63	69.07	21.33	17.17	7.07	7.83
Htr1a	20.67	14.4	12.47	21.1	13.23	9.67	15.4	12.37	7.87	11.03	11.6	16.77	14.1	18.67	21.47	11.1	16.27
Icam1	7.5	20.9	12.67	5.57	4.77	7.13	6.83	3.07	4.5	8	5.63	5.83	10.13	11.77	6.03	5.5	3.97
Fzd6	3.3	15.63	4.23	6.77	13.57	8.07	12.57	16.73	18.9	17.9	12.23	11.4	6.4	13.57	13.9	14.1	8.07
Fzd7	27	38.83	13.77	30.23	47.2	25.23	20.83	24.57	24.27	52.63	31.33	34	35.7	44.97	51.83	44.13	32.23
Il18r1	21.57	24.67	18.1	17.8	16.63	23.87	18.73	35.07	36.57	26.87	22.6	15.23	17.03	12.43	10.93	12.4	21.97
Cep2	14.1	15	20.8	17.6	17.77	16.77	18.23	8.53	13.97	12.2	20.2	25.8	8.5	8.33	8.5	8.8	12.77
Gsh1	8.77	24.47	17.57	17.5	26.13	13.97	9.5	13.3	23.07	13.2	13.13	45.4	17.67	10.47	11.03	7.97	20.53
Gcet	12.93	16.5	7.6	10.9	13.83	11.87	12.3	9.9	12.2	16	14.63	20.3	13.77	18.87	7.53	6.9	10.5
Prkcl	25.33	30.03	16.03	23.6	30.23	15.43	22.1	18.53	29.97	40.03	60.9	46.97	38.6	31.57	38.33	31.6	22.83
Shc3	2.77	4.3	1.9	2.67	2.27	1.77	1.67	3.07	3.13	3.23	2.13	2.67	2.03	1.97	2.27	1.9	1.57
Etsrp71	11.17	21.73	15.07	12.37	20.03	19.13	10.3	11.43	35.13	27.03	26.03	20.43	31.67	55.23	39.07	29.57	19.97
Rcvrn	4.3	5.57	2.93	4.4	4.6	2.23	3.43	2.47	3.9	6.2	8.17	7.73	6.13	4.83	4.1	4.6	4.83
Htr5a	81	90.4	69.87	79.77	89.6	48.97	55.9	49.53	51.07	68.57	60.67	89.4	83.17	62.8	61.73	66.33	72.53
Ofa	1.63	6.17	1.83	1.7	2.1	0.8	0.37	0.6	1.07	2.93	1.53	3	3.73	4.43	1.2	0.83	1.83
---	1.03	1.63	0.8	1.27	4.2	1.57	0.83	0.53	0.5	1.93	4.2	6.1	4.17	1.73	0.63	1.17	1.5
Hsf2	3.43	5.07	2.43	2.53	4.67	3.53	3.17	4.13	2.97	9.3	3.9	10.3	3.63	3.93	7.23	2.6	2.17
Npn2	3.5	6.8	3.5	4.77	4.27	1.27	2.67	4.13	2.7	5.6	12.63	10.83	3.83	5	2.5	3.37	4.03
---	29.83	41.83	46.5	52.23	61.97	32.4	36.33	31.5	44.43	57.37	48.63	65.23	75.37	66.27	49.53	65.17	49.4
Zfp2	11.5	21.47	23.23	18	19.37	14.53	14.27	9.93	13.63	7.73	8.2	17.07	23.4	8.77	9.13	18.23	16.37
Mitf	14.4	11.33	6.67	10.9	12.37	8.3	4.77	8.03	6.67	5.73	11.1	14.57	13.13	13.9	10.27	10.87	6.47
Cxcl2	6.4	7.4	3.2	3.7	4.3	4.87	4.63	5.5	4.6	6.77	7.87	8.03	4.4	5.73	13.63	13.47	4.83
Mc1r	32.47	21.33	23.77	26.53	48.8	24.2	18.4	12.6	24.63	38.67	16.27	25.63	23.4	36.67	44.53	35.37	32.2
Myf5	2.2	4.53	2.03	1	1.07	0.77	1.4	1.17	2.03	1.27	1.47	2.37	0.83	1.3	1.7	1	2.43
Rag2	5.43	4.2	2.7	3.03	3.43	2.73	4.1	2.2	5.67	5.17	5.57	6.07	3.17	4.53	5.97	3.63	3.7
Tnfsf4	5.8	4.43	3.8	1.6	2.27	1.87	3.47	2.43	1.37	8	8.8	12.03	6.2	3.97	2.5	1.8	2.7
Anxa2	141.4	187.7	159.97	161.43	194.27	108.27	145.1	144.7	181.03	296.6	282.53	322.07	250.93	192.77	184.03	192.97	173.37
Zfp29	4.17	9.4	3.7	7	8.1	7.1	8.17	4.5	12	4.33	5.4	5.83	14.17	5.27	7.9	4.07	5.47
Phxr3	3.93	7.13	4.47	4.83	5.83	4.63	3.97	1.47	3.9	7.77	4	13.43	7.27	4.47	4.37	6	6.23
Npn1	9.77	12.2	11.8	14.9	13.17	7.13	9.6	6.7	13.5	9	17.77	12.5	13.37	12.33	13.57	13.07	9.43
Rds	9.57	8.67	4.83	8.4	8.97	4.4	4.9	4.07	7.27	10.63	13.9	12.2	8.77	6.6	9.33	6.37	5.63
Htr1f	2.67	3.27	1.63	1.8	8.13	4.33	4.57	0.93	4.53	4.83	4.97	3.8	2.63	2.67	1.63	1.2	4.7
Dvl3	6.3	10.13	7.83	5.3	11.57	4.63	5.13	6.4	15.3	38.67	63.2	49.93	15.9	21.93	14.87	7.7	6.63
Zfp92	9.13	9.93	8.47	10.27	9.97	4.57	5.97	3.37	4.83	6.8	7.93	10.4	11.17	8.2	10.2	6.23	12.73
Pctp	7.4	5.5	7.6	9.23	10.17	9.77	9.17	9.03	9.13	4.53	10.37	6.2	3.4	13.97	13.43	9.97	4.5
---	12.23	6.1	11.63	5.03	10.57	5.63	10.37	6.93	10.33	22.7	19.97	29.8	34.13	31.73	23.27	14	6
Map3k2	1.57	2.97	2.17	1.2	1.33	1.8	0.83	1	1.13	1.3	1.6	2.87	1.37	2.9	2.03	1.9	1.7
Lcn4	5.23	4.6	3.07	2.37	2.63	2.2	1.67	2.73	1.77	3.03	2.83	5.53	1.6	2.73	2.07	1.7	2.5
Acvr1b	23.33	25.23	18.87	20.23	22	13.1	23.4	19.5	33.23	58.57	47	56.3	40.2	34.93	33.13	22.83	16.13
Sema3c	32.67	19.67	21.7	8.3	21.5	24.63	20.43	22.57	17.8	4.03	4.23	3.07	7.03	9.1	11.93	18.57	26.73
Ddx6	131.07	104.2	139.5	145.63	154.5	142.9	160.93	139.73	175.33	226.63	229.67	263.47	188.73	156.17	133.33	125.03	147.9
Atm	4.83	15.13	9.6	15.67	23.2	10.27	10.4	5.8	15.43	30.23	17.93	19.4	11.37	21.03	16.33	10.77	6.9
Cncg4	3.9	5.8	6.5	6.53	7.23	6.67	2.9	4.7	4.07	7.57	6.13	27.27	7.33	4.7	2.97	2.4	6.17
Gli3	13.2	11.87	12	9.17	12.97	10.57	6.87	11.27	16.2	18.33	14.5	20.07	9.7	12.33	11.43	15.57	9.17
Syt2	9.43	11.43	5.2	20.17	15.5	6.47	9.53	10.57	16.03	14.97	25.3	18.87	15.13	8.8	14.77	9.47	7.43
Hsd17b3	14.3	9.87	5.97	8.07	4.2	5.5	9.33	6.7	7.2	7.67	19.2	19	14.27	4.7	5.87	9.1	11.93
Foxl1	56.8	68.5	56.03	61.27	73.57	42.9	52.63	41.2	52.4	100.57	129.5	152.3	92.83	79.6	66.07	64.17	65.6
Ppnr-pending	9.43	24.3	10.43	16.3	23.27	13.03	3.5	7.53	10.77	8.83	8	17.03	8.2	10.13	11.4	12.33	3.13
---	7.77	12.57	3.83	11.37	10.4	3.07	6.27	7.17	9.53	18.53	15.93	22.8	22.8	10.17	11.6	6.1	9.27
Kcnj3	13.7	10.1	7.37	4.77	12.57	5.03	6.57	9.77	10.1	9.57	7.63	12.73	15.63	8.1	6.77	16	9.13
Bid3	6.27	6.4	5.43	2.17	5.07	2.37	2.83	2.4	7.97	9.73	8.23	5.63	4.97	7.1	7.27	3.03	8.6
Mtnr1a	2.27	4.67	1.8	4.3	2.5	2.03	2.57	3.63	2.57	4.7	8.6	11.03	9.6	2.67	3.43	3.13	4.23
Doc2b	18.13	13.2	17.2	13.6	10.37	13.27	11.53	12.6	18.03	20.6	32.5	22.57	33.37	21.97	17.27	14.73	19.27
Lhx5	3.97	7.03	3	2.83	4.47	1.7	3.1	2.77	2.3	3.57	4.4	4.9	4.77	4.1	4.1	4.2	4.33
Zik1	3	4.53	2.7	2.2	2.6	1.67	3.3	2.47	2.6	1.93	3.07	2.13	2.93	1.73	4.33	1.67	2.1
Stra8	6.33	2.73	0.97	2.07	1.47	2.53	1.43	1.07	1.57	3.87	4.07	3.53	2.47	3.8	2.1	2.5	2.5
Mylc2pl	4.6	5.97	4.77	2.97	3.63	2.93	4.33	2.9	4.3	6.2	6.23	10.97	5.67	3.47	4.2	4.93	4.23
Pace4	64.9	59.57	39.43	41.63	99.43	55.4	55.53	53.53	83.33	51.87	34.93	39.97	52.67	50.9	60.47	61.17	46
Glrp1	3.63	3.9	3	2.57	3.57	1.6	2.27	1.8	2.23	4.6	3.07	4.93	3.6	3.23	2.8	2.67	2.83
Cplx1	33.13	23.83	16.83	20.03	25.1	13.67	16.53	14.8	25.73	22.4	25.93	28.2	26.1	22.77	22.17	26.1	20.7
Cmklr1	18.63	5.8	3.17	8.53	6.27	1.83	5.23	3.77	7.77	9.47	10.37	13.03	6.57	6.5	6.5	5.13	6.17
Cyp19a1	6.83	9.63	3.47	1.9	6.13	2.67	1.3	2.13	1.9	3.3	4.23	9.1	1.87	2	3.37	2.33	6.03
---	2.1	8.8	0.77	0.67	3.9	0.77	4.53	2.63	5.9	6	3.67	2.43	3.1	3.43	5.63	3.8	7.4
---	1.03	2.27	0.93	1.87	2.2	1.03	1	0.7	0.97	1.1	1.5	1.57	1.6	1.43	1.33	1.6	1.7
AA410130	2.6	2.43	2.03	3.57	1.13	2.77	1	1.37	0.47	1.37	4	4.93	2.63	2.9	1.7	1.97	2.53
---	4.03	5.47	3.2	3.5	4.63	1.9	2.4	2.13	2.7	3.47	3.63	4.53	4.03	3.83	3.37	3.63	3.47
---	0.97	1.7	0.63	1.17	0.97	0.43	1.43	0.73	0.97	0.8	1	3.13	1.23	0.77	1	1.03	1.7
---	5.3	8.27	3.83	6.77	7.5	4.33	2.23	3.57	8.97	2.83	25.87	12.67	13.5	7.77	4.13	8.13	6.57
Ppia	4834.93	4061.83	4845.43	4653.87	4390.47	4665.97	5041.67	4393.73	4520.5	5910.97	5918.97	6092.43	4493.13	3227.97	2941.67	3476.13	4456.97
Slc7a1	4.47	5.37	1.5	3.53	4.03	1.83	2.6	1.67	2.3	6.57	6.5	5.83	5.23	3.13	2.57	1.7	3.83
Fcer1a	4.73	6.3	6.57	4.83	7.67	5.03	4.83	3.63	5.03	2.27	3.83	3.97	2.2	1.6	2.77	2.1	9.9
4732420M22Rik	45.6	62.47	49.63	51.5	79.67	45	46.87	47.57	65.03	77.27	69.27	69.63	61.13	79.5	65.3	50.1	40.7
---	1.07	2.83	2.23	1.77	1.5	1	2.23	3	1.37	4.67	4	4.53	2.2	5.4	1.7	1.13	1.5
Rps7	3011.27	2534.47	3146.37	3019.07	2872.27	3387.23	3985.1	3577.67	3693.83	3459.1	3326.2	4400.3	2900.4	2516.77	2227.33	2469.97	2952.9
Arbp	4169.3	4439.2	5200.33	5199.43	5781.27	4727.9	5938.53	5355.8	6290.3	7039.8	7416.5	9335.87	6153.3	5618.23	5147.37	4759.8	4327.57
Gapd	1793.07	1869.43	1720.17	1353.3	1535.33	1770.27	1660.17	1581.77	1748.37	1006.27	897.57	1250.33	1602.43	1745.37	1589.57	1476.03	2144.6
Gabra2	7.43	4.47	4.03	4.5	8.57	3.17	2.97	4.63	5.47	4.9	19.7	17.4	12.77	6.5	7.9	7.6	5.97
---	8.2	17.8	5.9	11.8	14.87	5.03	6.77	11.8	7.2	25	16.23	13.8	14.47	14.73	14.8	5.53	10.3
D930050G01Rik	21.23	26.13	18.57	20.6	23.5	14.57	19.53	17.63	17.5	23.9	24.03	28.5	30.57	19	18.73	20.43	20.37
---	21.47	29.1	23.67	24.13	30.73	18.8	16.27	16.93	16.13	19.8	22.2	23.27	32.97	25.23	25.63	26.4	16.6
---	7.03	11.8	6.4	5.8	6.67	4.43	5.93	5.27	9.4	18.6	35.37	27.17	14.37	11.17	7.9	6.2	8.17
---	5.33	7.97	4.2	6.63	12.57	4.7	8.93	7.13	3.73	27.63	32.6	21.87	25.23	8.57	14	7.93	6.9
C76746	57.9	48.97	40.73	44.2	49.1	43.1	37.4	34.97	27.23	30.97	23.03	34.13	27.93	32	34.2	48.8	50.4
1810054D07Rik	38.67	35.63	31.73	43.07	26.47	19.87	44.5	38	37.43	54.53	45.8	46.5	45.83	50.03	51.87	51.4	49.47
---	4.1	5.9	4.9	4.07	3.43	3.13	3.77	4.53	4.9	8.53	5.9	9.9	7.6	3.17	2.6	3.1	2.33
---	11.13	6.03	5.47	9.53	6.83	6.77	5.4	6.3	7.87	11.83	8.37	17.7	19.17	9	9.33	3.53	10.23
---	44.87	34.07	44.7	37.9	56.2	31.87	38.9	43.87	58.13	59.63	60.57	67.8	55.1	51.53	49.33	47.33	48.07
---	45.53	43	33.33	40.37	56.43	29.77	34.97	32.7	38.33	71.63	68.23	89.73	51.77	48.6	34.6	39.17	46.83
---	10.73	10.5	8.37	12.2	13.43	5.97	9.57	8.87	11.37	7.03	15.33	21.37	12.03	11.57	13.8	13.07	11.6
Bub3	1.97	3.37	1.7	1.3	3.3	1.6	1.43	1.03	6.17	3.53	7.23	7.43	4.77	1.77	2.1	2	3.17
---	7.93	11.97	14.53	9.53	12.2	8.43	7.33	12.9	11.53	23.93	24.57	28.5	26.33	21.13	22	12.93	8.37
Eif4enif1	6.3	6.83	6.8	5.9	10.17	3.83	5.47	3.23	6.67	5.23	6.57	6.67	3.73	14.13	9.13	12.23	7.23
---	16.2	13.03	17.47	13.07	12.83	7.7	9.57	11.1	14.5	12.2	24.2	23.03	17.4	15	13.37	10.23	7.67
---	3.03	3.77	3.2	5.33	3	2.17	2.27	1.13	2.03	4.8	8	6.63	3.93	7.03	6.17	2.33	2
---	20.97	16.63	10.73	12.6	10.7	7.43	9.17	10.73	18.57	14.17	19.67	19.27	23.63	5.7	13.27	10.1	15.5
---	13.13	3.17	5.27	4.4	7.37	5.73	1.37	1.37	2.47	9.93	2.77	3.53	3	3.23	2.6	2.17	3.27
---	16.13	9.77	17.43	13.77	23	7.33	5.4	10.67	9.97	7.77	16.67	15.4	12.27	12.67	19.6	14.27	7.57
Ran	1744.1	1531.37	1811.8	2153	1882	2323.03	2600.37	2277.87	2075.67	2056.1	2042.5	1262.97	1878.77	1182.97	1223.9	1410.33	1802.93
Ubb	6629.57	5019	6141.17	6133.5	6069.73	5672.9	6647.03	5658.67	5762.4	6056.6	5232.13	4080.73	7129.4	5988.77	5257.53	5423.07	6082.2
---	1.83	2.97	2.97	1.5	2	1.33	1.1	1.7	4.33	1.13	3.87	2	2.03	1.3	1.93	3.83	4.3
D17H6S56E-3	15.03	16.77	13.8	13.77	15.73	10.67	12.83	12.5	13.63	12.77	14	13.1	12.03	13.7	14.97	14.17	14.3
Artn	39.53	48.7	42.93	17.17	39.97	16.6	24.87	29.97	32.87	42.17	55.7	33.53	49.1	51.23	33.83	30.7	27.73
Tcrb-V8.2	17.73	24.47	13.03	15.53	22.63	10.9	8.37	13.27	24.03	29.67	39.7	34.17	28.27	17.4	21.77	14.33	18.9
Olfr41	24.3	14.5	6.67	15.13	14.13	7.93	7.07	15.03	20.37	14.1	16.57	51.73	24.33	12.37	9.07	12.03	13.8
Olfr49	15.83	12.23	13.13	8.8	20.6	12.27	13.63	12.17	19.03	31.17	31.63	33.7	26.1	16.6	18.47	19.63	14.9
Gpr44	76.97	111.97	74.47	81.3	115.7	56.87	76.67	77.2	101.3	137.4	120.3	158.8	125.17	123	130.9	120.13	80.8
Gja8	15.3	11.37	5.27	7.73	17.87	7.57	5.5	4.7	13.63	20.37	20.47	23.8	14.73	11.2	13.67	7.97	11.6
Cyp2d10	2.03	3.27	1.83	2.5	2.9	1.63	2.4	1.23	3	2.57	2.4	2.27	133.03	100.8	168.57	129.8	2.2
---	2.83	4.73	3.03	2.87	2.63	2.07	2.6	2.3	2.6	4.27	4.23	4.43	3	3.23	4.77	3.33	8.87
---	18.93	24.23	19.33	26.6	27.87	19.13	19.7	14.33	18.63	6.37	15.47	14.4	7.27	14.47	13.9	9.47	19.67
---	28.03	39.83	36.87	35.5	43.77	19.4	27.27	15.33	27.13	39.83	39.3	53.6	49.23	50.23	43.8	32.73	40.43
---	23.17	32.6	22.93	27.93	19.97	20.97	17.23	26.03	35.13	43.2	35.47	65.77	35.9	17.63	15.17	15.9	25.73
---	164.5	182.53	159	209.17	168.47	139.2	153.6	150.7	167.77	228.9	73.97	85.47	106	104.67	150.23	133.57	100.6
G6pd2	16.07	27.7	15.67	16.8	12.7	10	10.63	10.9	17.37	15.8	18.3	23.5	14.63	20.4	10.97	11.2	19.5
G6pd2	254.6	351.5	205.53	132.27	161.8	170.1	172.67	169.63	276.07	378.6	395.5	488.9	172.37	260.77	228.43	232.43	284.4
---	49.27	51.1	48.07	47.57	48.53	62.13	71.37	90.87	80.77	26.57	34.7	37.13	57.9	50.93	62.83	63.07	38.27
---	4.47	5.13	3.8	1.97	1.63	2.5	2.33	0.87	1.87	4.07	4.43	3.93	2.47	3.3	2	1.53	4.03
---	0.47	1.07	0.73	2.33	2.1	0.33	3.1	1.1	1	0.67	1.77	0.97	0.93	0.77	1.1	2.27	0.97
Ptprc	57.93	69.6	44.23	35.73	29.9	31.2	24.77	25.43	24.6	8.1	7.6	5.73	15.73	22.93	20.07	34.83	36.07
---	3.8	5.83	5.93	3.1	3.6	5.53	2.73	6.27	5.77	6.1	8.53	21.47	5.3	5.37	7.2	4.33	4.03
---	66.53	77.13	41.1	49.2	65.9	40.87	33.9	36.6	51.67	56.47	73.2	65.07	59.93	53.4	63.1	55.87	46.2
---	57.57	73.37	29.5	46.73	71.63	39.7	44.33	37.83	60.6	75.5	78.97	94.93	55.63	73.63	78.53	65.9	57.43
Kcnd1	7.07	7.1	5.07	10.63	8.07	3.73	4.37	7.3	4.33	6.07	7.73	18.9	5.3	5.9	5.13	5.93	4.67
Olfr15	22.3	8.73	8.47	14.23	19.1	8.07	14.77	7.6	7.9	20.2	13.93	18.47	21.03	11.73	11.83	16.27	14.43
Pou3f3	4.67	13.8	4.27	5.37	12.53	8.2	5.47	4.57	10.93	16	19.27	28.13	19.67	9.77	9.47	8.13	15.6
---	2.5	4.67	3.07	2.93	3.53	2.3	2.27	3	3.07	25.53	21.07	14.2	62.33	113.23	67.43	25.8	3.63
---	20.2	24.3	18.4	36.73	55.43	25.23	16.73	17.03	16.67	24.1	31.27	32.27	38.4	67.43	53.5	41	38.43
Kcnb1	5.67	7	3	5.53	7.37	7.33	8.43	5.03	8.43	8.5	6.8	8.63	6.87	3.37	4.1	5.47	7.47
---	6.7	8.93	5.3	5.17	5.77	3.8	4.47	3.93	4.47	8.03	9.03	14.7	8.33	7.63	7.83	5.1	6.13
Tal2	9.07	5.5	4.47	4.67	9.2	2.3	4.2	2.13	4.3	6.1	7.17	12.17	9.4	4.9	4.37	4.27	2.33
Tcrb-V13	9.27	10.37	2.37	5.4	14.3	4.2	5.63	2.53	7.13	15.9	14.13	14.7	8	5.13	6.37	3.93	12.27
Grin2b	16.07	6.03	6.07	6.53	14.07	7.83	15.07	11.47	13.5	41.8	64.93	44.5	13.37	18.73	8.87	11.53	19.73
---	11.23	11.97	7.33	3.63	7.6	4.1	2.87	5.57	9.03	14.27	9	15.97	7.1	7.97	10.5	8.23	4.27
---	5.93	7.23	5.63	11	8.17	4.27	7.87	6.57	8.67	9.8	12.6	14.03	11.2	10.37	11.63	8.4	8.8
Tuba-rs1	4.47	5.8	4.03	4.67	5.87	2.5	4.6	4.63	3.97	5	4.9	6.93	4.13	3.7	3.13	4.77	5.13
Wnt7a	4.1	7.1	3.37	3.67	5.07	2.57	3.53	2.5	4.23	5.93	6.73	6.23	3.87	4.37	5	2.83	4.1
Ifnab	29.73	34.53	22.17	33.17	34.67	19.8	18.63	27.1	35.57	66.37	82.47	108.27	68.6	44.73	37.63	32.17	22.63
Sstr1	2.27	3.77	1.73	2.4	2.67	1.73	2.3	1.57	2.03	4.77	3.33	5.6	2.3	2.6	2.03	1.67	2.13
---	20.23	8.3	8	11.97	22.47	17.83	15.57	4.37	15.03	24.03	35	92.07	88.6	186.93	329.63	232.33	125.1
---	8.23	8.47	3.17	5.87	9.5	8.2	4.33	4.2	12.57	17.43	17.87	85.17	50.5	111.3	210.5	155.13	73.23
---	2.23	2.27	1.9	6.6	7.33	5.13	4.87	1.77	7.67	7.07	7.73	8.33	8.63	2.73	1.73	3.37	1.9
---	8.33	2.43	5.2	5.67	3.53	2	3.17	2.43	3.33	9.5	3.57	6.37	8.83	1	3.27	5.5	8.2
Fbs1	37.77	37.53	21.67	38.37	53.6	27.13	20.7	29.87	43.7	57.77	46.6	45.37	41	46.9	54.77	49.2	23
---	13.83	13.53	13.2	10.43	11.2	10.73	9.83	10.87	9.87	30.13	24.87	29.5	37	31.5	114.27	61.1	17.9
Lcp1	5.3	5.7	3.17	8.53	8.2	3.57	5.3	4.47	14.87	18.03	12.2	11.33	22.93	40.53	43	36.33	3.03
Pla2g5	8.7	10.23	3.6	4.07	8.2	2.67	3.6	2.2	8.73	6.33	7	11.33	7.53	7.17	5.47	5.53	3.6
Igk-V8	4	5.03	2.17	1.97	2.43	1.6	1.73	1.6	3.6	8.03	4.83	23.6	22.8	64.07	81.57	62.77	196.73
Igk-V8	10.2	6.7	8.63	9.07	4.5	13.2	6.03	8.4	12.57	16.83	12.23	47.2	46.23	78.33	89.17	82.9	111.2
Igk-V8	47.43	59.17	29	29.43	23.27	58.33	36.73	15.73	65.43	27.8	44.33	336.67	365.4	947.83	1261.23	1209.87	1175
Igk-V38	4.77	10.2	6.5	6.3	11.7	9.73	6.1	3.73	9.4	9	8.87	25.77	11	11.1	16.67	12.47	9.63
Galnt4	21.83	27.93	19.1	19.03	24.13	12.63	23.97	14.83	24.47	32	41.03	35.87	33.3	32.7	27.87	24.67	17.37
Nkx2-3	14.1	7.53	9.27	12.4	4.73	5.23	7.83	3.67	10	14.87	12.87	12.9	19.27	12.4	10.53	5.6	5
Cdk5r2	6.77	5.57	7.93	5.17	12.3	6.57	5.73	17.1	26.93	43.83	32.4	60.43	32.23	7.47	5.53	7.07	6.03
---	6.43	11.67	17.53	6.77	12.77	7.4	17.87	8.2	10.2	32.53	13.1	31.93	12.57	17.17	16.8	34.7	13.03
Dbhl1-pending	5.03	2.67	2.33	3.4	2.4	1.9	3	3.43	3.13	3.8	4.27	12.8	6.5	4.23	5.5	2.63	4.13
---	34.9	52.43	34.13	67.37	48.4	32.8	40.87	44.9	50.23	60.33	48.73	49.6	66.73	63.77	53.67	62.23	65.13
---	19.83	19.9	12.43	21.6	28.17	7.47	16.53	11.73	9.77	21.63	11.57	15.4	32.53	12.17	11.73	16.53	10.97
---	3.2	3.73	3.73	3.67	4.23	2.3	2.2	2.53	3.13	5.03	3.47	6.37	5.3	4.07	3.83	3.63	3.17
H2-M9	38.57	44.53	39.4	45	54.4	33.23	35.9	34.1	32.33	28.57	46.37	54.63	66.57	41.5	30.93	43.5	43.17
Notch2	46.77	31	25.63	15.57	32.97	23.53	29.97	12.17	25.37	51.33	44.17	38.73	31.47	36.97	20.77	19.23	30.5
Eat2	20.17	23.6	15.5	17.3	18.6	10.57	14.67	16.2	23.83	28.47	19.7	31.47	29.33	27.43	25.43	24.8	17.37
Cckbr	97.9	133.23	99.3	107.77	141.27	70.23	83.63	91.07	109.67	178.43	221.7	230.47	180.8	164.77	122.43	117.73	98.13
---	6.07	7.1	5.7	5.4	7.53	3.17	4.57	4.23	5.33	8.9	9.4	11.1	7.4	6.53	6.73	5.77	7.93
Igk-V8	12.53	17.7	11.23	4.3	17.17	8.2	3.47	4.07	9	10.83	6.23	17.77	4.97	13.03	17.83	28.57	17.23
Igk-V8	10.53	21.3	12.9	15.6	16.6	7.77	11.53	16.7	16	21.8	24.97	38.43	14.6	24.83	20.6	30.47	19.63
Igk-V8	9.43	8.53	12.73	10	9.43	7.87	26.83	30.2	42	75.27	83.03	87.03	70.6	29.3	25.6	20.97	16.43
---	3.7	8.27	3.23	5.5	8	4.27	3.57	4.37	2.57	0.9	7.73	2.6	2.47	1.63	2.17	2.57	2.57
---	40.37	62.03	50.27	74.33	134.17	70.87	76.5	62.97	93.13	90	94.83	73.33	52.4	45.9	70.17	78.97	50.4
---	3.43	3.63	3.7	4.5	4.13	3.4	4.27	4.23	8.47	27.07	25.67	26.33	9.87	20.33	20.8	11.6	4.43
---	23.2	37.57	23.8	19.97	20.33	8.53	15.27	11.67	23	34.4	36.07	37.37	27.67	18.47	21.83	28.77	25.37
---	0.7	1.6	2.4	0.9	1.37	0.6	0.4	0.5	3.07	1.37	0.97	1.37	0.6	0.37	0.53	0.63	2.77
Slc18a3	4.93	5.5	2.5	3.17	3.8	2.43	2.03	2.23	2.77	4.3	5.1	8.83	6.43	4.23	3.7	2.97	3.97
---	15	11.67	7	17.7	11.73	5.9	17.8	5.77	12.37	11.5	17.57	23.47	20.47	17.37	9.07	8.93	19.43
Tk2	28.4	59.47	36.17	39.3	46.4	27.67	31.87	35.27	43.93	57.1	45.8	76.77	52.27	51.33	59.77	37.93	30.93
Ap2a1	44.73	56.27	27.77	39.33	58.77	31.03	32.73	33.2	51	66.77	82.8	81.9	36.97	68.7	65.9	44.63	36.37
Plcb3	15.83	16.87	36.4	38.7	36.93	26.1	19.73	18.13	18	23.73	27.2	14.63	9.1	12.3	22.37	13.93	10.2
Lamb2	109.97	117.9	86.37	90.43	118.67	74.17	74.47	60.6	63.73	61.4	64.43	50.53	47.23	81.37	79.2	80.53	74.03
Mapk9	22	13.67	12.7	16.67	25.3	12.4	14	15.7	15.43	43.77	48.6	53.43	40.1	37.57	43	29.37	16.8
Adora2a	103.07	90.17	76.2	86.43	98.8	55.87	74.93	49.73	66.27	113	109.3	113.17	82.2	94.2	84.13	81.67	81.13
Adora2a	7.27	7.1	5.47	4.93	8.3	4.37	5.47	6.03	7.27	11.37	12.5	17.37	9.83	9.4	8.33	6.47	6.33
1200009I24Rik	21.17	16.9	21.37	24.53	27.73	20.33	24.33	22.67	15.33	18	17.27	15.43	15.73	21.4	11.23	16.9	19.13
Dctn1	155.2	202.07	126.63	167.27	222.23	132.17	101.07	128.8	253.67	173.23	160.67	201.13	147.8	187.07	213.67	198.1	134.4
Pem	5.27	10.53	7.23	5.67	8.8	5.7	6.07	7.63	3.53	8.33	10.97	11.57	6.07	4.63	4.83	4.73	5.53
---	28.8	20.17	29.83	32.47	49.07	29.63	21.23	26.93	11.1	15.57	10.3	17.53	17.87	25.57	26.1	23.3	25.8
Kpna1	55.43	53.6	55.93	51.43	32.23	62.07	56.97	46.67	26.9	47.03	58.17	64.37	48.5	40.37	40.87	40.43	45.8
Cpsf4	98.9	128.33	113.37	120.5	150.63	98.83	120.43	124.5	140.73	157.93	176.27	197.73	166.4	149.77	148.27	148.3	103.63
Trip13	15.33	7.33	8.9	24.7	26.07	23.3	49.1	27.8	14.03	13.6	14.63	10.87	22.37	8.8	3.47	6.67	5.13
Krtap6-1	11.97	5.87	6.07	146.03	16.47	5.43	9.27	10.33	7	7.37	10.1	11.57	20.23	5.17	5.9	3.43	8.1
---	4.9	9.97	8.4	69.63	4.53	6.97	3.77	4.73	5.17	17.87	18.67	20.3	7.43	3.9	4.13	5.23	9.03
Krtap6-1	32.4	35.83	38.73	409.27	28.3	23.2	27.5	27.17	26.43	33.6	46.17	40.83	33.03	26.03	34.5	19.67	28.97
Mcpr	17.5	22	26.33	26.2	24.5	19.63	21.43	14.57	19.73	21.6	15.33	21.67	20.47	16.83	13.23	16.33	18.3
Nudt14	33.53	48.7	66.73	68.13	75.87	51.53	68.07	76.07	93.17	56.7	65.1	47.07	49.97	70.73	69.5	76.43	42.07
Rab5ep-pending	38.2	35.17	32.27	29.37	26.63	23.67	22.97	20.53	24.6	16.77	17.67	8.73	17.1	15.67	16.7	17.5	32.9
Pbx2	35.87	46.37	45.17	53.83	50	35.03	46	51.6	45.8	86.8	74.43	103.73	48.93	52.73	55.73	48.37	31.6
Tnnt1	27.8	38.57	31.57	29.1	33.67	22.8	27.8	26.87	30.5	28	40.87	33.17	38.47	31.6	35.57	46.73	31.87
2210008A03Rik	28.9	27.7	27.67	36.73	31.3	21.9	22.53	20.57	20.17	42.1	28.97	39.83	14.1	31.37	43	21.47	38.63
Mbd3	171.1	224.53	203.93	233.13	260.67	206.97	212.9	227.83	295.53	361.87	341.17	338.7	218.2	281.87	282.63	279.53	195.43
1810030J14Rik	7.8	6.57	4.9	11.33	6.9	7.53	9.03	5.2	4.5	10.2	8.57	13.63	19.77	12.33	14.67	10.17	7.7
Acy1	39.2	39.87	42	65.73	64.6	48.93	54.43	67.23	66.13	71.23	84.5	117.23	67.3	51.4	53.87	51.03	34.37
Pgk2	9.2	5.07	8.9	1.6	5.17	7.53	2.37	2.8	1.47	3.1	1.77	3.03	1.63	5.7	2.3	2.77	3
Scarb2	179.2	183.57	212.5	151.63	144.3	160.47	134.47	114.67	142.4	99.97	87.1	80.77	393.63	467.53	404.43	368.37	188.2
Muc3	2.07	3.13	1.17	2.7	2.4	1.3	1.83	1.13	3.7	3.53	5.77	10.5	3.63	2.37	1.87	1.93	2.37
6330407G04Rik	58.33	79.8	59.03	69.87	86.33	71.47	52.87	55.8	65.53	41.4	43.37	39.07	68.73	68.03	80.57	81.07	56.4
Anxa3	327.8	197.37	267.1	161.43	188.73	243	190.73	126.93	83.1	42.67	35.33	28.7	221.8	128.3	114.43	208.1	293.37
Sgcg	18.93	15.43	7.93	9.07	6.53	7.87	9.53	8.67	8.9	9.07	12.87	9.63	5.47	8.67	11.77	12.17	15.7
Purb	34.03	44.73	35.27	40.8	50.53	26.93	32.2	39.8	50.07	54.43	61.43	50	58.57	51.37	59.53	54.4	28.33
Tcf2	1.5	5.8	2.77	1.5	2.57	3.07	1.33	1.27	1.83	4.8	2.9	8.27	2.53	1.87	2	1.27	1.9
Slc2a8	93.93	117.23	70.8	77.9	106.2	67.5	61.63	56.73	99.43	128.93	149.87	182.1	161.43	147.03	146.67	116.93	93.87
Stxbp2	96.47	155.2	117.47	116.43	162.57	97.33	119.97	150.7	184.87	303.53	271.07	296.67	277.23	236.07	245.43	219.67	108.07
Hspg2	219.13	220.13	152.53	186.23	312.3	114.97	84.07	86.37	131.03	80.5	64.77	32.3	45.1	83.8	56.57	99.6	112.7
Bet1	23.43	37.07	34.5	23.07	22.2	32.83	34.87	40.47	39.6	48.83	60.7	84.27	39.8	39.13	35.73	21.6	32.97
Trap100-pending	134.17	165.67	155.63	163.47	210.53	137.47	121.77	126.33	137.9	144.87	168.23	182.13	119.83	128.23	124.13	147.33	132.83
Ccl25	6.5	15.13	4.9	7.27	4.6	8.23	14.93	16.07	7.37	11.07	17.9	12.2	11.27	12.6	5.8	6.27	8.47
2310061I09Rik	14.67	19.67	21.33	22.63	15.83	15.03	24.2	27.33	22.7	14.93	18.03	12.27	15.03	15.77	15.37	16.67	18.63
Smarcd1	61	82.07	55.67	79.23	81.33	55	66.63	73.03	83.97	113.43	95.17	128.97	116.93	80.13	79.7	73.87	58.4
Sult2b1	17.83	26.93	18.07	31.9	20.63	14.6	10.27	11.53	16.83	23.47	16.37	23.13	22.87	16.57	14.73	21.83	18
Frda	33.6	34.47	28.6	42	34.3	46.4	51.77	53.07	36.3	37.97	27.23	16.27	31.1	26.27	28	27.23	27.9
Gamt	125.8	124.1	75.77	86.73	93.6	89.97	88.5	105.43	83.53	107.43	101.13	61.87	42.13	87.13	85.4	100.47	112.97
Lgtn	77.1	78.53	75.23	86.63	94.9	68.83	100.07	105.4	116.43	160.73	166.63	169.47	190.83	146.53	126.13	100.33	72.7
Cldn4	54.13	161.6	121.97	128.03	183.1	53.43	73.17	70.5	102.27	53.53	48.5	49.73	563.6	203.2	357	231.4	50.7
Sh3gl3	13.43	10.17	11.43	21.77	14.4	14.93	4.67	5.43	4.07	7.1	5.73	11.77	4.33	5.7	8.2	5.2	3.17
4432411E13Rik	12.77	8.73	8.4	12	10.53	10.63	9.27	7.23	13.17	5.07	15.43	12.43	10.93	11	6.27	9.43	13.7
Lmnb2	22.63	42.8	27.7	32.23	47.07	29.7	38.5	38.7	39.4	68.27	78.53	67.1	28.43	41.33	31.87	35.27	28.93
Bat4	9.43	15.57	9.5	8.47	10.1	9.3	8.9	11.63	17.9	27.53	27.7	27.27	16.27	8.77	8	8.6	9.9
Bat4	161.37	139.3	147.7	149.63	172.93	120.27	135.77	135.4	127.43	125.3	113.9	139.07	167.73	183.57	145.1	163.43	145.83
Dmrtb1	11.53	18.5	6.3	8.57	9.13	5.23	6	10.07	10.4	11.43	17.4	19.13	9.63	7.4	4.4	8.33	13.77
Tubb4	69.67	74.87	54.73	56.07	83.2	65.13	56.97	51.67	60.87	65.87	51.4	46.27	50.87	43.17	45.3	50.67	69.87
Viaat	3.83	3.7	2.2	1.53	3.4	2.9	2.37	3.1	1.67	3.07	7.1	5.47	1.87	2.33	2.13	1.23	5.17
Rnf5	187.9	279.6	237.77	233.13	237.3	206.8	227.03	354.43	462.07	1057.43	1064.47	1221.93	439.67	455.97	417.63	316.1	240.2
Fnbp4	42.8	42.93	51.6	57.47	61.07	56.4	40.5	44.03	33.2	17.3	28.1	11.8	25.37	28.63	29.77	30.97	48.2
2200005K02Rik	45.87	43.97	38.8	44.17	43.9	32.93	42.83	49.83	38.33	57.5	58.1	69.43	69.53	25.37	48.77	43.8	36.07
Nmi	40.83	24	38.97	24.4	19.3	41.37	52.17	50.2	46.73	34.33	31.4	26.7	25.77	22.03	14.97	19.37	25.1
Gss	93.33	104.4	81.03	91.47	89.47	75.47	79.83	81.23	106.73	151.67	177.33	161.57	194.93	133.67	142.4	118.53	71.83
Cerk	28.93	23.23	34.73	26.5	33.97	25.5	20.43	16.5	13.53	3.2	3.53	2.13	2.17	8.1	19.57	61.4	27.57
Ace	5.17	9.67	6.37	4.43	9.03	3.5	5.43	8.07	11.37	16.3	15.23	18.57	19.23	16.33	12.53	10.2	7.63
Ddit3	48.77	54.1	54.03	53.73	32.03	42.67	47.7	36.67	35.6	35.63	37.67	27.83	69.23	88.5	81.73	62.73	42.7
Sox4	70.3	175.3	112.97	223.3	374.5	137.9	133.53	154.8	261.97	56.3	46.33	42.27	379.03	447.8	522.9	396.07	75.03
Rdh5	9.8	20.73	9.77	11.2	13.9	13.37	7.57	8.9	10.3	9.3	10.93	13.8	10.33	11.7	9.67	15.07	18.23
2410019G02Rik	51.4	68.23	50.37	62.17	82.83	52.77	51.17	57.63	84.17	136.9	141.97	128.83	93.17	104.73	99.3	69.73	47.23
Mr1	51.47	44.77	32.5	33.17	29.2	45.3	42.77	33.63	19.3	17.9	2.9	3.63	3.17	9.23	11.07	20.07	46.47
Akap2	17.83	22.17	21.97	25.77	15.67	22.97	38.6	36.5	23.67	15.67	28.3	50.33	22.97	26	22.13	20.27	17.93
Cxcl9	102.57	51.13	78.5	59.5	47.53	92.63	86.57	72.53	79.9	38.3	30.83	24.53	16.83	41.97	31.43	38.13	72.3
Stk2	42.47	38.1	50.13	34.33	60.83	44.83	53.2	52.47	42.33	74.13	96.4	66.1	93.3	59.47	61.63	48.6	39.83
Arl6	106.5	77.77	87.1	68.17	53.7	111.07	97.77	81.13	47.27	18.1	18.03	15.43	45.63	31.27	33.67	42.83	79.2
1110033L15Rik	48.5	30.43	45.6	39.4	37.2	36.43	37.9	50.27	49.93	50.1	59.3	69.73	62.03	49.37	36.73	35.77	42.6
Itpr5	107.23	116.43	135.37	153.5	206.07	115.67	68.87	78.37	87.4	57.07	53.5	71.1	187.53	302.53	264	179.5	130.77
Itpr5	59.83	45.7	52.2	78.93	99.9	67.03	41.87	34.23	82.8	105.83	76.97	60	133.83	180.43	153.97	106.83	55.1
Pigh	17.03	14.57	15.07	16.27	14.03	7.93	12.43	10.13	13.83	16.7	19.47	27.87	24.2	16.43	19.4	14.97	8.57
Gt(ROSA)26asSor	187.53	150.1	156.5	162.23	118.3	209.63	247.83	230.57	163.87	80.1	69.67	66.87	140.57	90.57	93.43	95.87	139.77
Dnmt1	137.1	200.37	172.33	288.2	298.2	197.17	239	227.23	177.17	140.3	163.67	128.87	169.47	202.27	208.1	219.37	150.1
Tpd52l1	21	17.3	32.6	42.37	41.33	37.8	59.23	106.03	137.4	264.43	270.23	352.03	173.17	131.23	134.3	79.07	31.43
Apc	70.2	74.43	55.9	52.67	49.63	37.13	52.37	49.23	50.4	98.73	101.83	120.3	85.33	57.17	48.07	43.3	58.2
Hgs	542.33	621.9	491.13	625.67	767.2	448.83	577.9	474.67	610.63	769.5	726.87	846.37	695.23	820.03	917.23	689.43	537.53
Trim41	60.9	55.33	66.3	72.37	68.07	83.1	92.63	87.53	71.37	66.07	66.47	56.17	85.97	59.73	60.53	62.5	65.6
Csf1	146.27	162.53	204.07	173.57	250.57	126.6	141.1	116.33	112.87	64.07	55.2	86.83	106.83	79.6	96.37	149.5	157.37
Peg3	11.37	22.93	12.23	18.47	34.7	12.53	10.83	11.9	9.97	18.1	19.6	23.2	19.87	16.83	16.5	11.17	8.97
Mia	42.9	39.6	48.33	67.97	69.43	135.97	164.07	117.3	43.03	40.07	40.37	49.33	39.77	51.9	40.8	31.97	32.6
Umps	12.57	18.67	10.17	7.67	6.7	15.2	9.77	13.97	18	8.33	13.6	6.17	8.03	14.17	15.03	11	15.17
Zfp106	75.03	65.87	48.7	66.87	110	60	55.43	57.77	91.57	208.67	195.63	192.47	95.9	137.83	132.67	127.07	88.77
Jak2	79	71.83	82.37	85.8	78.47	67.8	61.4	62.57	68.8	52.3	43.7	57.13	75.67	67.03	67.2	64.33	68.9
Wee1	23	13.37	16.17	40.37	28.17	26.9	24.2	30.63	28.6	29.9	40.63	49.27	28.97	18.53	22.8	25.5	13.73
Chd1	83.53	66.37	76.17	93	93.97	89	97.5	88.37	72.23	60.6	51.77	55.43	77.07	75.03	69.23	75.2	71.47
Pja1	565.1	512.83	572.5	616.57	489.73	676.6	593.87	675.13	472.53	457.2	439.3	361.4	401.43	365.83	343.4	393.5	585.67
Pja1	13.33	7.7	10.57	11.97	13.37	14.8	9.23	9.63	7.77	8.13	6.27	7.33	7.2	7.83	3.17	8.5	10.73
Apoc4	4.83	5.9	9.77	14.37	7.27	4.33	9.13	3.37	4.97	27.7	11.43	18.53	13.37	7.43	9.93	15.4	7.5
Timp1	134.83	245.87	276.6	287.1	341.73	231.03	241.87	204.1	147.57	293.37	316.4	456.33	617.73	367.43	311.4	368.53	196.7
Stat1	71.13	78.5	99.97	54.37	46.4	45.6	52.23	58.9	49.4	29.17	27.73	29.77	29.4	44.57	48.4	54.33	66.23
Pigf	33.2	28.83	25	33.63	24.33	27.43	25.27	22.8	27.67	21	21.6	25.67	27.47	27.2	23.5	24.47	26.6
S100b	26.17	21.8	22.5	20.23	13.73	17.1	19.33	17.3	10.57	13.17	23.37	32.5	26.3	10.33	13.43	17.03	18.03
Pfc	149.57	165.3	220.23	116.87	143.6	106.33	92.53	84.73	72.63	52.2	59	39.17	56.37	130.43	154	223.7	174.63
Nedd9	49.63	51.3	46.6	58.17	47.1	47.23	44.73	43.77	54.9	33.1	31.5	38.63	55.77	48.7	102.23	83.8	54.27
MGC38950	22.83	19.37	18.77	23.73	23.37	13	16.67	14.33	17.03	21.7	28.97	32.13	25.6	18.5	18.6	15.5	15.43
Pklr	8.17	9.5	5.5	6.13	8.03	9.2	6.5	6.27	7.47	13.7	17.47	13.5	16.57	9	8.27	7.9	9.17
Pklr	34.03	33.7	19.23	14.4	18.7	14.83	17.63	22.13	16.07	17.7	36.87	13.5	15.8	28.7	9.7	46.57	15.7
Nnmt	254.8	341.8	323.93	313.77	260.33	253	174.07	151.97	100.27	50.77	26.87	17.07	29.07	133.5	145.53	202.87	195.03
Mbl1	12	10.07	7.23	8.27	13.5	7.3	3.03	4.83	7.17	19.07	14.23	10.2	12.13	11.7	11.2	5.4	9.1
Bmi1	245	166.23	208.17	263.83	179.2	312.93	282.23	216.47	170.9	151.53	187.33	183.83	165.93	117.57	118.23	124.27	212.8
Pabpn1	168.43	295.63	193.23	285.57	363.47	145.77	166.93	183.37	264.9	242.73	249.4	201.67	146.27	183.43	239.13	195.6	159.87
Dnalc4	49.2	39.87	39.4	46.37	53.8	35.9	40.63	42.07	54.8	93.07	68.93	79.17	73.27	51.13	58.9	57.83	30.4
Rnf34	55.4	42.97	44.8	56	46.37	66.33	76.5	81.3	82.87	66.77	62.5	54.3	61.6	48.97	57.1	53.73	52.57
Ppp1cc	249.13	182.4	227.47	230.63	204.5	235.6	278.73	249.8	223.33	226.13	229.63	286.5	290.3	219.93	221.7	218.57	234.97
Ccndbp1	295.37	311.77	271.4	315.13	281.27	244.5	302.93	262.63	256.57	195.9	183.47	197.13	258.47	249.8	281.83	268.47	248.63
Nbr1	337.87	291.77	373.2	336.53	306.9	375.1	442.4	436.47	480.77	913.27	813.4	837.73	527.1	434.63	389.93	264	286.97
2400003O03Rik	375.87	472.6	466.67	498.4	356.13	437.4	495.5	521.33	398.77	369.5	351.5	261.87	335.7	326.53	312.43	363.33	390.73
Psmb10	316.97	322.67	367.3	298.07	267.97	290.13	333.93	432	459.27	259.23	237.93	136.07	150.77	168.13	217.77	311.63	228.47
Ly6e	3724.63	3218.43	3476.8	3131.2	2293.73	3398.3	3324.37	2730.27	2286.53	1219.03	1078.97	791.33	1173.4	1867.83	1958.2	2429.97	3547.1
Ly6e	12.9	19.23	15.47	19.7	20.23	12.37	11.03	13.77	19.43	39.37	24.33	50.37	22.23	21.73	20.6	22.7	20.5
Amd1	245.37	245	328.83	331.23	190.57	224.23	219.93	279.8	207.8	220.7	254.7	236.9	167.57	188.6	193.7	192.9	276.2
1810010A06Rik	298.1	307.43	331.73	251.77	228.47	334.03	273.13	322.4	282.3	202.57	196.83	307.07	219.93	297.77	249.4	271.83	428.87
Pin1	20.17	22.6	14.1	10.8	27.27	20.6	11.83	11.43	29.47	37.7	40.53	29.67	23.13	25.93	31.2	21.23	13.43
Afp	9.2	9.33	10.7	11	16.43	4.87	10.2	10.63	10.57	13.57	24.4	15.5	11.23	15.13	10.43	9.23	8.23
Afp	20.13	25.27	17.8	24.03	20.3	9.8	13.13	8.67	10.73	10.63	17	14.4	17.63	8.63	5.7	16.5	20
Cd81	452.97	583.03	567.23	527.83	515.43	560.93	591.07	626.03	731.87	973.37	940.2	671.77	892.6	1017	1020.43	848.87	501.67
Impa1	56.33	66.27	78.5	66.5	65.63	77.1	55.6	55.63	48.2	43.27	41.9	44.3	44.47	32.4	41.93	39.87	65.07
Ilk	235.17	281.23	281.5	240.27	253.6	236.97	231.33	234.83	228.9	155.5	164.67	134.73	134.57	169.67	189.77	213.67	261.67
Epb4.1l2	122.73	109	83.77	101.87	104.2	83.83	93.3	78.43	72.6	45.17	36.57	28.67	54.33	69.77	83.17	103.13	66.13
Impact	16.3	20.23	18.73	21.33	8.7	16.63	11.37	11.07	6	3.93	6.83	8.9	4.7	10.57	9.63	15.03	20.2
Tgif	111.83	101.43	131	171.87	177.5	181.5	169.33	153.43	147.2	73.93	85.6	61.4	257.97	152.57	245.33	245.3	117.17
Dpysl3	25.3	46.03	24.2	27.73	35.9	26.63	18.83	23.37	11.8	21.33	6.8	18	13.03	16.7	19	20.57	21.6
2810442O16Rik	177.43	261.63	180.93	187.97	169.77	143.47	139.07	119.33	196.5	286.6	287.43	298.83	151.03	193.23	221.53	166.43	137.57
Snrpa1	41.37	40.93	40.87	60.6	46.23	52.93	51.33	55.37	43.9	54.47	49.93	37	37.73	37.03	34.4	38.83	43.57
3110001I17Rik	15.87	8.3	16.77	23.2	10.33	25.6	29.7	29.27	21.23	7.53	9.37	11.57	12.13	12.5	7.43	7.23	18.23
Khdrbs1	27.17	32.53	27.2	58.57	56.17	56.63	35.33	14.43	16.77	17.07	14.93	15.77	6.47	9.53	13.17	25.73	29.93
Vbp1	372.53	244.37	314.57	307.43	274.13	453.87	387.17	411.47	339	168.57	157.33	155.43	254.1	238.53	239.97	260.3	331.73
---	561.77	538.07	632.97	496.13	377.9	576.43	714	752.63	490.73	200.8	158.6	161.67	296.93	269.6	298.47	370.4	489.33
Ssr4	5.4	4.43	3.57	2.23	2.87	1.4	1.9	1.53	3.97	3.07	6	11.87	4.97	4.43	2.7	7.07	4.87
Pfdn5	35.47	36.33	29.17	27.1	44.53	26.4	30.7	24.63	34.13	42.1	57.33	64.57	42.4	36.97	35.97	33.87	34.87
Bet3-pending	139.57	141.8	148.63	156	166.33	135	191.33	184.03	177.23	153.73	146.97	144.43	171.2	154.53	146.83	145.23	131.2
Acox1	181.17	220.07	221.83	169.5	135.2	141.07	95.53	101.7	120.93	80.7	78.73	84.9	105.9	107.27	127.8	133.57	192.97
Cd59a	652.03	280.23	357.53	340.23	307.07	554.33	518.6	443.57	464.2	278	197.4	193.83	673.23	590.67	464.73	373.67	597.03
Tex261	67.33	85.57	52.57	77.57	127.17	77.67	72.23	75.1	101.83	183.17	204.13	210.63	167.63	148	120	90.3	63.1
0610009H04Rik	65.47	79.4	98.5	67.6	69.6	69	60.33	51.9	78.03	120.3	98.1	106.37	52.97	108.93	94.33	84.33	73.97
Srp14	592.83	552.6	537.73	496.27	379.63	634.97	601.27	711.77	688.07	720.1	827.27	886.1	815.3	760.1	659.83	546.63	597.57
1700062C23Rik	47.63	33.77	35.23	40.03	35.83	44.03	42.73	35.67	36.77	39.53	38.3	36.37	56.57	34.43	34.13	31.23	37.07
Birc5	16.6	29.13	37.67	61.47	74.67	57.13	48.47	53.3	56.2	45.83	47.93	31.67	20.73	28.23	14.97	33	28.6
Tm4sf1	19.4	19.37	18.2	17.13	18.23	9.47	15.17	13.87	12.07	16.5	18.17	22.5	18	17.63	17.93	26.53	18.83
MGC37309	519.57	521.17	592.8	899.97	764.23	866.17	821.3	957.43	829.13	533.7	519.93	455.4	820.5	597.7	592.8	586.07	567.4
2610209F03Rik	20.5	25.33	17.1	19.83	19.7	15.7	21.4	17.93	15.87	11.9	19.23	23.23	13.77	14.3	17.27	16.6	20.6
Ndufb10	641.5	605.53	658.1	506.27	433.9	570.63	648.27	599.37	551.57	498.17	517.53	407.7	315.2	409.67	436.67	450.07	668.5
Msx1	83.6	64.97	69.13	69.73	73.27	59.33	68.4	47.2	40.77	17.37	16.83	18	20.53	33.5	39.5	61.83	59.2
Tcea1	276.53	317.23	266.73	304.27	266.9	323.1	297.1	389.43	352.27	218.4	192.9	214.07	295.07	292.83	291.93	292.5	285.03
Tcea1	132.6	172.43	140.17	157.1	175.2	148.37	146.5	162.1	154.33	84.27	74.7	63.07	86.63	150.23	150.33	150.73	152.6
Tcea1	118.73	116.47	86.7	103.67	133.67	100.83	94.5	116.87	122.7	110.53	104.93	121.33	135.97	125.4	119.37	121.6	101.8
Snrp116-pending	78.67	155.93	130.27	160.33	190.73	99.57	100.7	115.07	147.37	145.67	126.93	101.9	130.77	132.43	115.23	120.93	95.63
Aldo2	8.03	13.87	7.5	20	5.07	17.67	14.9	12.7	13.53	14.77	17.67	26.33	15.17	15.47	14.2	15.87	9
Aldo2	8.13	4.07	9.63	11.1	11.9	7.63	2.97	4.3	4.93	18.23	14.3	12.27	13.97	11.9	5.2	6.17	5.3
Tnp2	14.3	16.57	9.67	15.97	16.87	10	6.73	9.57	13.83	22.13	21.63	38.4	29.83	21.97	20.43	14.63	13.63
Ncor1	275.3	204.07	200.53	244.53	234.1	254.67	259.3	214	201.73	223.6	265.87	296.07	202.67	181.27	208.1	175.1	249.73
Es1	6.03	19.83	2.77	2.37	2.6	6.43	2.27	3.8	7.2	8.27	4.4	8.6	4.53	5.83	6	7.13	8.13
Ces3	1801.97	1644.13	1921.97	1284.87	878.53	1190.7	827.83	508.2	392.4	348	294.03	317.73	128.77	258.23	406.67	715.1	1733.97
Ces3	1601.03	1177.2	1855.27	1280.2	812.73	1156.97	774.63	489.57	275.83	197.47	158.1	137.27	91.93	226.1	333.4	582.63	1653.23
Tdg	111.9	139.93	133.3	161.63	194.97	122.7	168.03	184.23	162.8	171.5	163.47	149.93	196.33	191.83	180.67	163.17	104.7
---	16.4	19.47	5.93	15.03	23.37	10	12.37	12.7	16.23	28.03	29.87	35.1	25.03	17.03	18.73	14.23	24.73
Ddx3	125.87	228.13	151.67	184	201.27	170.03	147.73	193.53	201.23	220.8	213.43	268.67	254.17	243.5	235	214.7	137.57
Tuba6	2434.17	2681.53	2206.6	2890.47	2565.47	2373.6	2494.37	2509.63	2261.53	2379.73	2482.7	1856.13	1694.8	1280.03	1452.93	1810.9	2129.63
Neu1	27.3	35.5	29.43	40.43	36.13	28.03	28.63	20.5	28.97	38.63	34.93	22.1	76.47	83.3	63.87	36.8	23.93
Synj2bp	12.6	15.7	9.6	15.93	12.83	12.87	10	10.83	13.53	14.87	11.67	18.43	12.7	15.43	14.53	13.33	10.63
Tes	1.73	4.33	3.87	4.1	3.33	0.63	0.67	1.13	2.1	3.57	3.37	2.7	2.07	1.1	1.23	0.83	3.6
Tes	43.43	41.03	46.4	55.8	60.87	59.5	80.77	64.97	48.03	58.3	64.77	72.5	91.1	97.9	83.67	67.7	30.33
Slc34a1	12.9	16.97	12.47	12.8	17.67	10.6	14.37	11.2	15.1	16.5	20.23	25.03	24	24.2	18.8	16.97	15.37
Fga	7.7	4.83	2.93	7.57	9.57	1.5	3.83	2.1	5	4.67	8.67	9.33	6.33	3.43	4.47	2.73	5.2
Nfkbia	409.73	371.17	392.7	416.27	640.37	555.17	962.13	1152.8	1324.13	476.3	484.7	498.43	174.77	298.43	377.33	410.07	290.7
Rac1	2131.97	1665.97	1712.67	1549.27	1478.4	2002.43	1525.53	1559.6	1591.43	1116.03	1083.07	1074.73	1626.43	1249.8	1628.63	1580	2021.47
Bckdk	233.97	358.93	203	274.9	371.53	209	217.9	242.13	405.73	623.5	756.7	792.07	321.2	363.5	342.73	294.87	215.43
Psmb5	188.7	277.53	239.23	224.03	250.03	237.3	231.63	344.4	388.6	338.4	372.9	307.57	356.57	405.57	389.93	366.57	245.93
Emb	84.73	83.57	71.93	94.67	112.43	142.4	133.97	99.17	62.73	26.73	25.53	22.37	27.1	37.67	27.27	71.13	89.83
Mt2	602.93	805.77	761.37	929.83	1088.27	618.13	1078.4	1495.23	2666.9	216.37	187.1	735.77	5490.67	2388.77	2252.37	1501.37	773.4
Hsp70-4	65.9	63.27	59.23	46.43	29.27	75.53	76.17	73.1	46.57	44.13	30.13	34.43	31.93	31.67	45.5	43.7	52.37
Cnot7	20.83	26	30.03	27.1	26.53	21.23	24.53	35.97	31.07	33.47	34.2	28.77	38.13	32.07	31.67	25.83	24.3
Spi1-3	169.6	149.8	170.8	126.83	167.37	136.4	86.77	91.13	107.43	62.6	64.47	51.57	45.17	83.37	100.2	110.53	120
Mup1	2134.6	2349.53	3621.2	2375.73	3320.57	2387.03	2282.57	1856.57	1422.53	419.27	355.93	688.5	717.2	1218.63	911.1	2298.13	3184.67
Prosc	29.67	33.43	38.6	32.6	38.93	25.4	33.53	24.17	33.43	35.9	36.6	50.9	36.1	29.1	36.27	34.43	25.4
Prosc	139.1	110.9	126.13	123.67	99.37	114.03	166	150.2	143.9	173.47	216.73	194.53	270.13	146.93	118.6	105.63	135.53
Krt2-6g	31.37	41.3	27.73	223.77	23.5	20.5	35.43	32.17	41.03	75.8	90.3	107.3	87.7	59.9	50.83	31	31.5
Igfbp4	9.4	4.63	6.8	11.03	4.73	2.93	5.73	5.73	4.67	5.9	11.3	7.33	11.63	3.83	5.87	8.33	11.6
Igfbp4	301.07	367.2	288.47	319.7	404.1	346.4	236.3	197.5	152.13	121.37	102.73	75.47	94.93	182.1	202.1	254.03	209.27
Spi1-1	50.7	55.17	50.97	25.5	33.13	40.87	17.9	19.23	21.6	15.77	9.13	6.67	10.4	17.2	17.87	13	32.07
Rpl27a	3009.43	3403.2	3729.97	3666.73	3680.53	3703.07	4239.7	3755.3	4531.53	3881.87	3841.13	5165.8	3426.97	3553.23	3011.73	3353.2	3281.87
Spi1-5	116.7	86.27	93.87	59.97	65.87	89.3	34.2	45.87	47.17	40.17	33.97	30.8	23.03	29.83	37.97	49.93	48.1
Spi1-2	100	98.33	60.53	50.33	59.1	71.1	39.4	54.17	25.8	32.23	37.17	36.17	34.83	20.97	27.93	46.87	62.9
Spi1-2	162.27	146.47	119.77	98.7	107.03	124.53	64.03	77	78.07	24.5	19.33	22.1	31.23	29.73	53.27	63.83	82.83
Rps6	3745.13	3040.3	4427.03	4174.03	4107.53	4082.67	5162.6	4527.67	4618.33	4993.33	4648.63	5420.53	3724.47	3525.1	3069.77	2982.43	4111.03
Actb	739.97	971.67	1495.67	1384.9	765.67	818.9	921.13	881.3	471.73	513.77	460.5	456.97	546.27	509.43	580.63	611.47	721.63
Srp9	336.3	231.8	253.67	269.1	205.07	349.37	414.6	336.6	269.53	295.7	249.27	214.97	218.5	198.7	172.03	202.17	277.93
Cox7b	789.07	646.3	880.4	725.93	609.97	822.57	769.4	802.13	735.83	857.73	851.67	986.57	477.43	545.6	438.53	504.43	973.77
Ube3a	41.73	44	29.37	44.2	41.4	35.3	35.83	29.1	28.23	37.4	29.13	28.47	28.07	27.47	23.13	25.57	31.4
LOC230737	64.4	51.67	47.03	58.33	44.77	72.77	118.47	128.5	79	25.77	16	11.67	17.1	21.07	38.63	34.77	51.5
Btg2	415.33	474.8	335.67	335.17	334.73	270.57	351.4	331.43	387.67	233.17	278.27	450.1	848.57	681.77	610.07	458.83	309.7
Rsu1	357.63	241.3	269.43	258.47	248.2	366.47	356.83	305.07	215.3	166.63	164.63	148.73	191.33	186.57	198.73	231.27	319.57
Pgrmc1	516.07	394.27	586.17	503.87	338.07	505.6	416.23	319.43	214.97	100.47	89	94.23	237.17	257.4	305.93	353.83	479.83
Ephx1	188.67	98.3	133.27	142.67	75.13	148.7	134.17	109.93	80.27	17.37	16.07	16.47	348.77	480.73	448.9	293.7	170.43
Slc16a1	10.7	17	14.3	12.77	8.53	12.07	10.63	18.4	19.67	19.8	17.1	12.97	24.63	16.63	17.47	13.17	16.33
Hmgn2	103.63	100.23	147.33	163.3	203.47	192.27	213.97	193.07	148.3	98.43	92.93	71.9	92.2	79.77	99.13	96.53	101.63
Lamp2	514.23	511.5	590.13	439.83	422.77	534.17	443.33	484.93	319.93	112.93	73.73	127.37	396.37	464.33	472.23	519.27	578.1
Xpnpep1	133.93	230.63	148.93	114	162.97	146.27	160.93	165.27	178.63	274.03	261.57	278.77	280.17	213.93	227	246.03	184.13
Crip2	107.77	102.53	120.27	107.87	111.83	134.2	169.4	193.13	144.5	73.03	74.87	56.17	131.17	136.1	117.17	118.9	93.7
---	16.93	10.9	14.57	22.03	21.8	8.33	13.7	10.93	16.27	21.43	20.93	24.23	23.63	16.27	18.53	19.83	22.37
---	7.97	11.3	1.63	3.4	2.93	5.7	3	2.5	2.9	5.53	4.27	10.83	2.17	3	1.87	2.33	5.03
---	11.7	9.03	4.17	8.6	13.47	4.23	8.47	7.57	6.9	14.3	9.93	8.57	9.3	9.47	9.93	3.9	5.93
---	21.33	17.2	7.77	12.1	16.2	6.33	6.5	8.27	21.8	33.3	65.4	68.37	18.5	22.47	27.63	18.17	11.67
C030018P15Rik	13.7	12.4	7.2	7.93	19.03	5.23	4.37	3.73	6.37	6.87	8	12.37	6	6.8	6.7	5.9	6.23
---	46.6	33.17	29	43.83	54.4	25.3	35.63	29.77	38.53	44.6	52.83	36.53	54.87	62.83	40.5	32.4	29.4
---	11.17	17.93	6.17	8.83	8.97	4.5	7.2	3.4	7.13	4.43	5.9	10.17	9.4	13.53	6.3	2.7	9.9
---	69.23	50.83	32.67	50.53	61.43	24.63	33.4	15.5	31.9	30.17	56.07	87.2	29.13	44.73	39.63	39.9	76.53
---	29.93	27.23	25.83	23.3	26.03	16.3	17.77	18.37	17.6	26.97	36.17	30.2	29.1	31.17	24.03	18.5	19.83
---	1.07	2.07	4.37	1.03	5.93	1.63	0.67	2.07	1.9	1.27	6.73	5.77	5.67	0.83	2.8	3.5	3.67
---	3.9	6.23	1.97	2.57	3.87	2	4.33	1.47	5.6	5.77	7.23	3.03	6.63	2.2	9.5	2.47	4.83
---	28.77	17.73	30.63	16.13	41.6	13.67	16.77	8.87	28.23	59.4	34.1	36.2	19.1	24.57	27.03	14.87	15.7
---	31.13	45.13	27.43	42.8	48.3	25.47	20.77	23.9	26.7	44.53	38.33	52.83	39.57	34.83	36.7	32.13	41.4
---	5	5.87	3.3	3.17	4.97	3.27	2.67	1.77	5.77	4.37	7.67	6	3.43	4.73	5.93	4.63	3.87
2010013B02Rik	8.8	11.57	6.3	17.27	10.73	9.6	7.07	8.43	10.6	14.03	16.87	17.07	12.17	13.93	12.47	9.67	8.53
4933425A18Rik	2.63	7.17	2.33	5.13	4.47	1.97	2.33	3	4.77	8.73	11.13	8.37	6.6	13.17	12.2	7.03	3.93
---	14.3	20.23	11.57	13.7	14.17	5.67	8.5	6.43	17.63	17.3	10.43	23.23	17.57	7.2	11.9	14.33	17.23
Lats1	3.87	7.3	3.23	4.87	4.8	2.53	2.87	4.4	3.6	4.57	4.17	9.87	6.17	6	4.9	2.9	3.97
---	10.73	12.33	11.43	17.63	16.5	9.53	7.97	9.47	18	30.17	22	25.1	16.4	18.17	17.8	13.33	14.83
---	7.2	9.93	6.7	8.83	8.8	6.33	5.33	3.03	4.93	3.83	3.63	14.37	5.23	6.67	6.5	6.77	6.87
1700094J05Rik	4.83	6.37	3.2	4.33	4.93	3.27	5.53	2.83	5.17	5.6	7.77	12.6	6.7	5.67	5.37	3.97	5.3
---	12.6	14	14.6	13.07	50.37	11.93	7.93	8.03	16.53	21.63	15.2	40.8	70.4	46.2	144.6	110.1	56.93
---	15.93	32.23	23.67	36.47	46.53	23.73	37.83	40.7	42.03	45.13	53.53	51.7	37.17	32.7	41.03	37.2	26.53
---	79.97	69.33	62.77	89.37	94.97	56.2	80.47	89.67	123.43	253.03	292.8	310.23	190.4	133.13	112.23	82.13	85.77
---	0.97	1.73	0.53	0.63	0.6	0.3	0.63	0.43	0.8	1.2	1.4	0.83	0.9	1.1	0.7	0.43	1.1
Gp1ba	1.87	5.03	2.67	2.23	2.9	1.6	1.37	1.63	2.07	3.03	3.37	6.2	2.17	1.47	6.3	1.33	2.23
Mja1l-pending	56.23	57.87	55.27	50.4	71.1	32.3	39.63	39.63	41.17	56.77	41.57	70.73	64.47	62.43	59.4	67.13	51.53
Alx4	12.37	15.93	13.77	19.53	19.1	13.97	23.33	10.37	11.8	19.27	23.87	22.13	30.17	18.73	13.07	18.37	16.23
Slc16a8	29.07	24.4	9.47	29.83	14.83	15.97	11.23	11.43	20	41.73	21.4	38.27	25.47	13.63	12.5	12.87	15.5
Kcns1	13.6	13.7	14.13	24.53	30.8	14.93	27.9	24.1	30.93	41.03	41.3	46.67	34.93	33.8	29.3	21.67	26.63
Kcns2	15	20.03	11.4	14.73	20.6	11.8	17.5	16.73	17.73	30.03	29.63	30.07	23.23	19.9	25.83	21.57	20.77
Adam7	8.4	11.73	13.1	13.4	20	8.03	12.27	9.73	9.37	22.53	25.57	35.93	27.93	15.47	13.53	11.2	12.97
Pld1	18.77	17.43	17.77	11.63	13.9	16.1	17.8	19.53	21.37	19.43	20.43	32.83	24.17	25.37	27.27	23.9	15.43
Pld1	15.5	10.33	10.13	15.73	14.63	11.6	14.07	9.1	14.87	3.63	8.6	15.17	21.37	14.5	21.17	17.1	17.37
Stx1b2	6.87	1.73	1.57	1.8	1	1.73	2.07	1	1.83	1.5	1.97	5.9	2.4	1.17	1.13	0.57	3.07
V2r2	12.6	15.3	11.23	3.47	12.77	7.43	12.3	12.2	16.13	10.83	13.27	15	20.2	19.97	11.43	18.8	7.07
Sox11	10.07	17.43	13.7	20.5	20.1	10.53	17.4	12.27	14.93	21.93	18.83	26.63	19.73	5.17	15.07	15.37	11.27
Tnfrsf11a	25.67	19.47	17.43	20.07	33.2	19.57	25.27	20.67	52	104.27	108.97	83.9	80.17	133.9	123.4	64.13	25.9
---	32.6	32.2	34.77	24.77	33.03	26.03	13.43	23.43	43.77	54.17	60.97	203.83	145.07	186.77	264.77	185.37	153.33
Npm1	988.2	775.93	1032.5	1212.57	1188.37	1535.27	1977.23	1827.4	1666.57	721.93	636.13	580.53	1082.97	955.7	718.93	745.27	875.9
Mup5	439.9	438.57	722	458.63	587.4	601.27	422.43	379.83	219.3	155.73	128.43	192.1	202.67	266.4	226.03	490.27	670.73
Spt2	9.2	19.4	15.97	13.4	16.5	14.07	13.4	4.9	9.8	17.23	15.77	16.53	16.5	17.3	14.57	2.87	10
Ceacam10	11.97	12.3	13.53	13.93	10.67	12.5	10.57	24.37	44.2	123.17	161	247.83	121.5	87.77	72.47	40	14.73
Cyp3a16	5.23	4.3	1.9	1.2	2.53	0.83	2.57	1	1.27	1.7	1.63	1.57	1.23	1.03	1.03	1.3	3.97
Cyp3a16	2.23	1.33	0.43	1.37	5.03	2.1	2.23	1.4	1.63	1.77	3.6	3.57	1.77	1.37	2.6	1.73	1.63
Igk-V8	75.8	130.17	59.7	57.2	95.97	62.93	41	45.73	113.97	99.27	90.1	397.13	586.2	920.03	1886.33	1660.1	1022.63
---	7.17	7.2	2.63	5.57	5.43	4.5	4.1	1.7	8.37	10.67	12.43	28.97	18.27	9.53	21.73	17.63	15.97
---	8.63	10.53	7.2	8.97	9.83	6.4	7.17	8.3	10.53	15.53	16.23	19.37	10.83	11.8	10.37	10.57	9.8
Stx1bl-pending	9.77	11.13	7.83	8.7	10.9	5.13	8.43	6.17	7.5	10.6	12.83	11.83	9.53	11.33	11.03	7.13	9.53
V2r8	8.07	5.57	2.83	4.5	8.03	8.93	7.87	4.83	3.9	5.83	4.97	6.37	12.97	5.13	6.1	3.4	4.83
V2r11	4.37	7.37	5.43	4.23	5.83	3.97	3.73	5.33	8.93	28	32.93	25.9	10.23	5.8	4.4	4.17	5.17
Pigq	12.53	9.33	4.7	6.7	5.53	5.1	7.43	7.9	7.17	3.4	4.43	4.3	10.5	8.47	6.17	10.37	8.33
Adk	11.57	16.67	14.67	17.8	16.93	8.87	6.97	15.4	16.7	24.47	19.53	41.33	12.93	20.3	21.03	17.87	6.2
Foxd4	4.8	5.37	5.97	5.1	7.33	2.1	6.6	7.37	5.37	8.67	6.77	8.6	10.43	6.77	7.67	5.4	3.63
Pip5k1a	4.2	4.77	3.93	3.67	4.07	2.7	3.3	4.13	3.5	5.73	7.6	7.03	5.43	4.13	3.47	4.07	3.9
Pcdha6	92.4	38.53	55.23	53.07	38.53	67.63	48.63	32.5	24.33	11.87	35.23	33.27	35.4	21.8	18.4	13.37	39.73
Cntfr	19	11.17	6.17	15.7	11	13.5	6.67	10.43	7.7	18.47	18.63	18.73	9.57	15	13.7	11	8.07
---	3.73	5	2.47	3.07	4.13	2.5	2.97	2.77	3.97	6.17	7.93	8.87	6.13	3.73	3.87	3.27	4.9
---	175.33	215.83	80.67	98.9	196.07	120.3	121.4	150.5	283.63	242.4	191.2	114.8	127.03	283.53	260.6	270.5	118.7
---	1.73	2.8	1.13	1.57	1.5	1.7	1.47	1.17	1.97	3.93	2.9	6	3.2	1.33	2.93	1.27	2.03
Zfp94	7.5	6.4	5.03	7.3	5.4	6.6	4.37	5.27	5.83	11.67	5.37	4.4	7.77	4.4	4.17	5.7	7.27
Igk-V5	22.73	33.63	17.13	11.87	21.57	14.87	10	11.57	25.1	18.97	26.63	89.5	79.47	164.8	358.83	210.27	184.9
Bmp8b	6.73	9.27	3.07	3.7	5.23	2.57	3.4	4.77	3.03	6.03	5.47	5.87	12.63	3.07	4.3	4.33	3.53
---	159.57	188.4	100.57	110.33	174.83	123.03	121.13	163	294.27	247.87	218.83	149.03	109.77	183.33	204.43	218.3	107.47
Hsd3b2	11.9	15.47	13.97	9.4	18.17	4.67	7.77	11.33	14.87	18.5	15.83	15.47	11.7	12.3	17.27	15.63	13.27
Mtr	7.9	12.73	6.43	5.4	5.7	6.93	8.4	4.5	8.5	6.87	8.93	15.2	6.13	6.13	5.63	5.03	6.7
---	12.17	9.97	6.03	12.3	15.6	4.63	5.67	8.73	15.37	17.3	18.67	20.63	14.4	12.53	15.6	10.93	13.83
D11Ertd530e	8.33	5	8.5	7.47	9.87	8.9	7.67	8.13	9.33	17.8	21.47	28.37	20.63	10.2	19.83	7.73	15.7
---	2.43	4.6	3.73	1.73	2.3	3.67	1.83	1.33	1.93	2.3	2.87	3.97	1.7	1.93	1.57	1.47	3.17
Rps3a	4132.83	3541.77	4172.3	4116.17	4314.2	4455.57	4923.73	4298.17	4598.17	4053.1	4047.2	4940.87	3823.77	3301.97	2811.33	3049.97	3924.23
Nr5a1	297.23	301.37	252.53	288.37	332.17	206.2	316.67	268.3	336.57	693.3	898.73	860	463.73	363.07	315.1	309.77	345.87
Nr5a1	2.5	3.87	2.6	3.77	2.67	1.3	1.4	1.83	4.07	6.1	8.33	8.57	5.53	2.07	4.4	2.4	2.57
2610528C06Rik	3.3	5.8	4.13	9.23	5.03	2.63	6.9	2.73	4.27	7.57	6.57	6.17	5.27	4.47	3.97	2.57	3.97
---	35	18.83	25.5	20.4	27.9	11.4	24.07	14.87	21.8	29.37	48.6	62.17	35.83	33.9	30.03	25.8	30.37
---	1.63	2.83	3.8	4.33	5.07	2	4.7	2.2	2.07	6.9	6.87	6.73	3.3	5.1	3.83	4.13	6.43
---	11.83	7.9	7.57	6.17	10.6	2.8	4.3	8.17	6.4	9.87	10.77	6.57	5.1	11.77	6.6	8.93	9.73
---	9.4	9.87	3.7	5	5.1	1.97	2.1	5.97	7.37	10.8	7.9	7.73	7.43	7	4.1	5.8	4.2
---	1.3	2.5	1.5	1.47	1.23	0.9	0.7	0.77	1.13	1.43	1.57	1.3	1.17	0.97	1.17	1.2	1.07
---	2.2	1.57	0.47	3.3	3.13	2.4	1.23	2.5	2.93	1.93	4.23	7.83	4.47	1.57	1.43	1.53	2.6
1700112N14Rik	8.53	10.9	6.57	4.27	3.9	6.2	10.4	3.5	11.03	5.1	8.4	9.77	6.47	13.27	11.8	11.2	16.23
---	13.9	16.03	21.4	16.1	85.1	9.37	19.57	18	44.9	120.27	157.17	191.97	154.03	71.83	79.5	43.03	12.4
Gpx3	3969.97	4413.87	4427.9	3741.63	2348.8	1368.43	1144.27	929.93	977.27	1234	1072.5	760.83	441.83	1192.17	1298	2294.5	2999.73
1110035H17Rik	52.4	49.4	55.2	55.17	71.07	37.5	45.63	37.07	48.8	73.43	80.6	84.1	66.93	60.23	61.1	51.9	46.03
---	81.87	63.2	66.57	111.97	157.63	42.57	39.07	83.63	69.5	183.13	158.13	137.5	104.83	103.5	121.37	123.83	46.83
Opn1mw	19.4	29.77	16.53	16.63	30.63	16.13	29.4	23.3	30.03	47.53	60.37	78.13	33.53	19.8	28.67	30.9	26.37
Rpl27a	1419.3	1897.43	1797.07	1954.3	2151.87	1807.87	1829.37	1766.87	1943.9	1169.83	1185.8	1466.07	1116.23	1634	1163.17	1546.7	1554.53
---	263.97	287.5	259.53	244.83	407.1	184.6	286.33	354.6	643.97	918.4	736.77	586.13	736.53	636.9	568.13	488.07	348.9
Mup4	339.47	291.37	449.6	284.13	382.53	358.13	300.53	197.63	178.63	103.07	82.23	164.83	148.77	273.23	179.4	293.1	433.03
Rgs19ip1	4.5	6.1	10.2	7.73	5.9	4.73	6.63	3.17	4.97	10.03	9.23	12.67	6.33	8.8	6.53	4.83	4.17
---	84.53	81.47	95.23	121.73	125.57	85.33	104.93	79.7	99.33	268.87	283.33	220.57	116.63	93.13	91.77	73.53	83.2
---	118.73	114.1	96.1	118.17	117.9	80.17	87.6	84.93	123.47	126.2	149.7	142.1	178.33	147.4	153.3	162.77	93.1
Zfp59	2.27	3.5	5.3	2.77	2.7	2.2	2	1.77	3.63	3.2	10.27	3.67	3.73	1.73	5.73	2.77	2.63
---	10.8	7.7	4.13	7.37	11.73	3.93	3	5.87	6.7	6.17	16.93	10.97	12.23	9.7	5.7	11.13	7.33
---	13.1	18.2	12.6	18.03	22.4	10.63	16.33	23.07	25.13	40	39.37	43.07	70.03	46.63	35.4	21.83	18.77
---	6.97	8.77	4.4	5.43	5.3	1.33	2.93	3.5	3.17	2.53	2.97	5.5	11.33	1.87	4.33	1.8	3.8
---	2.77	5.1	2.73	1.7	2.63	2.87	3.67	2.07	4.5	3.37	3.37	5	4.53	1.53	2.17	2.1	4.53
---	8.93	6.97	6.2	6.3	5.63	4.07	7.2	4.33	4.9	5.93	8.87	9.43	15.03	3.6	7.17	3.93	4.27
---	2.87	2.63	1.07	2.07	2.23	1.07	0.83	0.97	1.67	2.1	2	2.5	2	1.73	2.2	2.53	1.57
---	3.07	4.6	1.97	2	2.97	1.67	1.5	1.13	1.37	3.77	3.1	14.77	2.23	1.43	2.8	1.9	2.63
---	16.47	14.07	20.07	18.83	18.33	11.97	14.4	9.57	8.27	8.83	14.1	17.63	17.2	25.77	19.83	19.7	12.6
Eif3s6	9.47	16.03	8.2	11.23	9.03	9.2	7.37	4.9	6.77	13.77	8.2	19.63	14.97	6.77	6.07	9.43	15.83
---	5.37	5.93	4.17	4.63	5.03	2.4	4.23	4.2	9	12.27	12.83	13.27	6.97	9.1	7	7.2	5.43
---	51.47	55.9	51.47	66.6	57	41.97	49.3	43.47	53.43	33.5	31.27	31.17	22.63	50.23	48.37	60.2	62.37
Krt2-17	42.6	48.07	41.83	52.07	45.93	33.63	39.27	24.43	38.47	34.1	50.5	55.5	32.7	52.1	42	44.87	45.7
Phxr2	1.73	4.9	2.7	1.87	2.37	3.67	3.5	2.4	2.23	4.4	3.03	5.27	4.37	1.3	4.07	2.5	4.5
Phxr4	28.47	48.27	32.7	40.9	52.23	18.1	20.5	23.23	28.57	17.33	28.37	30.57	13.37	18.77	39.33	43.2	42.33
Cdh8	4.43	6.77	1.67	1.23	1.43	1.67	0.63	0.57	1.37	5.53	1.63	4.03	0.67	0.67	2.9	1.03	1.4
Rs1h	6.7	6.3	3.2	4.57	4.93	2	6.47	3.03	9.8	9.07	9.03	8.1	10.33	4.13	4.67	4.13	6.6
---	99.5	112	111.5	116.27	119.57	106.37	118.67	88.13	94.8	148.63	144.53	185.9	117.47	114.43	112.07	93.07	126.53
Hnf4g	3.47	3.5	1.87	7.53	2	5.53	4.87	2.4	4.77	16.23	16.9	16.4	16.17	3.3	6.37	3.43	6.5
Phxr1	7.83	10.97	14.77	7.83	21.9	12.93	16.37	11.37	8.63	14	14.03	31.63	16.13	10.3	12.23	11.1	7.83
Cnga3	4.77	5	3.3	4.5	4.67	3.6	3.63	3.03	4.07	7.2	10.13	9.47	4.93	5.17	4.3	4.97	3.3
Aldh1a2	8.6	7.1	4	3.4	5.6	2.13	2.33	2.43	3.03	4.6	4.6	6.37	3.9	4.2	3.1	2.6	3.8
Myo1f	62	51.9	55.6	58.5	76.33	49.83	46.83	48.6	47.17	55.5	53.83	47.27	47.87	57.27	56.33	90.23	51.93
Ahrr	3.03	6.77	4	3.97	3.97	2.8	5.33	2.27	2.7	4.4	3.8	5.37	4.1	3.6	2.47	2.3	3.4
Gria4	2.23	8.83	6.4	2.2	3.9	4.53	2.33	4.63	1.87	2.3	3.3	6.83	4.73	3.9	7.47	3.87	3.43
Mds1	5.5	6.67	7.7	7.23	5.8	6.27	3.17	4.63	8.6	14.37	8.97	18.33	8.07	8.6	8.47	7.17	7.4
P2rx7	85.03	79.73	61.83	81.53	96.43	56.23	71.2	72.53	94.57	193.73	186.4	204.4	124.9	113.23	110.77	84.37	82.1
Slc7a11	4.67	9.87	4.13	7.67	5.43	3.6	3.2	5.77	6.23	13.93	18.57	14.17	8.47	4.93	10.5	6.93	6.37
Odz1	9.33	7	3.27	3.6	3.8	5.27	2.8	2.07	9.93	5.23	6.17	11.07	3.7	6.83	4.5	6.93	5.07
Ear4	6.93	4.73	3.77	6.33	3.03	7.83	3.9	5.2	2.4	6.17	4.67	8.97	3.6	2.57	3.5	2.23	3.83
Ear5	6.97	13.87	2.9	7.87	5.07	5.27	5.4	4	5.73	6	8.73	9.33	4.6	4.83	4.1	5.63	4.67
Sstr4	112.27	118.27	92.17	115.03	146.8	88.3	79.17	87.7	102.6	117.33	128	170.3	141.33	149.1	145.93	165.23	121.37
Igk-V8	67.73	112.33	50.17	59.5	73.73	50.43	43.47	37.63	93.63	78.03	92.23	360.57	363.93	737.47	1307.37	1071.13	647.37
Pnmt	62.5	45.13	51.33	47.53	66.97	43.9	81.47	59.8	99.6	47.23	77.4	58.03	65.63	73.47	61.43	59.5	51.7
Igk-V8	33.8	28.27	21.83	21.6	19.57	27.03	28.5	13.87	23.77	23.03	24.33	148.57	96.93	249.53	350.57	453.13	188.07
Adam28	142.5	141.7	113.37	150.03	158.53	120.53	137.4	123.6	153.17	296.47	346.7	445.3	189.47	149.9	151.7	135.4	133.97
---	12.5	31.43	13.67	26.23	33.33	12.83	21.27	14.1	27.03	25.67	28.17	39.7	21.07	24.5	27.57	27.77	24.47
B3galt1	4.67	12.17	4.4	6.5	12.43	3.17	4.6	3.6	11.83	13.2	9.57	20.73	12.2	6	6.27	4.53	8.83
Nmbr	5.9	3.7	5.23	4.83	5.2	6.83	4	7.2	5.1	18.8	12.1	24.93	15.8	15.13	8.17	5.77	3.33
Nfkbie	32.1	20.97	17.83	24	55.2	23.23	35.4	29.7	53.07	88.93	88.03	59.77	57.9	46.6	52.43	49.67	29.87
C5r1	81.9	95.4	76.57	76.6	82.7	45.97	56.3	58.47	92.67	92.6	76.67	95.5	96.83	97.53	112.87	98.4	70.73
Gja9	5.93	4.57	2.43	3.7	6.67	5.3	5.5	4.57	7.93	9.67	7.93	8.13	3.67	3.73	4.53	5.73	3.77
Cdh6	6.9	15.63	5.73	8.17	15.8	3.3	7.9	4.9	8.63	8.5	8.47	18.1	18.3	14.27	17.07	12.3	6.1
---	3.73	3.2	1.5	4.47	3.67	2.57	3.43	2.6	2.7	4.1	7.97	3.2	2.37	1.27	2.57	0.93	4.2
---	58.27	50.33	42.4	55.17	63.53	39.83	48.93	41.2	53.43	106.43	109.4	108.77	53.73	42.6	51.07	44.83	50.83
Ccr1l1	6.3	7.73	6.37	5.53	6.83	6.13	4.03	5.93	7.63	18.77	21.3	12.07	22.4	6.97	12.07	9.2	5.27
Grid2	29.4	13.17	21.97	25.1	23.03	15.5	16.93	13.77	18.57	19.77	14.03	27.47	18.4	18.6	41.47	10.27	15.33
Angrp	21.67	14.07	11.33	13.23	21.13	11.27	14.47	12.37	14.63	19.4	17.37	24.63	15.77	19.93	12.73	16.07	13.83
Ppyr1	7.23	7.23	4.2	5.17	12.27	3.93	8.7	8.23	8.9	8.83	17.47	10.4	17.13	16.43	4.6	5.53	6.37
Fshb	13.87	14.8	7.67	10.43	13.33	4	9.87	6.5	14.43	16.97	9.8	11.7	15	8.9	11.13	10.53	7.4
Lhb	95.1	114.6	83.53	75.77	107.53	49.97	57.57	66.93	83.13	71.67	77.77	83.33	91.9	95.83	107.8	87.93	86.53
---	4.23	8.87	4.23	4.73	6.03	3.3	4.23	3.67	6.57	9.37	9.6	12.33	6.67	5.43	5.57	4.37	4.9
Adra1a	9.93	16	3.87	3.77	13.7	6.07	6.47	5.27	6.1	5.5	9.27	7.43	3.77	5.03	7.03	8.6	8.37
---	95.53	131.43	119.07	111.83	110.63	91.3	114.2	130.67	110.73	113.47	82.2	74.97	104.47	136.8	127.17	130.53	116.23
LOC56544	2.4	5.7	3.67	1.5	3	1.17	0.9	2.77	3	1.23	2.53	1.77	2.9	0.57	3.23	1.9	3.07
Igh-6	38.4	35.23	20.63	23.67	41.97	20.07	17.77	15.53	18.13	50.77	48.37	89.43	98.7	161.77	288.07	300.17	63.6
Igh-6	1.87	1.6	1.1	4.27	2.8	0.8	0.77	0.8	1.13	1.1	2.73	1.43	0.8	1.53	1.17	1.17	1.07
Igh-6	11.17	7.73	7.47	9.47	15.23	7.53	8.97	7.87	21.8	46.33	39	100.8	84.37	149	223.33	252.63	77.73
---	1.93	5.03	1.2	0.47	3.97	0.47	1.07	1.17	2.73	0.6	1.03	2.67	0.63	1.53	0.43	1.53	2.07
---	12.77	8.4	8.53	9.23	8.9	8.1	9.73	7.6	15.53	30.27	38.8	72.53	62.3	160.97	327.1	291.33	83.1
Bdkrb	59.37	43.93	48.03	64.3	61.53	26.63	51.03	45.73	49.37	49.47	44.9	125.4	45.57	55	55.87	40.77	51.07
---	0.93	4.77	0.77	6.13	2	1.2	2.7	1.63	3.3	1.07	1.37	7.1	2.97	1.5	4.87	0.93	4.57
---	28.1	30.8	18.67	27.63	30.13	20.13	19.63	25.93	39.97	50.8	51.93	116.97	122.87	207.6	422.87	336.43	179.33
Igh-4	1.77	2.9	3.23	2.4	11.2	1.63	2.83	1.1	3.23	6.9	7	38.63	28.87	50.47	111.6	98.33	36.53
Lzp-s	1922.07	1854.97	1654.2	990.83	1226.5	1187	980.4	1191.97	1251.77	284.1	241.7	133.9	180	764.27	1311.9	2655	1632.7
Sprr2g	134.23	199.13	209.97	208.6	202.37	131.63	157.77	164.7	173.6	250.4	244.4	286.07	254.3	250.97	223.93	239.43	208.7
Sprr2j	98.1	120.6	91.53	115	114.97	75.33	91.17	88.2	87.27	197.47	188.5	193.13	129.57	113.13	123.57	126.57	104.8
Sprr2k	44.13	43.43	34.8	33.43	59.07	25.33	43.7	43.73	41.87	61.7	93.8	78.57	37.3	15.07	34.57	30.4	25.07
Nfe2l1	86.13	32.97	39.93	46.27	128.97	48.57	57.17	44	75.07	198.17	180	227.9	119.17	303.2	252.03	132.37	44.27
Cktsf1b1	8.13	7.9	4.6	5.33	7.27	4.37	7.37	5.5	10.43	22.83	22.23	19.37	8.57	8.77	8.53	5.53	4.93
---	8.73	11.57	6.57	11.67	11.37	8.7	9.77	7.73	9	13.4	11.9	16.53	15.67	12.9	5.63	5.43	7.37
Fut2	4.7	7.37	4.23	3.93	4.73	4	3.37	3.33	4.5	10.63	8.5	10	6.2	5.23	4.17	4.1	4
---	10.13	15.57	9.43	12.17	13.5	6.67	9.03	8.5	10	13.2	18.43	22.8	13.53	15.3	14.83	11.57	13.43
Sprr3	8.33	11.07	12.9	7.97	16.5	7.8	13.63	4.87	13.63	12.03	11.17	28.73	21.57	20.6	10.27	9	8.4
Gpr50	223.43	253.1	194.93	227.7	265.73	171.73	191.87	183.47	226.53	331.03	360.63	396.3	298	316.3	319.67	273.7	255.77
Htr1d	42.03	50.13	44.73	54.3	59.1	33.3	44.73	41.17	48	66.7	78.4	82.7	76.93	62.93	60.33	67.57	47.77
Amh	13.07	14.47	11.6	9.7	14	7.17	10.77	8.37	12.77	16.23	15.8	18.9	14.77	22.83	29.23	16.67	12.33
---	3.63	3.53	2.67	2.77	4.2	1.3	1.6	1.47	2.27	1.87	1.97	4	2.27	3.2	2.93	5.07	3.37
---	50.03	56.1	32.27	51	54	35.63	45.6	48.33	69.13	87.27	96	101.4	86.27	69.17	70.37	67.67	49.03
---	1.6	3.77	1.37	1.43	1.33	0.67	1.4	1.07	1.13	2.7	2.83	5.83	3.27	3.07	2.03	1	1.17
---	152.83	99.23	105.47	160.83	202.57	77.9	106.77	110.1	244.57	560.1	535.93	463.4	432.27	345.13	289.27	348.63	166.97
Pcdha11	48.1	42.73	29.23	27.5	22.8	25.13	37.17	18.2	33.93	44.7	52.5	63.33	73.13	78.17	77.37	49.63	27.3
Pcdha10	41.57	42.63	41.17	25.5	62.83	31.77	24.53	52.23	59.73	55.27	61.17	55.17	51.57	55.33	49.97	34.97	37.07
Col4a4	7.5	5.4	4.47	3.9	4.3	3.4	4.6	4.97	3.43	5.9	5.3	5.53	4.77	3.87	3.4	4.3	5.87
Lmx1b	14.07	14.1	12.33	36.83	15.77	12.23	10.93	11.6	31.5	38.3	31.7	63.97	37.53	39.07	12.9	20	19.43
Erbb3	2.17	4.07	2.67	2.7	4.63	2.1	1.63	2.1	2.77	4.03	4.37	6.5	3.67	9.8	5.73	2.6	3.47
Erbb4	7.67	10.5	4.9	5.67	4.37	3.23	3.27	4.6	5.03	7.6	13.67	18.43	8.6	5.5	5.6	4.97	5.5
Gja5	29.47	30.1	31.87	42.17	37.6	15.7	28.6	27.83	38.53	46.5	35.83	38.1	46.33	47.77	48.7	25.43	27.23
Drd3	9.97	11.3	8.17	6.27	9.1	3.23	8.97	11.37	7.43	23.9	11.7	26.67	21.33	8.37	6.9	7.13	7.27
---	6.87	4.03	3.7	5.83	1.53	1.37	2.4	1.5	6.03	3.8	2.43	5.5	2.4	3.03	4.23	4.3	2.73
---	133.13	145.1	148.83	140.07	174.23	119.6	173.37	167.97	174.67	124.37	120.53	139.7	158.43	169.9	124.47	149.7	131.63
---	1.93	5.37	2.13	1.93	2.33	1.83	1.27	1.43	1.93	3.73	2.83	5.1	1.97	2.07	2.23	1.87	2
---	3.33	4.4	1.73	1.6	2.53	1.77	2.53	6.73	30.17	127.5	148.7	108.5	46.87	5.97	2.33	2.63	3.77
---	3.77	6.37	2.9	3	5.47	3.63	2.73	3.37	2.6	4.53	5.97	4.23	2.23	3.7	3.27	2.4	2.67
Kcna4	4.67	5.17	4.97	7.8	5.1	4.2	2.17	3.13	4.6	8.3	6.43	13.6	4.93	3.03	5.33	5.6	7.53
---	92.47	171.07	97.2	152.7	264.5	99.63	82.67	73.37	169.77	192.63	184.17	140.8	86.07	120	150.8	85.67	51.9
Ifna1	14.53	10.67	10.77	12.73	11.43	5.63	10.33	9.67	11.53	23.3	22.7	14.3	18.03	10.03	10.17	11.47	15.8
Ifna4	4.83	18.27	14.07	6.9	16.27	4.13	8.4	7.03	5.43	6.4	4.1	5.67	4.8	12.17	3.83	6.1	6.77
Ifna4	8.27	10.17	8.07	10.43	12.27	5	8.8	8.83	7.9	17.83	28.27	7.03	22.17	13.13	15.53	11.33	8.37
Ifna5	56.87	43.33	38.57	46.7	53.37	27.1	36.53	28.67	41.57	51.1	43.1	69.17	55.47	55.57	52.8	35.1	38.9
---	6.33	9.87	7.1	7.77	4.87	1.13	4.9	2.67	2.6	6.63	6.9	2.4	3.17	1.27	4.97	4.9	5
Fcgr1	15.53	9.23	29.2	4.67	7.6	12.57	8.67	5.03	9.13	7.63	6.4	7.8	8.93	40.3	67.37	109.83	24.17
---	25.27	23.3	15.83	28.87	37.93	18.77	13.33	19.07	28.87	34.67	28.23	62.2	37.3	29.6	26.57	22.37	35.07
---	50.03	50.5	47.9	48.23	55.03	44.5	47.17	33.77	49.5	59.3	83.43	71.7	72.63	54.73	52.53	47.3	51.9
Pcdh7	4.47	7.03	3.03	3.57	5.27	2.67	3.27	2.8	4.27	7	6.23	6.63	7.17	5.83	3.8	3.93	4.07
Six6	3.1	5.63	2.83	2.93	3.57	2.57	2.8	2.87	3.57	3.93	5.1	6.77	4.87	4.6	3.93	2.53	4.2
---	7.63	17.43	11.63	10.97	5.7	11.43	6.67	12.33	8.43	17.73	25.07	19.77	18.5	14.43	12.13	10.8	5.67
---	3.57	5.2	3.4	3.57	3.8	2.4	3.53	3.1	4.1	8.57	7.43	6.6	5.03	4.13	3.8	3.57	3.87
Fpr-rs2	7.57	4.47	5.97	6.47	4.03	8.1	9.23	6.73	7.8	7.57	7.13	2.4	5.63	8.13	10.33	9.17	10
Fpr-rs3	5.1	8.6	3.37	2.57	5.33	4.77	5.23	2.07	6.43	3.9	3.83	4.7	3.7	6.8	7.3	2.1	5.7
Fpr-rs4	5.3	1.9	0.57	2.53	2.97	3.3	1.97	0.63	2.53	5.43	2.7	5.5	3.17	3.73	3.43	0.77	6.67
---	5.67	2.93	2.23	4.17	2.27	1.53	2.33	1.43	1.43	4.67	4	6.93	2.83	2.7	2.5	1.97	2.83
---	8.03	6.13	5	3.97	5.83	4.47	5	1.5	4.77	5.77	9.83	8.43	4.83	6.37	6.43	4.27	4.33
Nfil3	35.73	40.53	17.4	40.03	31.63	13	9.3	16.9	9.7	23.13	28.57	60.97	33.37	62.6	45.37	32.63	26.53
Galr3	83.5	90.97	63.73	82	96.53	52.17	58.3	53.7	81.7	127.97	142.33	131.7	124.3	122.33	116.3	102.43	79.47
Magea4	6.3	2.17	3.7	4.67	5.67	2.83	2.17	3.83	2.9	22.07	19.27	26.37	19.4	9.9	3.37	6.53	4.43
Magea7	6.4	7.63	3.4	3.6	6.7	5.13	3.6	3	4.3	11.7	23.93	20.5	7.13	20.8	19.37	4.87	5.47
C1qrf-pending	5.4	5.73	4.9	3.13	4.37	5.83	3.07	1.73	2.87	4.7	5.03	6.73	8.73	3.53	3	5.27	3.6
Fshr	77.07	73.47	55.77	59.77	60	41.9	59.57	54.37	73.03	115.5	140.83	139.23	110.13	84.07	78.77	79.17	61.6
Atoh7	5.33	6.6	3.8	3.97	6.7	4	4.8	3.9	5.63	8.3	10.63	13.83	8.1	7.57	8.47	5.83	4.7
Gdf11	4.73	6.97	4.57	3.47	5.67	4.77	5.33	3.4	4.87	13.33	12.67	26.57	7	12.43	6.23	4.63	3.9
Bmp10	3.63	6.3	3.4	7.83	6.73	4.33	1.67	4.33	7.03	8.43	2.67	8.2	2.73	4.03	3.1	2.13	2.97
Serpinb4	3.07	11.9	6.17	6.23	9	4.8	4.1	2.43	4.87	5.97	3.03	5.87	5.03	5.43	3.93	10.83	5.47
---	8.2	9.03	10.67	6.93	7.37	6.27	4.67	5.5	9.83	12.4	12.47	19.03	11.27	9.83	4.33	9.9	5.4
Chrm4	6.67	8.47	5.67	5.63	8.87	2.6	4.1	3.1	7.23	8.07	16.9	9.2	6.93	6.43	6.47	5.97	6.5
Mc3r	18.03	14.87	21.57	15.87	12.23	12.2	19.7	17.43	21.37	12.67	23	26	28.47	34.07	24.67	33.23	24.87
---	8.93	12.87	4.47	11.9	5.77	6.97	10.03	9	10.77	22.37	15.8	20.4	12.07	11.13	5.8	11.27	12.37
---	5.67	4.9	4.7	3.57	8.4	1.43	1.83	2.43	1.83	6.57	5.57	15	5.07	4.03	5.4	4.13	2.97
Nat3	4.13	3.67	2.27	2.4	2.83	3.73	4.07	2.13	10.73	4.5	8.7	8.97	2.7	4.4	4.6	2.33	5.33
---	4.9	6.33	1.73	3.23	6.67	0.67	3.57	2.17	3.1	2.87	4.9	7.5	8.2	6.53	7.23	40.97	6.97
---	19.53	13.93	10.5	10.9	12.3	5.87	10.7	7.77	14.9	41.1	27.7	42.93	26.87	15.83	22.33	18.07	6.83
Ret	2.43	3.63	1.77	2.6	2.17	1.37	1.53	1.23	3.7	39.9	29.47	29.9	2.17	3.17	2.53	2.37	2.1
Chrm1	15.33	17.17	14.53	13.67	24.27	16.93	17.63	8.7	19.77	34.57	48.47	19.8	26.6	16.03	27.1	14.7	11.9
Ryr3	25.13	30.43	25.7	26.57	39.83	22.33	32.1	25.43	26.8	39.8	28.3	31.8	26.67	27.87	20.97	26.27	33.63
Shh	19.47	43.2	26.17	30.23	22.33	15.77	24	24.37	35.9	46.1	53.1	39.73	32.1	50.53	45.03	40.7	32.57
Mapk3	68.13	62.27	58.33	75.7	102.9	57.9	39.57	44.63	55	69.33	51.27	68.67	114.73	119.17	142.63	108.57	53.27
Lrmp	88.9	101.2	75.7	68.33	59.9	58.2	42.7	48.73	48.6	42.57	50.03	41.33	38.87	40.93	51	68.43	66.6
Ppm1b	11.97	4.83	8.53	10.47	11.7	8.57	7.63	9.3	10.6	8.87	3.5	3.57	9.03	9.87	10.07	10.47	10.53
Ppm1b	136.6	120.4	112.6	96.43	94.13	103.67	106.8	94.87	105.1	79.43	69.4	65.03	86.23	130.17	149.73	113.47	97.13
Ppm1b	72.77	48.73	63.03	52.83	45.87	57.77	87.83	86.47	73.77	85.6	98.9	104.07	92.83	64.53	63.7	42.57	57.83
1700074P13Rik	11.2	5.37	7.93	8.03	6.63	8.07	6.87	5.87	8.8	12.17	10.03	13.57	4.17	7.33	4.17	6.97	9.43
Egfr	34.3	46.03	38.13	30.83	35.17	18.93	28.77	23.13	16.93	6.2	16.03	12.2	37.1	35.07	34.6	40	40.5
Egfr	25.63	39.13	38.1	38.53	32.57	28.33	20.57	25.13	18.23	19.33	11.87	25.33	17.17	31.7	30.8	29.7	31.6
Egfr	43.67	72.63	31.33	58.9	101.53	47.87	38.3	46.03	58.63	66.4	54.6	72.9	64.67	100.4	115.17	97.63	45.13
Sh2bpsm1	42.6	65.13	44.47	52.9	107.6	48.8	48.23	60.67	81.07	59.33	63.87	100	86.6	90.63	92.07	76.33	48.9
Pso	21.93	25.43	23.13	21.9	27.47	22.73	18.37	23.47	31.83	25.17	22.8	16.37	34.47	26.3	24.97	24.87	26.53
Csprs	12.9	10.5	6.2	2.03	5.9	7.8	3.03	8.37	6.37	6.5	9.5	7.03	24.33	15.17	19.17	13.3	8.83
Csprs	21.1	20.43	14.63	17.5	24.57	7.97	11.47	14	16.83	12.97	8.03	16.6	22.9	30.9	26.3	22.37	13.57
Sp100	17.6	27.3	20.53	19.13	26	15.7	16.9	13.1	14.6	19.97	25	22.97	28.67	21.1	17.17	19.93	20.07
Sp100	32.3	28.97	31.43	28.87	26.03	36.43	23.93	20.6	18.37	16.33	11.87	10.97	17.37	12.9	15.03	20.77	34.83
Spa17	18.87	14.8	14.2	13.43	11.93	18	17.63	16.97	13.3	6.27	10.87	10.37	18.77	12.77	6.37	8.93	14.7
Mox2	101.8	114.33	139.77	110.5	57.3	59	43.4	34.73	33.77	37.43	36.97	39.2	30.37	25.07	40.47	72.2	122.37
Cfh	93.13	68	84.27	57.67	51	80.67	45.2	34.23	26.03	20.7	19.9	16.33	15.97	27.93	31.47	56.2	88.8
Bat3	98.8	83.8	70.83	86.23	121.3	79.63	108.87	78.67	97.73	138.63	106.7	128.67	98.97	106.5	113.43	96.73	103.93
Mtap6	40.5	43	36.4	46.2	50.03	39.53	37.4	38.1	41.43	44.67	32.03	43.73	42.8	41.27	30.37	34.73	52.23
2900008M13Rik	97	160.5	71.27	104.47	144.17	100.67	57.97	83.17	87.17	42.97	57.6	38.43	36.87	55.8	64.43	82.93	93.83
Srpk2	33.63	36.53	26.37	16.93	24.47	30.27	28.3	30.3	28.37	18.13	23.5	19.63	42.37	38.63	34.63	29.57	20.93
Rfng	182.3	176.1	186.9	194.43	195	174.97	164.23	159.33	184.07	209.1	226.77	219.8	174.23	171.73	166.77	176.3	194.5
Aqp7	67.2	75.3	57.63	40.33	49.33	53.87	41.67	38.7	37.43	35.4	35.97	30.9	17.8	38.3	43.6	49.8	69.77
Gmfb	3.57	14.8	7.27	10.2	10.57	9.33	7.77	5.87	8.7	4.9	18.13	9.73	9.67	6.7	9.97	9.4	10.67
Sgce	526.4	403.63	432.27	379.4	340	368.5	366.8	276.97	178.03	106.6	109.13	90.9	97.97	101.63	123.97	183	406.17
Cyp2b9	2.67	5.63	3.5	4.7	4.37	1.67	3.03	1.67	2.2	2.97	3.1	3.5	3.83	3.57	3.23	2.63	4.03
---	1.8	3.17	2.5	3.63	3.13	2	0.97	1.1	1.87	3.5	1.47	3.23	2.73	1.53	2.9	3.73	1.53
Actl7b	7.53	9.13	8.5	14.13	10.37	5.23	6.97	4.47	4.4	8.1	8.73	8.63	6.47	8.07	6.87	6.37	9.77
Pip5k2a	39.4	37.33	24.13	22.07	18.53	28.63	24.5	22.67	16.4	27.67	37.03	34.03	22.3	16.07	15.97	27.03	29.27
Arfrp1	53.43	51.57	48.47	52.03	71.97	60.3	52.9	63.93	73.23	50.6	54.23	62.47	80.83	81.33	74.5	74.5	52.93
Gpam	1394.43	809.9	1269.6	725.7	651.73	763.4	796.07	547.77	448.4	349.67	322.53	336.03	350.47	401.87	395.6	524.8	1191.7
H2-DMb2	10.33	29.57	22.73	25.1	31.4	12.3	8.83	8.5	21.67	31.8	29.33	48.1	44.5	40.4	28.87	41.23	7.13
Hbb-b1	2121.27	3540.1	3608.53	3048.33	3752.07	2949.6	5170.63	2568.73	2157.67	4752.3	5146	4382.63	2408.93	3278.53	3350.53	2042.73	3847.37
Igh-4	13.9	5.07	12.03	3.4	26.5	98.23	21.07	19.1	29.7	4.83	3.83	6.77	5.27	18.53	36.03	5.03	19.37
Igh-4	6.87	5.37	5.7	3.7	14.63	10.03	7.83	9.2	6.83	5.4	16	59.77	49.33	109.93	274.47	230.67	65.83
Gsta2	36.27	39.9	25.27	22.67	38.63	16.33	30.43	39.13	46.47	62.93	73.23	91.5	58.93	48.73	35.13	31.97	34.17
Jak3	15.13	13.73	7.93	7.47	15.17	9.77	10.13	7.57	11.87	12.07	21.07	8.8	9.03	7.43	9.47	15.73	17.37
Prlpe	4.2	3.03	2.9	0.97	2.83	3.37	3.47	2.63	1.87	5.33	4.03	3.77	3.47	1.13	3.33	2.5	3.23
Ppp2r5d	37.33	41.37	41.93	58.8	61	48.43	56.07	38.33	37.67	46.03	38	10.9	12.2	7.93	12.57	20.57	37.77
H2-T17	358.17	415.57	494.33	342.93	303.23	379.07	377.97	513.2	643.03	224.7	187.63	277.1	357.6	310.93	259.67	361.5	352.8
Slc31a1	195.97	144.23	167.37	147.53	138.53	219.1	216	240.63	333.53	537.3	597.33	644.33	488.93	351.73	423.8	206.57	165.83
Cd72	31.4	48.03	38.83	33.53	21.97	26.17	20	18.9	23.63	22.1	22.4	17	30.3	20.2	27.87	32.73	20.8
Crry	164.57	137.37	127.8	115.27	110.43	139.2	143.37	133.4	127.13	137.8	121.83	83.03	153.83	129.2	129.5	114.97	141.2
Col18a1	16.33	9.87	4.9	11.7	7.4	9.23	11.23	5.93	15.83	12.83	33.53	23.57	21.97	20.1	11.8	12.2	15.7
Col18a1	90.73	103.83	95.53	147.73	211.9	87.07	83.7	54.43	53.33	25.37	21.87	12.9	5.57	13.13	21.6	38.57	61
Col18a1	61.37	108.6	72.73	125.77	172.07	98.07	71.37	44.67	19.53	13.33	11.6	10.63	9.3	9.3	11.33	30.37	25.57
Xlr3b	6.57	10.43	11.3	6.73	5.07	7.13	5.7	6.23	30.07	4.33	5.03	7.13	2.23	2.7	1.97	1.97	6.37
Xlr4	14.7	12.37	10.93	8.6	9.07	9.5	5.03	6.97	6.47	10.6	12.77	6.9	9.4	9.1	6.57	11.13	8.33
Gas5	7.63	13.83	11.67	11.13	8.3	5.27	5.73	10.27	7.97	8.3	8.43	8.13	5.33	7.83	3.57	8	6.8
H2-D1	2592.53	3060.9	2526.5	1984.57	1819.43	1930.33	1885.23	2381.83	3381.97	1771.77	1448.83	1027.97	1224.07	2026.23	2133.3	2631.27	2033.23
Agt	24.53	34.27	34.57	16.27	13.2	37.67	14.5	11.63	17.27	17.9	13.73	13.33	11.53	10.8	15.37	19.87	32.87
Rora	3.67	7.4	2.23	2.13	3.97	1.6	1.57	1.87	3.73	8.3	7.23	9.13	5.27	4.33	3.93	3.97	3.97
Rora	56.37	47.43	40.33	32.03	34.57	38.7	49.07	51.63	57.63	160.2	137.33	150.9	71.27	77.03	73.87	55.8	50.57
Dnajc2	117.93	90.13	111.7	139.6	107.57	131.2	94.57	73.07	60.63	55.17	51.7	43.17	62.23	55.4	53.83	74.9	90.8
Hsd17b2	2.83	3.13	2.97	8.5	4.17	6.3	5.4	5.93	6.9	19.63	6.1	15.77	13.93	5.33	8.1	5.63	6.1
Fts	49.53	43.17	53.27	47.97	44.77	57.87	49.67	52.67	64.87	46.47	47.53	59.8	124.93	101.23	92.53	58.7	48.93
Fts	3.43	0.37	2.7	2.53	1.97	2.97	1.77	2.37	0.73	0.47	1.5	2.2	1.43	2.47	1.1	0.83	1
Fts	46.63	53.17	54.07	44.43	39.47	36.9	41.43	52.7	64.6	44.27	46.37	55.17	136.97	81.47	79.53	54.2	53.03
Cd1d2	14.17	12.1	3.53	9.67	13.27	13.53	23.57	33.97	56.4	56.07	46.33	42.63	136.97	79.7	71.13	50.17	8.1
Cd1d2	834.4	582.43	582.4	388.6	319.6	545.1	548.07	563.3	648.07	445.93	364.67	408.6	828.9	734.53	688.13	580.97	785.87
H2-Q10	38.43	49.57	27.1	39.43	41.47	27.57	32.23	34.9	37.8	36.27	45.07	43.53	38.9	42.07	39.43	35.97	43.87
F2	2.57	7.3	1.67	2.27	4.37	3.53	1.97	1.8	2.4	6.43	5	3.17	2.1	1.73	2.37	3.8	2.57
Cdkn2b	31.8	25.6	32.5	27.33	17.87	30.67	25.23	22.1	18.1	2	5.1	10	15.33	9.97	10.03	18.47	30.4
Mpdu1	52.97	95.9	69.93	75.63	92.87	59.67	56.4	74.07	105.97	83.23	86.9	74.23	153.17	146.2	140.3	128.7	69.27
Rbpsuh	91.9	97.37	78.5	65.43	93.77	63.43	67.2	61.5	69.13	70.07	65	65.83	58.23	98.37	80.73	93.9	67.9
Smyd1	6.1	8.6	6.97	3.63	2.93	8.8	4.4	3.07	2.1	9.43	5	3.77	3	3.8	3.53	3.6	4.07
Smyd1	35.1	23.17	24.27	22.8	26.57	13.37	26.53	22.73	38.2	59.67	56.77	66.93	65.5	34.77	30.4	29.03	20.73
Itch	161.03	177.27	159.6	190.33	172.63	153.73	178.13	187.1	194.47	252.77	254.77	297.87	248.7	232.73	206.2	200.57	199.4
Smc4l1	102.37	112.37	149.8	209.03	238.13	187.6	188.6	146.43	118.27	80.87	89.1	63.9	54.93	56	55.53	79.17	92.93
Ceacam2	21.53	22.03	8	6.67	28.43	4.43	15.57	11.53	18.93	35.83	47.53	54.97	24.2	27.5	28.07	21.1	16.27
Ceacam2	25.67	37.27	18.8	19.77	47.53	32.5	44.4	47.27	111.23	172.37	115.37	151.63	126.4	212.2	176.33	78	18.37
Mup3	708.47	719.2	1303.23	738.23	982	1078.2	917.03	652.13	366.1	121.47	82.33	203.23	173.47	338.73	286.9	675.4	1249.67
Mup1	481.93	482.17	718.1	451.27	625.77	811.4	603.4	418.13	291.53	104.77	126.03	216.2	207.97	191.93	219.4	433.33	879.07
1100001G20Rik	227.6	266.53	276.7	122.33	104.2	330	211.53	155.1	78.4	31.27	22.63	17.1	38.77	145.03	168.37	421.53	362.53
P5-pending	60.77	46.3	54.2	49.83	67.3	51.07	45.93	26.77	34.27	42.47	45.77	32.5	62.37	47.43	50.17	51.33	31.6
D1Ertd396e	242.37	173.67	188.57	177.03	138.37	187.23	212.93	187	161.83	102.4	87.7	78.47	103.57	116.7	118.5	128.3	188.33
9130006H11Rik	54.97	74.07	68.37	98.53	98.87	55.93	85.33	131.13	148.5	372.6	338.3	391.23	248.37	243.73	178.63	149.57	73.23
Il2ra	9.83	4.1	4.83	6.33	4.83	5.97	9.67	1.27	2.07	3.9	3.03	8.37	6.93	6.03	4.9	6.2	5.07
Tgfb1	89.07	48.43	29.27	29.47	77.9	50.4	31.77	29.6	93	39.63	40.63	27.23	6.27	59.17	140.97	102.9	19.7
Zfx	65.83	59.63	70.27	71.07	74.93	61.9	65.03	55.37	47.17	28.33	39.57	20.27	32.37	45.1	40.3	40.07	63.2
Pole2	4.9	9	8	12.07	5.77	18.87	11.27	11.93	3.3	6.57	3.9	3.07	3.6	1.37	1.8	1.83	4.53
Rab4a	106.53	113.37	133.8	135.57	126.97	132.77	283.8	388.47	415	297.8	366.97	448.33	339.7	311.27	181.1	145.07	110.33
Kdelr2	139.37	168.23	177.3	186.9	178.33	179.93	197.97	180.23	165.07	309.23	310	273.03	168.33	169.13	161.37	124.97	179.37
Pla2g7	53.7	52.8	60.27	73.6	53.57	47.9	39.9	37.9	52.57	20.17	17.03	20.87	11.23	41.73	63.43	156.37	84.17
Rad51l3	42.57	37.97	35.2	31.23	33.2	27.8	26.57	24.03	29	36.13	31.1	32.9	39.27	27.07	25.23	20.5	29.07
Pim2	24.07	52.8	33.77	29.77	31.8	28.33	24.83	23.03	24.9	45.3	43.87	33	39.47	36.23	37.87	32.47	31.2
Prkar1b	59.4	36.03	28.1	31.7	117.57	30.13	17.8	26.9	56.33	102.07	146.47	163.33	99.57	135.8	118.77	92.37	32.97
Serpinf2	4.57	12.83	7.13	6.53	6.47	4.4	5.33	5.07	9.23	13.63	20.5	16.53	7.27	6.43	4.7	6.5	5.7
6720463E02Rik	361.33	331.67	292.37	454.67	387.2	273.87	450.4	492.83	604.97	690.47	691.57	483.2	498.5	391.73	428.27	264.37	284.4
Nfix	412.67	611.7	368.87	590.77	838.07	498.47	430.4	458	559.37	261.43	223.57	232.4	216.23	457.1	428	398.13	322.97
Ptdss1	98.27	144.67	131.83	124.7	129.43	131.1	123.2	158.4	202.37	176.57	160.43	151.1	188.9	243.33	208.63	168.83	114.33
Ptpre	83.8	70.77	88.53	77.83	79.27	95.43	97.53	68.5	61.03	67.37	57.87	51.9	55.13	60.4	66.67	90.27	95.13
Rab10	105.03	81.2	66.93	76.17	89.03	99.13	98	119.07	137.93	150.27	159.53	135.57	103.3	126.47	162.73	118.93	76.03
9030616F16	99.43	99.8	89.57	99.27	94	80.6	56.87	68.73	61.6	64.57	50.5	51.13	46.83	53.63	53.87	78.03	109.07
Clk4	75.6	74.37	98.97	102.77	75.1	91.8	79.43	71.37	42.97	45.33	41.33	38.53	41.9	45.67	36.57	39.03	42.97
Clk4	28.47	34.57	25.83	24.3	27.53	25.17	29.23	35.27	23.7	35.57	38.47	29.47	43.33	38.87	33.07	29.17	30.73
Pabpc2	35.07	50.93	41.4	42.07	46.17	24	36.2	37.77	46.57	50.8	72.97	79.43	46.77	56.33	64.33	52.4	48.63
2610110L04Rik	858.57	516.03	672.67	610.13	445.67	746.37	615.03	539.67	397.9	358.03	314.4	337.5	471	270.93	282.33	333.27	653.8
Smpd2	57.43	80.47	61.17	67.97	66.93	56.6	59.7	75.63	104.67	94.7	89.63	90.27	125.17	100.6	99.4	80.5	49.9
Sfrs14	92.8	107.2	128.3	125.97	120.63	61.67	72.7	66.23	80.13	119.63	118.43	121.97	108.9	108.17	81.1	87.63	86.6
Tceb3	149.37	157.57	170.93	154.2	142.33	133.8	130.63	129.53	120.43	165.57	139.87	166.03	113.2	143.47	143.3	129.57	150.73
Lypla1	292.17	265.5	250.3	215.73	248.63	263.7	303.8	345.2	366.37	431.73	386.63	421.87	432.43	349.87	337.67	336.47	308.47
Lypla1	24.53	23.1	21.1	13.67	23.93	16.9	19.63	22.43	21.17	19.77	22.87	28.9	18.63	24.6	27.33	22.87	24.6
Lypla1	107.67	94.07	98.1	77.83	89.47	100.37	121.9	143	160.2	141.4	151.2	191.63	187.73	139.97	124.8	106.37	121.23
Nakap95-pending	27.67	56.57	42.6	50.63	59.67	29.03	21.57	18.83	26.3	12	6.43	10.9	7.67	10.03	29	35.5	32.03
Lamb1-1	98.73	123.7	110.17	126.07	139.47	94.97	77.97	54.7	45.23	35.57	21.57	25.87	32.93	30	37.97	58.2	94.93
Pmm2	65.77	45.3	55.27	51.03	69.2	57.93	32.57	59.87	80.27	77.17	83.73	62.7	34.27	57.7	67.4	62.17	54.87
Semcap2-pending	59.77	102.87	96.97	58.8	36.03	17.53	10.23	8.33	6.4	6.87	13.17	17.17	45.5	14.8	9.93	21.13	53.67
ORF21	8.03	10.83	14.23	10.83	15.23	14.63	7.37	5	7.5	4.1	7.77	4.6	5.67	5.77	13.6	7.1	10.13
Edg1	1.07	1.53	1.1	1.03	3.2	1.83	0.83	0.67	0.83	1.23	1.6	1.2	1	1.3	0.97	0.97	1.23
H2afz	181.53	157.3	229	345.13	288.3	427.4	423.7	362.47	336.7	194.2	180.63	168.57	170.3	179.2	131.67	203.47	211.1
Hspa5	494.6	720.07	747.47	769.77	758.87	731.23	583.8	803.37	825.03	1241.93	1235.87	686.27	657.93	2097.77	1665	1061.27	700.13
5630400A09Rik	54.7	64.4	69.43	76.5	90.9	55.83	54.03	53.23	35.9	10.9	24.17	9.43	25.3	35.1	20.83	41.7	37.9
Adprt1	63.27	41.07	58.3	73.27	58.7	79.2	75.3	63	23.83	14.33	22.57	18.23	16.4	12.63	10.83	30.67	52.57
Tfdp1	52.6	54.87	56.57	89.87	72.2	120.03	83.6	89.43	61.27	35.8	44.87	33.67	47.87	39.73	41.43	59.27	54.93
Tfdp1	218.73	186.43	318.33	398.63	321.73	429.6	395.93	319.2	255.4	143.5	172.73	108.3	116.73	122.13	126.47	143.1	224.83
D10Wsu52e	110.93	157.73	162.17	179.17	186.8	137.4	157.83	192.43	188.1	108.77	86.8	130.8	163.43	157.2	127.37	129.33	118.33
Bub3	344.4	274.9	284.9	316.93	336.9	364.4	385.03	345.47	323.3	212.9	224.23	181.13	318.9	231.47	275.47	286.5	268.57
2610007K22Rik	367.73	444.7	404.57	452.43	447.47	448.6	468.67	446.4	393	324.33	333.37	291.07	171.33	298.2	344.23	315.27	284.93
Ctsl	1008	648.77	686.97	503.37	493.3	868.57	763.13	727.53	811.97	796.8	708.67	935.07	2734.83	2324.9	2066.33	1441.73	897.23
Tkt	3403.07	3972.57	3087.6	2006.4	2645.07	3076.93	2936.93	2784.53	3222.47	3760.4	3690.7	2252.7	1757.33	2304.93	2004.47	2318.37	4078
Rnf13	479.4	161.97	220.73	201.03	113.73	323.97	245.97	221.63	175.4	97.27	88.47	108.17	229.63	181.83	133.43	184.83	348.63
Rnf13	190.1	176.13	165.67	124.17	133.27	137.47	144.47	138.6	141.93	137.93	154.93	206.03	284.17	178.47	168.63	162.03	162.9
Sdf2	43.7	40.63	28.4	41.5	56.93	29.6	38.9	46.9	47.5	77	60.3	67.63	71.53	59.4	54.83	43.73	37.27
Odf1	50.8	55.27	23.73	34.2	38.7	27.07	29.63	28.63	37.83	49.3	67.9	59.73	55.47	49	47.77	47.93	42.9
Nbl1	109	125.07	135.3	118.93	98.33	75.6	54.27	16.53	28.53	11.77	24.9	29.57	20.33	18.83	41.23	131.5	111.1
Lrig1	7.57	4.9	3.07	3.8	5.4	4.13	6.67	3.13	7.57	6.73	7.37	6.6	6.83	8.13	4.1	16.6	4.83
2500002L14Rik	438.7	381.83	400.43	342.73	271.73	499.97	534.37	488.7	461.27	325.6	326.67	255.23	300.63	360.4	314.03	318.1	450.37
Kdap	51.87	49.17	39.53	31.17	42.33	49.57	26.8	23.4	17.23	12.2	11.13	9.93	6.87	5.83	6.57	9.47	28.17
Cited2	192.57	148.87	143.73	124.27	131.63	164.23	173.9	171.6	285.13	446.7	480.97	430.47	615.8	626.4	677.6	378.83	200.97
Dlk1	49.67	69.87	49.27	59.93	72.27	57.6	52.8	49.83	42.37	40.1	18.7	12.83	49.07	62.5	41.87	55.23	47.77
Cops4	129.4	113.33	140.03	150.33	116.87	155.4	174.33	162.37	119.3	118.57	108.83	100.5	116.53	94.33	94.57	98.6	138.1
Nudt3	251.6	306.33	304.23	327.93	328.87	361.77	291.07	396.2	486.77	592.1	457.2	511.9	358.83	474.77	374.03	336.83	277.67
1700048E23Rik	58.2	51.13	44	39.57	33.33	53.47	53	60.77	61.87	39.8	34.87	34.13	42.87	56.87	51.33	41.33	53.9
Gadd45g	75.53	101.77	91.33	42.3	46	32.77	64.97	54.9	163.17	172.7	149.27	110.33	109.37	94.8	125.67	73.6	49.23
Rpo2tc1	24.83	28.83	21.83	23.77	21.17	27	29.17	28.73	24.3	16.7	13.43	25.4	19.4	13.3	18.73	14.77	27.03
Nr1h2	25.2	24.43	14.27	19.8	55.97	33.97	34.7	23.27	37.9	60.87	55.73	40	12.7	63.43	74.53	45.6	14.03
Vasp	116.4	199.67	126.63	154.47	329.6	145.33	132.87	141.6	247.37	230.53	193.7	174.03	184.9	297.63	295.6	238.83	115.03
Atox1	1001.77	937.67	996.3	992.43	877.33	1162.37	1416.73	1385.03	1289.83	959.2	849.6	717.23	1576.5	1938.4	1510.77	1343.93	1186.73
Plg	7.4	13.83	12.2	10.4	16	9.17	7	4.27	6.4	9.3	8.23	15.67	10.43	9.73	4.87	17.63	14.8
Uqcrc1	669.37	759.73	694.03	581.67	582.87	509.3	729.63	695.87	734.97	1054	1219.83	1064.27	721.17	606.83	639.77	747.87	765.13
Ldh2	77.53	93.4	94.87	65	62.37	87.9	115.1	116.7	132.57	181.53	176.47	196.07	70.4	90.7	84.5	71.6	82.5
Fmo1	361.87	354.83	547.27	377.3	271.07	354.4	217.77	176.17	116.53	48.43	41.4	35.83	35.97	61.6	85.7	140.5	422.5
Psmb6	344.6	372.57	472.6	395.6	337.6	382.83	366.9	359.87	425.37	316.17	299.97	217.63	372.2	426.2	412.17	389.57	321.77
Tnc	33.27	37.73	37.4	40.27	67.9	27.8	51.7	61.67	78.9	159.93	151.13	109.8	177.97	93.03	145.23	113.87	52.4
Sqstm1	574	468.23	540.5	423.43	349.6	403.23	417.7	373.5	402.8	373.63	351.53	424.7	1419.13	859.07	932.3	641.9	510.53
Ptpn2	33.5	36.77	39.5	49.83	43.5	54.43	44.93	41.67	41.87	30	32.47	31.8	101.87	85.97	66.47	63.87	38.43
Apg12l	235.87	179.9	202.77	178.37	154.2	193.23	186.2	156.8	147.47	102.43	76.27	100.23	157.23	184.6	151.37	140.63	207.9
4833420G17Rik	47.6	46.97	54.63	66.53	60.5	56.73	41.87	49.97	37.03	20.87	29.07	14.63	32.93	38.47	32.13	38.03	49.3
Uqcrc2	1148	810.47	1060.43	907.7	788.8	1113.8	956.57	909.2	893.9	923.67	831.9	724.1	597.87	467.23	501.57	558.57	1267.3
Rrm2	25.1	23.43	35.5	68.43	59.1	61.6	97.77	65.1	50.67	81.27	101.3	41.1	39.07	19.07	22.57	35.63	24.83
Ubqln2	64.87	53.63	56.63	69.23	48.27	58.83	44.27	37.8	19.27	13.4	12.87	12.13	19.37	30.37	36.3	42.53	56.77
AW049900	118.37	140.43	116.47	123.5	161.17	92.87	107.67	107.83	143.83	227.17	243.03	225.33	98.8	130.73	136	144.1	111.3
Acaa1	19.9	28.27	16.73	27.7	31.63	34.93	20.3	43.9	51.13	55.77	31.23	29.67	24.9	71.97	99.87	80.2	36
Hccs	7.33	6.3	11.4	14	7.33	9.17	10.7	7	9.63	11.47	6.9	5.43	8.83	6.33	10.03	9.73	8.83
Cyfip2	41.77	36.57	25.23	40	43.57	10.87	24.97	23.07	28.3	33.03	39.1	38.93	41.4	44.13	39.37	47.5	35.43
Abcf2	3.5	5.8	1.47	4.57	3.27	1	1.17	2	1.43	3.83	2.5	2.9	1.87	1.9	2.73	3.1	4.5
2610507L03Rik	38.77	27.1	28.53	31.27	42.9	27.23	39.2	32.23	32.6	33.17	37.5	33.77	47.87	21.63	28.53	24.83	18.23
Scap2	223.43	180.57	218.17	200.3	200.7	230.1	220.5	225.7	192.5	145.57	155.17	131.07	274.1	270.93	255.03	309.53	236.17
Rdh6	2.13	4.37	1.77	2.13	3.8	1.4	2.4	1.7	2.5	5.33	3.43	15.2	3.13	3.1	3.37	3.3	2.8
Homer3	58.57	61.27	49.6	66.77	73.23	45.37	60.67	43	44.57	33.5	35.4	21.1	55.43	51.9	56.4	63.4	47.77
Homer3	7.97	14.2	6.33	9.93	15	13.47	6.63	7.37	30.7	36.4	24.2	14.77	5.4	16.27	14.27	18.8	5.77
Fsp27	849.2	980.1	907.67	857.5	704.37	560.93	445	277.5	252.67	94.3	91.1	43.6	40.77	262.3	379.93	622.7	700.13
Prpf4b	17.93	13.77	19.47	22.03	15	18.63	18.8	18.83	16.3	16.97	6.57	12.27	10.77	12.4	11.13	14.77	16.33
Cnot3	26.93	40.9	33.77	39.6	87.77	32.73	35.13	27.2	43.53	120.83	115.97	106.4	52.57	81.6	76.97	43	40.93
Mrpl13	184.53	109.6	161.03	138.13	120.4	208.93	241.4	232.27	158.63	95.6	111.77	125.53	187.73	117.67	91.7	103.37	171.4
Kcnk3	16.8	21.3	5.93	4.9	23.93	10.13	4.33	4.93	4.67	4.4	4.23	5.27	4	3.53	4.17	7	12.2
Il4ra	172.57	192.93	171.03	92.9	126.4	85.7	83.2	84.53	113.77	206.83	213.07	206.1	98.07	137.57	169.53	224.6	163.37
1110007A04Rik	117.83	111.03	123.5	98.1	94.5	122.9	146.3	140.5	124.03	105.9	95.2	113.5	119.8	94.63	108.8	104.9	139.43
Ncoa3	44.6	43.87	38.73	44.4	56.6	28.1	34.47	42.1	38.87	44.93	56.47	45.33	59.77	50.27	43.47	43.63	38.87
Cxcl13	53.23	47.13	52.5	22.8	25.33	29.5	10.67	12.8	15.73	8.87	6	17.27	10.83	7.3	10.13	18.07	31.73
Chkl	38.03	52.13	36.07	36.77	45.33	24.8	21.97	24.23	29.27	30.63	31.47	24.1	41.57	38.4	37.9	30.53	28.43
Chkl	268.23	375.8	308.67	316.53	404.83	217.8	209.67	212.27	255.9	244.07	224.13	206.97	382.97	372.4	373.1	361.27	269.7
Rassf5	95.03	75.47	89	67.93	78.8	75.4	64.17	46.87	41.43	28.6	21.67	35	40.13	32.5	37.53	60.17	66.43
Il16	52.2	58.27	44.4	47.9	41.93	37.37	30.73	31.27	29.33	30.2	42.9	58.3	40.7	39.3	42.63	41.07	47.4
Atrx	11.8	12.87	11.17	15.03	11	6.07	10.33	10.9	11.6	17.6	20.23	16.83	16.3	15.37	20.77	9.67	10.1
Rnaseh1	16.77	21.73	9.37	9.27	25.5	11.67	9.1	19	18.5	8.87	15.53	18.33	9.6	10.3	10.57	18.1	13.6
Twg-pending	200.87	119.6	148.97	153.6	163.33	198.37	202.13	149.53	95.77	42.63	35.7	26.73	125.73	108.97	103.13	106.13	144.47
Tesk1	149.03	228.77	179.93	137.6	156.63	147.53	116.9	118.83	136.47	120.73	109.07	139.5	106.07	169.73	173.77	172.57	160.37
Tpmt	146	70.47	105.37	66.9	60.37	123.13	134.37	98.97	72.83	53.77	57.57	36.8	58	41.13	40.13	52.53	149.37
1810004B07Rik	60.4	64.07	52.77	65.2	66.7	38.37	49.67	57.1	73.37	83.27	111.03	106.73	94.23	78.03	70.17	63.47	49.93
Mapre2	49.43	41.07	44	43.57	40.4	36.2	39.23	34.43	27.33	11.83	20.83	27.4	21.63	15.2	21.3	32.77	47.07
Lnx1	12.5	14.5	11.67	10.87	12.2	8.6	7.87	7.27	6.13	4.8	4.9	12.57	6.73	9.33	7.03	6.3	10.8
Gtf2h4	73.7	89.2	68.37	91.8	110.9	85.47	80.03	98.23	115.07	88.1	96.03	78.03	85.27	79.93	87.07	89.87	67.63
Gprk6	155.83	230	192.07	173.47	184.43	169.57	183.2	179.83	226.43	142	111.87	47.8	84.5	159.03	155.53	189.97	137.7
Myom2	19.3	12.4	9.57	9.03	6.8	10.23	4.33	7.33	4.57	8	4.43	3.3	5.7	10.5	10.43	13.8	11.3
1810037C20Rik	43.07	64	24.03	50.8	55.17	39.27	48.03	44.4	58.13	91.17	87.53	85.13	68.93	80.23	89	62.27	36.4
Tuft1	44.87	51.97	61.6	72.17	84.53	50.1	58.03	66.63	65.07	67.5	72.3	72.5	83.73	73.1	87.43	85.63	39.87
Wisp1	21.1	29.73	25.13	42.47	37	24.83	20.23	15.03	11.53	11.77	10.47	8.2	10.47	15.93	11.73	13.43	19.33
Nssr	40.23	31.43	40.97	51.2	36.57	39.17	49.07	53.97	43.33	29.3	27.53	29.87	39.53	33.57	33.17	39.07	35.13
Nmt1	450.73	329.2	402.7	354.1	323.03	419.83	456.3	478.73	391.77	348.1	367.4	269.27	474.3	422.87	412.13	362.9	407.13
Crap	4.67	7.93	3.83	3	2.77	4.17	2.23	2.57	2.5	4.17	2.13	2.03	18.1	2.03	4.67	6.07	2.6
Pdk4	237.27	200.23	282.73	138.87	125.43	220.73	95.43	63.2	118.57	50.13	35.3	39.33	1166.67	1194.57	1217.8	786.53	358.8
9530027K23Rik	3.73	6.27	2.6	4.3	10.73	3.03	3.07	3.7	4.47	6.57	6.33	10.13	4.43	5.67	3.6	5.97	4.07
1300003D03Rik	313.7	418.4	420.43	265.1	270.03	303.63	311.03	346.63	505.4	1581.6	1540.13	1057.3	1757.97	1149.97	900.77	495.73	432.9
Plscr2	22.4	20.83	21.83	27.4	27.97	51.67	56.23	93.67	101.8	17.73	10.53	1.87	94.6	80.73	70.53	64.03	35.57
Ankfy1	220.97	253.47	252.4	271.77	269.53	242.4	199.83	209.27	166.8	137.73	130.27	98.87	190.7	165.6	162.9	225.6	243.33
2610002J02Rik	175.3	132.23	174.57	172.87	159.33	209.27	171.4	157.23	129.9	68.77	67.07	65.63	173.93	147.47	138.47	159.33	180.23
2610002J02Rik	25.07	33.07	25.93	30.37	31.43	21.47	22.8	20.7	34.3	39.8	60.67	65.47	35.57	29.53	28.8	23.63	21.3
Mrpl9	96.33	78.87	97.77	83.37	77.6	85.5	108.07	126.77	110.23	68.7	76.7	83.6	156.73	117.73	88.37	71.5	75.93
Nicn1	104.03	83.27	89.8	76.97	83.1	92.93	86	80.9	72.87	36.4	44.6	56.67	61.77	52.97	63.9	55.53	92.07
Golga4	141.27	109.53	128.23	136.97	131.6	122.57	122.33	120.9	122.43	146.1	151.07	161.6	178.57	189.3	176.67	147.33	138.07
Mlf1	23.8	3.97	6.23	9.97	9.53	13.43	5	8.13	0.87	2	1.33	2.57	2.6	4.83	2.77	2.8	13.67
Smarcc1	29.33	47.4	18.03	56.17	91.6	46.5	37.73	38.37	58.8	55.9	48.9	57.83	62.23	55.77	53.17	40.03	16.27
Pdpk1	13.87	17.5	3.37	12.8	25.53	14.07	9.8	5.43	9.43	13.73	4.47	21.57	5.53	19.13	15.93	14.13	12.77
Casp1	67.43	43.97	59.33	32.4	31.7	71.73	62.17	72.67	54.8	19.6	13.5	20.7	74.4	42	48.1	65.13	64.9
Fcna	96.5	88.5	108.6	61.57	85.57	70.77	57.07	42.27	37.53	73.53	85.47	100.13	67.8	51.7	43.57	90.9	119.03
Mtf2	42.37	54.7	37.4	48.17	49.67	35.73	48.5	54.6	41.33	64.67	66.23	52.93	53.93	43.13	49.8	39.93	39.8
Col9a3	75.63	106.4	99.8	164.83	225.1	151.83	181.03	145.03	122.27	117.37	118.7	112.43	88.7	121.5	102.23	89.8	98.73
1500034J01Rik	262.87	281.77	222.97	237.93	278.83	216.83	238.27	244.9	275.57	394.23	414.3	405.63	302.2	325.63	296.37	284.53	260.5
1500034J01Rik	203.73	234.7	166.33	196.4	239.17	184.27	201.07	186.03	230.4	234.6	219.53	189.37	174.87	189.93	221.43	202.5	214.4
Park2	2.4	5.1	2.6	1.97	3.3	2	2.77	1.87	3.3	3.3	3.17	4.9	3.9	4.03	3.2	3.17	4.03
Otp	29.63	46.27	33.47	31.7	42.8	18.37	28.03	29.5	40.83	54.23	49.33	55.83	33.23	46.73	45.33	29.73	40
Mcpt-ps1	4.7	3.83	3.47	3.1	2.13	1.2	3.3	1.3	3.57	3.33	3.07	4.7	1.9	2.43	2.5	3.27	10.13
---	50.8	75.07	45.03	48.63	48.83	38.9	36	39.4	71.7	97.13	93.43	336.4	364.83	404.77	773.03	598.33	430.47
---	5.27	11.57	6.63	5.47	5.83	7.83	3.6	7.3	6.03	12.33	8.77	10.9	6.43	3.03	11	10.13	8.07
---	4.07	8.5	6.63	6.63	10.07	4.33	3.93	3.57	4.57	8.47	10.83	5.2	6.57	5.83	6.97	6.4	5.17
---	7.17	7.1	4.5	5.37	6.7	3.73	6.97	4.2	3.9	9.57	8.43	15.9	5.13	9.37	7.53	6.43	5.83
Tiaf1	11.87	12.27	17.7	8.07	18.37	8.3	11.5	9.13	15.87	33.83	16.1	48.57	37.63	20.87	10.63	14.03	11.63
Rbig1	7.63	10	10.83	10.47	11.43	6.5	9.37	5.17	13.27	23.67	24.77	20.47	17.97	12.87	10.5	4.47	5.07
Nespl-pending	1.67	5.57	1.33	6.1	2.53	0.9	2.33	1.33	3.07	4.7	5.1	13.97	23.4	8.43	3.83	2.57	5.27
Rit2	34.33	42.97	29.33	30.1	39.73	12.7	19.47	24.3	26.07	40.63	31.37	39.63	16.6	34.57	27.97	35.7	34.23
Cyp2c38	52.8	33.7	42.07	54.47	51.33	22.7	40.47	56.2	54.03	47.8	62.07	110.3	60.83	80.3	58.83	62.97	53.87
Insm1	9.37	9.17	3.57	7.73	4.53	7.17	5.83	4.53	5.8	12.7	13.7	7.63	11.03	5.7	4.83	2.83	8.2
---	2.67	3.3	3.37	1.7	2.37	2.13	1.47	1.83	4.43	7.7	8.03	12.13	7.4	2	4.17	2.3	2.37
Hoxa3	15.2	31.57	19.7	10.5	12.23	5.3	12.5	10.33	19.23	33.93	40.4	27.07	21.4	30.97	27.63	16.73	18.23
Klf12	9.13	11.63	8.07	14.9	8.97	5.37	9.83	11.63	3.73	12.8	11.4	11.33	6.73	9	7.57	5.77	5.73
Matn3	2.23	3.27	2.63	1.87	2.23	1.67	1.33	1.53	1.8	4.27	5.13	5.1	5.53	2.37	2.47	2.23	2.97
Elavl2	27	22.57	31.37	33.97	41.3	29.2	48.6	44.33	45.67	51.2	41.1	36.63	33.6	34.2	33.4	29.3	28.47
---	12.1	19.13	15.37	18.83	22.53	13.4	16.2	14.1	15.2	22.83	17.2	20.43	17.83	19.73	14.93	14.33	16.13
Ovgp1	4.67	4.43	2.97	3.2	3.77	3.73	3.83	3.9	4	10.3	9.13	11.93	8.03	5.07	5.97	4.73	3.5
Sfrs4	51.47	36.9	35.3	56.67	49.8	39.27	43.17	40.63	32	37.27	32.2	18.37	23.53	19.83	32.7	40.37	41.9
---	668.47	523.4	543.3	442	444.8	438.47	437.1	356.33	348.4	279.07	267.93	399.93	373.3	333.13	331.77	414.67	653.43
---	2.97	14.77	6.23	8.4	11.3	3.3	6.17	4.97	7.03	4.87	5.63	6.07	2.6	7.17	6.4	6.47	14.63
Mup1	330.27	355.27	595.97	331.63	444.13	378.07	315.37	285.47	197.67	122.77	128.67	182.03	142.13	178.8	152.2	321.23	511.2
Ndufa3	34.13	41.27	39.63	31.2	40.4	25.8	34.47	28.5	46.83	52.53	43.87	32.2	27.17	33.6	35.2	31.83	40.77
2410038A03Rik	2055.1	1822.17	2573.7	2518.3	1649.8	2886.13	2301.43	3855.93	3041.5	3585.7	3522.77	3320.87	2066.17	2698.7	2141.17	2002.37	2146.97
2900008M13Rik	224.63	164	182.8	203.13	184.6	223.57	170.4	107.13	113.63	75.27	81.93	64.83	62.4	72.73	80.97	97.07	183.77
---	6.57	8.23	13.27	9.8	15.63	11.27	7.73	4.53	3.73	2.4	1.93	2.43	2.9	2.4	2.1	4.6	5.73
---	26.9	25.9	25.93	25.4	28.6	19.5	16.3	16.07	20.2	26.43	22.53	34.67	19.3	16.67	16.53	16.67	21.9
---	16.8	9.77	13.97	15.23	17.03	9.07	14	9.8	13.37	15.57	18.1	18.07	17	12.3	12.83	12.57	14.13
---	1970.9	1421	2238.17	1922.77	1527.83	2150.27	2111.73	1905.83	1430.93	1163.93	1377.4	1474.03	1788.07	1269.03	1094.97	1113.9	1987.73
Ms4a6b	78	56.67	75.3	54.93	50.37	87.37	63.23	60.73	42	25.27	24.57	20.7	29.87	49.87	42.83	101.47	102.13
Ptgds	158.7	139.23	156.17	141.83	200.2	121.27	204.7	161.5	180.47	235.93	263.6	326.63	317.7	233.9	210.2	203.83	194.33
---	23.73	16.83	16.53	18.33	16.3	10.1	12.37	11.03	12.43	9.27	13.9	18.87	15.1	11.77	10.07	16.33	20.7
---	21.8	13.47	14.7	18.7	18.67	16	26.33	18.13	25	13.1	24.03	34.3	23.87	26.03	11.33	15.3	19.97
Myh9	533.17	495.07	633.63	761.57	775.67	642.57	450.83	421.83	304.03	212.37	203.53	147.83	350.47	481	523.57	633.43	517.1
Rpl13	4154.97	4656.87	4609.53	4932.8	5970.5	4314.8	5330.73	5179.1	6260.87	6613.57	6426.9	7569.5	4609.97	4593.6	3896.23	4134.07	3857.9
---	15.47	15.13	17.47	16.33	18.87	9.6	11	10.87	13.57	12.1	12.97	16.63	15.8	9.93	16.27	14.43	21.33
---	9.8	20.47	16.77	24.23	21.97	8.13	14.93	16.37	11.47	17	16.07	27.8	18.2	27.2	17.47	17.7	16.9
---	83.07	76.13	100.63	75.63	68.63	77.73	103.3	81.5	60.8	78.37	83.43	131.2	70.73	69.03	47.43	77.23	149.63
---	82.17	71.6	81.7	98.23	100	62.23	85	77.57	112.1	136.63	136.9	178.4	86.87	128.2	99.57	104.97	86.13
Angptl4	230.67	257.7	262.73	178.27	304.77	178.07	185.3	102.43	250.07	91.23	55.97	52.5	430.53	515.1	507.43	352.53	275.47
2610201A12Rik	4.43	8.37	10.87	23.13	14.2	12.47	17.67	20.37	8.07	29	19.57	15.2	5.67	11.5	9.4	9.83	3.7
Syt3	4.33	3.73	6.33	6.83	10.73	4.27	6.33	5.33	9.77	8.37	4.77	9.7	11.57	9.83	7.27	8.97	4.4
2600013G09Rik	56.03	32.73	46.2	35.17	23.17	34.6	53.93	47.23	29.13	15.53	19.27	27.83	36.53	17.53	23.9	33.63	40.3
---	6.1	15.67	7.97	13.8	14.1	9.13	8.4	9.33	9.87	14.87	18.87	29.63	11.67	12.07	12.9	11.77	12
---	7.3	13.07	7.8	5.67	10.7	7.63	7	4.33	10.2	13.93	16.67	31.17	15.3	11.43	11.17	15.33	10.47
1700030C10Rik	42.2	38.6	58.77	49.7	54.1	49.37	42.23	44.8	40.63	26.77	17.9	24.03	23.53	30.23	33.53	45.13	39.77
Krt1-19	42.23	73.33	129.07	84.8	83.2	37.83	48.8	51.3	63.47	57.43	44.53	30.83	31.7	73.63	64.4	93.77	42.43
Ubl4	26.47	13.87	29.63	20.87	16.03	19.03	17.63	24.37	28.1	28.07	25.2	29.97	34.13	27.57	24.47	17.27	12.5
Lip1	80.97	111.37	91.27	72.07	87	74.5	173.6	328.73	467.93	452.43	381.4	572.3	737.4	756.47	760.1	468.07	155.67
Cox4a	91.93	99.23	107.4	108.4	88.57	79.97	93.13	139.1	133.53	123.07	97.7	77.23	82.57	117.67	83.73	88.53	123.77
---	24.43	21.7	18.53	18.37	22.5	17.67	21.6	18.13	18	10.07	6.77	5.73	15.2	13.17	19	19.17	17.77
Rps12	4959.53	4316.53	5016.43	5018.87	5259.4	5590.83	6068.47	5405	5598.4	5172.27	4919.57	7240.17	5128.6	4134.53	3312.07	3735.8	4797.23
---	9.67	9.97	9.03	7.93	12.67	2.9	6.03	8	7.7	13.47	15.23	16.03	16.87	16.17	14.37	13.93	7
Mrps25	93.73	70.2	104.2	114.6	79.53	107.7	98.43	58.27	49.37	37.57	21.5	8.97	21.9	28.2	34.5	43.73	94.53
Rps17	22.37	8.9	16.07	23.87	27.93	13.13	14.13	13.47	17.33	33.9	27.5	35.23	17.87	10.27	13.07	13.17	13.4
---	45.2	69.87	68.37	46.2	61.53	64.43	60.8	50.57	47.43	60.63	40.7	63.43	55.17	66.97	61.97	52.47	50.53
---	45.53	45.8	57.6	58.23	88.93	63.03	51.43	55.4	57.73	63.37	45.07	61.17	137.2	47.23	76.03	39.73	49
Akp5	7.03	20.9	14.27	13.47	14.6	5.47	5.73	10.27	8.1	15.57	12.7	24.23	32.77	16.9	18.43	13.33	12.77
---	12.87	11.67	10.2	14.47	9.97	10	6.6	10.73	15.87	13.17	13.53	27.67	21.97	17.3	17.97	15.93	15.33
Atp5g2	115.53	121.2	162.7	157.27	151.57	140	177.87	167.53	161.1	116.77	120.5	143.43	121.53	126	113.97	125.87	143.37
---	54.2	45.97	44.47	55.73	54.17	34.83	37.23	39.6	44.9	56.93	37.27	24.23	56.8	59.03	54.6	55.03	49.9
---	7.17	4.07	6.23	9.4	7.1	8.6	12.3	7.9	11.97	13.2	15.6	19.3	17.03	7.73	5.47	8.7	10.8
---	209.4	193.3	220.23	216.37	195	164.83	175.07	143.8	140.27	219.23	245.03	259.07	211.9	193.5	168.5	186.17	255.57
---	1.37	2.63	0.97	1.37	1.5	0.97	0.93	0.97	1.67	4.07	4.57	4.17	3.9	2.13	2.77	1.13	1.47
---	2.6	3.2	1.73	2.53	3.8	1.37	1.33	0.9	1.7	1.87	2.03	2.67	2.03	2.77	2.57	1.67	2.9
---	14.17	14.47	12.5	17.17	23.6	15.33	21.47	18.37	14.2	37.33	28.67	34.53	26.63	17.33	19.23	16.77	20.7
4933434E20Rik	71.27	77.1	69.13	71.77	60.7	89.23	80.33	90.07	77.27	90.9	101.27	138.57	112.7	101.47	85.63	87	68.83
---	7.27	12.13	11.03	12.3	13.27	7.63	10.9	8.7	15.03	21.23	29.47	31.67	19.1	9.17	15.6	13.8	14.03
---	76.53	57.63	67.27	60.5	84.1	43.53	62	65.9	81.67	85.2	91.8	128.87	124.1	89.2	69.57	69.67	73.43
---	17.3	15.4	21.83	25.73	19.83	15.57	14.33	16.03	15.07	13.73	16.67	9.43	20.7	10.67	14.03	18.5	16.47
---	69.2	56.87	52.63	58.37	72.27	55.63	62.4	54.53	54.43	30.3	20.77	15.87	38.63	65.27	52.2	55.57	63.67
Insr	7.8	7.4	6.07	9.7	8.87	8	10.1	5.7	6.33	10.23	18.03	7.17	18.57	14.37	8.63	16.5	9.77
---	10.07	13.93	8.9	11.2	22.77	5.43	14.3	9.37	21.03	43.8	37.8	24.07	26.83	30.27	24.3	17.53	12.93
Ifna9	26.07	25.17	31.07	32.87	29.17	14.6	15.07	10.8	28.33	32.03	35.8	35.83	37.83	17.73	14.03	19.67	19.6
---	5.73	8.03	9.53	4.97	6.43	12.17	6.2	7.53	13.23	20.1	32.87	38.27	14.83	8.3	5.63	6.9	4.97
---	10.83	20.17	12.9	18.13	24.83	8.23	15.8	16.73	13.5	28.17	20.47	34.53	20.43	16.03	14.6	19.83	24.47
Adrb1	41.13	20.47	26.07	36.13	45.3	23	28.07	22.6	27.5	57.57	70.47	42.33	28.3	66.97	68.17	51.9	18.27
---	62.2	62.7	46.7	76.67	77.87	59.27	30.43	49.47	73.67	112.13	67.6	120.27	107.9	151	155.13	139.23	71.23
---	17	10.23	9.53	9.9	11.6	13.27	18.6	9.23	13.93	9.13	5.03	9.97	6.8	15.17	23.07	18.83	13.3
Igk-V8	22.97	24.97	16.1	15.07	13.43	16.77	19.17	5.5	20.43	24.13	39.37	96.87	108.97	290.03	344.03	475.03	252.4
---	14.67	39.03	16.63	14.33	19.73	24.5	28.07	23.57	55.7	43.7	58.53	168.67	143.37	198.43	362.83	426.4	199.53
---	688.5	880.37	794.07	474.27	662.23	1073.43	492.73	438.4	1057.07	616.57	688.6	3432.13	3731.27	5540.63	6976.47	6366.43	6689.87
Igk-V8	10.57	23.13	5.7	11.7	14.3	17.97	18.43	10.93	29.4	21.5	23.9	101.07	89.93	146.03	256.83	345.5	159.63
---	8.07	11.57	10.5	6.53	6.47	6.4	6.5	3	4.47	8.67	9.03	18.1	6.13	5.53	6.07	5.7	6.23
---	11.07	8.43	3.47	4.07	8.6	5.27	3.87	8.17	5.9	7	13.37	9.57	26.17	26.9	30.77	23.93	9.93
---	10.3	9.6	7.77	17.6	12.3	4.43	8.73	12.27	7.1	6.47	7.13	8.33	4.57	10.9	7.7	7.03	5.97
---	1365.7	1823.67	1447.17	1176.03	1126.7	1106	1029.73	1408.57	2172.63	1064.37	896.87	597	728.47	1275.7	1232.63	1555.43	1041.83
---	49.13	67.03	54.13	51.87	67.23	38.43	53.63	51.97	52.33	55.77	59.17	73.07	74.53	74.1	57.63	65.63	55.57
---	43.4	57.43	36.83	42.63	45.37	36.57	45.67	51.5	59.8	143.7	179.5	168.3	100.37	50.53	51.4	45.27	34.77
Gja10	1.6	2.43	1.07	1.1	1.57	0.73	1.03	1.07	1.6	1.9	2.47	2.83	1.47	1.7	2.27	0.97	1.6
---	71.5	79.57	56.27	69.9	87.03	36.03	50.17	50.4	60.67	88.93	96.73	83.37	104.03	87.93	77.5	67.03	56.97
---	11.63	12.4	3.87	8.67	13.7	5.83	8.17	9.87	8.5	6.7	14.6	18.77	12.03	13.63	6.6	5.8	11.1
---	17.43	17.17	20.6	25.53	26.93	12.17	16.07	12.93	14.83	31.2	28.8	21.13	27.47	31.03	21.1	20.17	14.27
---	3.97	2.27	2.93	3.07	4.8	4.23	2.2	3.2	2.8	10.1	6.63	5.8	2.77	5.63	5.6	2.7	7.13
---	30.13	44.73	25.77	26.9	30.07	17.2	18.3	25	27.43	55.53	81.13	69.7	36.27	33.23	33.17	27.8	33.57
---	37.43	62.67	47	40.5	51.23	24.67	39.7	23.1	33.13	36.47	29.37	22.57	61.4	58.8	30.07	49.8	46.13
Nr1i3	79.57	86.17	65.93	63.47	94.53	39.53	60.93	60.33	86.77	124.77	146.2	171.5	132.63	105.67	103.1	80.83	68.77
Sah	4.97	2.67	7.33	7.07	4.23	5.37	2.63	3.93	3.8	6	4.13	3.07	2.97	3.47	4.57	2.77	3.27
Sah	38.57	44.03	48.87	57.43	52.3	51.97	57.8	55.27	48.47	42.57	49.83	33.03	44.17	30.6	39.03	33.43	31.4
2810432D09Rik	92.57	116.83	115.2	119.83	130.9	91.03	108.4	111.7	104.57	100.63	124.3	123.3	111.43	105.4	98.77	115.7	99.33
Map4k4	63.07	94.43	75.5	70.5	80.27	67.53	84.17	75.1	74	43.4	30.57	18.57	93.77	90.13	95.63	97.83	66.07
Gna11	90.47	127.73	105.77	122.8	126.67	83.2	79.5	78.2	69.9	89	87.1	59.97	66.6	82.03	79.37	92.1	91.83
Nucb2	58.3	38.8	44.73	41.8	32.6	48.73	69.87	75.47	135.17	435.83	477.13	418.03	672.6	357.27	270.63	62.97	38.7
Kcnn4	60.9	90.23	67.77	105.67	140.67	94	296	521.47	634.73	708.43	654.77	679.5	190.1	208.2	217.9	142.2	85.27
2610024N01Rik	64.73	77.73	63.43	69.57	69.37	59.13	60.83	56.67	69.2	58.2	62.03	76.63	52.83	46.03	54.6	49.83	51.1
Aqp8	18.93	22.7	32.7	34.4	37.9	25.2	28.9	27.87	28.07	28.8	50.27	52.63	22.93	27.23	24.3	23.83	38.07
Psen1	218.17	246.47	226.23	220.67	223.73	208.7	209.8	231.03	242.37	300.53	346.67	297.63	412.47	360.43	355.97	268.23	224.5
Mpv17	61.1	57.63	57.17	41.4	55.43	53.7	50.87	52	64.03	61.03	69.3	62	67.27	65.6	56.23	63.6	72.13
Pp11r	9.33	10.97	3.8	8.87	10.7	4.9	3.47	3.37	6.17	5.27	5.07	7.7	4.5	4.77	5.27	7.37	5.8
Mafb	25	36.93	21.83	18.6	57.1	18.7	10.43	4.2	18.83	7.43	6.77	9.67	9.17	62.67	64.47	82.03	22.5
Mafb	17.6	16.6	13.03	14.57	17.87	13.77	11.1	12.07	16	30.57	26.37	36.13	37.77	32.07	35.63	27.33	18.73
Fkbpl	9.9	9.73	16.97	19.73	14.17	17.83	20.6	11.47	15.73	8.87	10.43	5.47	14.93	22.8	14.37	23.1	22.93
MGC12117	74.77	71	77.13	114.07	108.2	70.63	55	66.27	77.43	58.1	58.37	45.6	76.8	88.63	100.57	96.27	72
Siat10	150.73	119.53	139.27	88.93	76.53	102.43	93.3	77.83	56.07	40	51.9	62.03	35.33	53.13	56.13	69.27	144.5
Nfatc1	30.9	34.77	21.43	25.33	26.77	18.03	22.6	21.63	24.9	21.33	31.03	40.9	26.73	34.37	33.6	32.33	12
Dtnb	22.57	27.67	30.8	50.1	59.97	36.77	55.23	56.43	73.2	63	67.23	57.5	64.07	46.47	52.3	39.9	29.7
---	10.53	4.53	8.27	9.13	9.37	8.87	5.27	5.33	6.77	11.4	10.77	11.83	9.27	7.93	6.93	6.97	8.23
Psx1	3.63	5.73	3.07	2.87	3.8	2.33	2.27	1.33	3.57	4.1	4.83	5.5	3.27	4.43	2.77	2.4	3.3
Xin	30.87	34.33	15.4	22.17	23.13	20.23	17.13	15.63	28.13	44.37	49.73	54.23	34.93	26.17	25.8	25.9	21.27
Prx	26.23	25.1	38.8	25.13	50.27	22.93	23.07	18.57	57.5	59.9	93.03	121.57	36.67	27.83	63.47	26.6	11.5
Cdv1	85.23	79.6	90.47	89.57	99.73	96.23	117.43	109.93	77.43	40.43	39.8	37.03	70.73	59.33	55.7	58.37	78.93
Alox12b	3.97	9.87	4.13	2.53	7.1	1.93	2.57	3.03	7.23	7.37	4.8	4.47	6.03	5.17	4.43	3.63	4.03
Gprk5	108.8	79.4	85.9	58.73	75.37	80.03	108.3	76.73	77.97	58.83	58.13	58.57	73.43	64.63	63.23	70.47	127.13
Il6	3.43	5.93	2.97	3.23	1.83	1.43	2.2	2	3.53	1.8	1.33	3.47	2.37	2.57	3.7	1.2	1.37
Rfx2	17.43	22.07	9.27	23.9	22.53	12.53	10.87	12.1	14.2	13.97	19.43	21.53	6.57	10.83	9.1	12.13	20.53
Utf1	12.13	40.23	12.87	14.77	18.47	8.43	8.53	8.07	12.93	27.63	51.6	35.53	15	11	11.53	11.77	13.2
Syngr1	65.17	93.4	63.2	68.13	72	66	58.6	77.47	101.13	179.97	167.6	346.6	143.77	176.1	163.3	179.47	84.8
Utx	74.3	100.63	80.5	90.7	77.1	86.23	83.2	99.17	78.77	56.37	59.17	61.87	70.67	64.4	75.7	77.63	67.53
Ppl	118.67	113.93	114.23	147	147.2	113.87	119.53	143.17	96.37	106.87	103.87	123.97	132.97	135.4	127.97	114.37	117.6
Igf1r	38.27	63.47	47.27	78.7	106.33	56	52.27	43.83	41.5	28.33	30.03	37.97	33.77	52.93	52.17	48.07	51.7
8430421H08Rik	53.07	51.3	58	51.13	47.9	42.07	44.6	49.73	46.93	75.67	75.6	69.07	80.3	54.77	51.23	47.7	51.87
Cpxm2	44.37	33.7	28.47	21.3	22	28.5	21.07	30.77	23.3	45.33	53.13	36.4	12.37	22.47	32.93	37.07	40.7
Cpxm2	13.9	14.87	14.73	9.73	13.7	17.33	9.4	20.93	14.1	11.1	18.27	5.4	10.27	10.9	12.7	18.67	23.77
Lat	67.23	64.17	76.97	76.33	79	45.47	58.37	52.67	82.7	86.87	81.37	104.53	79.93	75.9	77.93	72.17	69.7
Nmt2	24.87	27.1	37.7	23.97	19.1	25.4	29.53	26.87	22.53	8.5	18.2	18.67	31.87	19.8	11.27	18.27	26.97
Hyal1	41.7	46.77	27.23	51.23	38.23	23.23	26.27	22.77	17.53	27.77	32.03	31.13	29.6	24.6	16.5	23.2	31.93
Oasis-pending	192.87	230.67	202.33	228.97	276.93	188.7	232.03	254.1	330.2	597.6	541.73	430.23	300.73	301.07	306.43	260.4	233.43
4833420E20Rik	125.3	117.6	148.17	132.07	111.4	134.03	139.67	124.63	128.67	141.23	149.97	152.2	114.5	133.93	102.77	108.53	118.4
AI256744	44.03	36	37.53	44.97	37.23	46.27	27.8	23.43	30.1	29.93	33.03	32.73	28.47	46.1	36.17	38.1	47.17
1810037I17Rik	34.07	24.67	28.3	27.13	17.6	26.97	20.9	25.33	15.27	25.93	27.33	18.43	22.4	20.57	16.37	16.57	32
---	68.47	127	150.07	112.4	70.7	44.53	46.4	26	19.37	5.13	4.33	4.7	3.23	4.6	4.77	9.6	41.5
Cd28	13.33	11.47	9.2	10.4	11.9	5.97	7.53	9.07	11.03	19.27	16.27	26.67	20.57	17.8	9.97	13.8	10.13
Ascl1	12.13	16.43	11.17	11.5	9.53	8.37	7.13	9.93	11.47	25.67	21.6	26.1	14.5	21.9	13.57	16.93	17.13
Bcl3	51.9	96.83	70.03	101.73	156.13	78.43	93.4	102.17	125.63	52.23	79.27	131.03	134.33	201.87	145.13	109.07	69.73
Ppargc1	4.53	5.4	4.1	4.57	6.83	1.67	5.33	3.73	3.77	5.27	7.3	6.43	1.63	2.27	4.57	2.87	4.53
Tcf7l2	60.03	58.83	44.43	75.97	130.43	53.03	97.53	84.93	158.37	213.83	208.93	109.13	150	182.4	148.87	100.73	65.73
Per3	44.3	56.3	43.27	52.87	47.97	27.07	34.47	32.3	42.8	69.87	69.57	102.23	53.3	57.43	61.7	46.77	52
Ehf	7.4	15.57	5.17	12.8	22.9	30.33	49.37	55.27	39.8	38.33	24.6	68.2	46.17	47.27	32.53	11.07	4.53
Tesp1	15.57	20.37	13.13	8.8	10.1	3.27	11.17	10.2	16.57	8.7	18.8	12.97	25.13	11.87	13.2	21.27	12.17
Ubr1	25.23	25.53	15.53	20.07	17.03	14.87	15.17	12.4	13.9	13.9	9.93	15.37	18.6	10.03	8.6	12.33	12.03
Cask	107.33	107.77	113.23	118.27	122.57	122.23	108.6	112.47	106.2	101.43	94.6	122.23	130.93	102.07	85.63	98.1	93.83
Avil	10.37	16.67	9.17	7.9	19.23	13.37	11.13	12.63	10.7	18.2	17.43	16.8	17.57	26.37	8.93	20.1	19.03
Tccr	199.23	169.13	129.33	187.37	180.7	131.33	132.23	121.77	140.53	198.1	222.43	219.57	199.9	163.5	189.7	196	178.33
Trpm1	30.43	20.23	18.43	26.2	30.63	15.97	19.93	18.77	25.67	55.53	47.47	59.13	43.57	19	22.3	19.07	18.3
Pfdn2	116.83	140.3	135.77	128.93	122.67	97.93	117.4	100.57	92.73	76.7	77.67	59.9	82.57	92.9	86.1	97.07	118.07
---	7.5	3.8	3.07	3.3	3.5	2.4	2.2	2.47	3.43	5.03	4.37	8.03	3.6	4.03	3.53	3.27	5.3
LOC236219	14.63	8.73	16.23	5.37	4.57	5.83	9.3	3.83	3.27	3.1	4.43	3.4	3.13	7.97	3.8	5.3	10
Osmr	158.57	125.8	134.43	139.63	114.73	87.17	69.5	52.17	44.17	26.73	22.43	21.8	191.17	282.47	367.77	340.07	168.33
Tbx15	59.27	28.83	38.6	29.8	22.3	41.27	23.23	12.73	4.53	2.37	3.43	3.83	2.13	2.93	2.3	3.6	44.07
Pknox1	56.17	43.33	27	33.7	65.1	41.67	32.03	28.2	57.13	83.5	96.2	85.03	64.67	70.43	65.47	61.5	34.6
Stra6	4.33	15.8	7.07	30.6	24.67	20.87	4.1	3.8	5.5	9.5	14.67	8.53	3.87	3.73	3.6	3.13	7.77
Ywhag	35.17	12.53	7.73	12.17	56.97	21.1	25.33	16.5	16.73	38.57	42.97	34.57	17.53	49.8	46.57	39.33	13.77
Gfi1b	11.87	15.37	22.27	17.1	12.1	14.57	12.2	5.57	23.5	23.3	19.5	31.83	12.97	11.3	33.47	8.83	19.3
Col13a1	65.13	38.67	69.13	94.93	117.47	79.97	67.37	48.27	46.4	46.5	54.5	67.7	44.4	27.47	28.77	23.23	44.23
Col13a1	16.57	15.93	15.6	36.3	39.33	27.73	19.63	15.33	9.07	3.03	10.93	14.47	5.67	6.4	5.07	6.6	15
Zfp143	16.7	28.57	25.2	26.13	11	24.5	22.13	32.93	21.07	27.53	23.33	32.3	30.53	19.23	25.47	23.77	22.33
Slfn1	61.2	55.57	76.03	32.87	26.77	29.2	27.53	27.33	27.97	33.47	36.43	42.8	36.6	36.93	33.27	38.6	46.73
Myf6	22.1	13.97	12.63	21	20.57	16.37	11.93	16.73	24.93	53.1	77.33	65.1	41.6	18.93	21.43	27.23	15.27
Inha	8.13	11.4	6.67	8.5	15.33	4.8	5.3	6.9	9.83	25.07	30.6	46.4	34.03	8.87	6.63	5.37	6.43
B3galt4	18.23	25.07	18.5	15.37	23.2	11.67	16.2	19.8	23.1	25.27	37.47	36.83	34.03	23.27	20.17	17.87	20.43
1700021P10Rik	83.67	92.4	85.5	96.83	116.4	65.83	71.13	76.23	116.63	162.47	129.17	169.5	118.3	128.77	117.23	88.47	85.63
Alox12e	14	11.77	4.87	18.4	39.8	37.17	83.6	68.7	68.27	6.97	6.33	10.03	5.37	5.67	7.43	6.9	5.43
D11Bwg0280e	145.67	207.67	173.37	218.83	226.8	164.4	154.7	186.4	197.2	141.8	171.33	172.1	211.4	187.57	190.2	175.4	171.83
Cd160	12.67	14.47	11.27	13.37	11.27	9.6	7.57	7.8	12.67	19.03	18.97	22.37	13.1	5.8	7.1	6.53	8.07
Atp6v0a2	39.77	36.4	34.5	36.7	51.2	31.13	43.4	55.83	69.9	96.03	95.53	140.6	107.33	130.23	94.57	59.4	42.8
H2-Oa	35.6	56.23	54.03	60.63	34.33	34.37	29.53	33.57	32.43	10.17	14.23	36	19.8	19.6	31.87	28.9	34.83
Zfp185	6.57	8.5	2.93	5.5	7.27	6.37	11.53	14.87	16.63	6.43	7.6	4.47	18.53	7.9	8.4	9.87	7.17
Zfp26	18.67	27.5	24.37	24.37	25.3	23.43	30.63	30.3	25.27	14.13	9.4	7.4	18.97	15	26.47	18.63	17.3
Ppie	3.03	16.6	9.7	5.4	6.2	8.87	8.87	3.8	10.93	5.43	7.03	4.93	5.07	6.03	7	10.97	5.33
1300004C08Rik	109.97	139.97	142.97	112.03	125.77	103.2	100.2	109.5	118.1	91.6	90.5	70.1	118.67	125.47	119.27	142.47	109.93
Pcdh7	25.9	30.97	23.77	31.3	22.9	23.17	13.13	15.73	9.37	8.43	5.2	9.03	6.07	11.43	7.3	11.9	25.13
Tnfrsf7	11.1	20.03	10.3	13.6	10.13	7.5	6.4	7.13	13.37	17.37	17.67	22.23	12.07	11.13	11.83	9.47	12.1
Tnfrsf7	65.27	81.87	45	56.8	61.07	31.17	27.33	28.27	40.43	29.57	34.9	59.43	49.43	41.37	38.43	36.2	40.73
Tiam1	32.27	32.73	26.57	36.13	35.77	41.97	35.17	32.2	35.57	35.6	35.8	31.63	38.13	27.17	33.77	33	34.43
Masp1	1.47	4.4	1.03	1.07	1.53	2.33	0.8	0.8	3.03	3.43	1.3	2.43	1.63	3.43	0.93	0.9	4.57
Mgmt	20.6	15.47	18.57	24.03	21.1	13.7	12.9	8.4	13.73	12.37	10.4	9.8	20.1	23.13	19.77	14.03	19.13
Araf	87.43	115.07	117.83	117.37	124.6	104.57	92.33	107.53	108.6	146.93	166.23	136.37	128.33	164.07	160.57	111.17	98.07
Cd3z	17.97	24.77	15.93	14.57	11.33	12.5	7.43	6.13	6.57	14.37	9.43	11.4	15.87	13.6	3.9	13.4	6.3
Cd3z	9.53	20.2	9.97	9.07	13.5	7.4	4.53	9	6.63	5.97	17.27	4.5	8.67	17.9	8.07	9.97	17.47
Cr2	5.17	7.97	2.9	1.23	1.47	2.47	2.3	2.23	1.87	5.47	4.8	2.77	2.57	3.33	0.57	0.4	5.47
Alox12	7.9	17	8.1	14.67	16.07	7.9	16.87	17.6	9.3	7.93	7.77	9.37	7.4	6	5.73	5.87	10.43
F9	3.4	4.43	1.9	2.7	2.07	1.97	1.3	2.07	2.53	4.33	3	4.83	4	2.17	2.13	2.1	3.13
Gadd45a	102.43	103.93	102.5	77.43	42.03	109.23	114	110.53	81.73	25.53	24.8	17.2	113.07	119.2	174.73	182.67	197.37
Znfn1a1	25.33	33.97	20.63	29.03	37.23	18.1	20.4	24.27	35.23	72	66.53	59.57	35.3	36.47	50.27	38.33	24.97
Znfn1a1	17.23	22.17	16.83	13.63	31.73	12.53	15.3	16.5	19.3	30.8	26.93	42.2	28.4	27.27	18	24.37	20.87
Kcna5	22.03	26.23	18.73	26	16.3	19.67	12.3	14.3	8.13	21.27	15.5	10.13	8.3	12.1	10.67	18.93	17.2
Pcsk2	19.4	18.97	5.33	19.37	26.9	20	21.53	12.97	13.43	19.3	17.27	19.97	21.37	23	22.23	19.97	8.73
D11Ertd714e	24.1	16.2	22.87	19.57	28.53	24.27	36.2	24.37	21.07	22.3	17.47	12.07	11	14.63	19.13	21.6	24.57
Ngfb	8.5	12.37	7.8	4.03	6.13	5.1	3.3	4.83	3.63	4.7	6.5	5.9	4.53	3.3	3.1	4	7.5
Prkca	24.47	21.13	36.7	26.27	29.37	25.37	24.37	15.73	11.57	9.33	13.93	3.47	16.1	10.77	6.5	15.4	26.87
Rapsn	48.83	42.6	35.8	44.53	42.1	22.23	34	31.67	44.2	55.97	78	82.83	68.5	65.83	56.73	57.8	48.3
Cappa3	4.77	2.23	2.13	7.17	6.07	3.37	2.1	2.83	4.37	1.37	4.43	8.9	7.37	2.6	5.63	4.8	4.23
Bckdhb	390.8	375.7	487.67	337.57	235.57	396.77	264.17	281.77	228.8	113.2	140.7	127.97	74.17	114.7	143.67	233.37	469.9
Zfp61	33.93	37.43	37.8	44.3	52.17	32.87	40.13	37.37	48.37	69.37	73	85.73	57.77	48.63	58.03	43.2	39.5
Zfp61	16.9	25.7	20.93	25.1	21.6	15.63	18.57	18	23.17	19.87	23.6	11.33	17.33	20.3	16.63	18.07	17.27
Gpr37l1	30.83	29.93	33.1	31.73	39.63	24.93	32.83	32.43	45.4	98.1	94.23	101.1	90.53	47.7	45	42.03	36.27
Hs2st1	26.3	26.43	26.93	32.13	38	24.33	28.27	24.23	28.93	25.1	25.2	30.4	33.9	39.27	37.97	33.5	24.33
Dcx	13.9	17	15.5	10.5	9.63	7.93	8.9	9.57	10.43	18.7	19.43	20.53	18.7	15.9	9.23	12.07	14.9
Tulp3	167.83	190.1	180.63	211.33	196.2	158.23	215.03	212.37	194.93	260.8	319.4	227.03	209.03	141.93	127.47	125.77	157.83
Zfp326	52.27	44.43	46.77	61.27	42.5	77.43	61.83	60.43	46.57	40.5	40.67	47.83	62.1	40.83	44.77	43.93	47.83
Ccl22	64.8	85.67	58.67	54.9	64.27	50.63	46.47	42.57	59.53	67.83	102.03	163.27	100.17	56.1	96.73	61.7	61.47
Gp9	15.53	23.07	28.5	17.97	24.6	16	14.37	12.1	14.3	19.97	25.17	31.03	18.6	13.97	14.1	14.73	14.9
1500034J01Rik	72.73	65.97	58.63	63.73	87.83	40.47	58	47.1	55.37	155.37	126.77	136.97	84.43	83.43	64.13	54.97	66.53
Gch	27.03	15.27	19.47	18.6	20.4	17.9	21.77	24.27	33.77	56.97	47.07	38.13	97.63	92.17	90.87	82.37	23.43
Slc2a4	225.63	375.17	233.1	145.03	165.93	257.5	169	182.63	169.2	134.03	120.13	78.03	70.87	103.53	124.7	150.37	319.8
Tex292	158.87	124.53	146.9	157	90.6	178.27	184.27	203.67	113.77	83.57	93.47	73.97	97.4	79.6	87.57	95.13	141.83
Capn5	83.43	103.73	109.4	71.03	83.97	66.47	86.2	97.2	121.67	164.07	198.7	367.47	148.57	106.3	88.63	70.77	61.83
Vamp4	52.63	44.1	45.83	52.13	47.77	45.77	47.8	53.73	55.73	70.9	80.3	86.37	49.67	59.7	56.1	56.1	57.8
Siat8d	121.3	82.3	76.1	100.9	66.27	101.7	60.07	59.13	40.33	37.43	32.9	22.6	24.93	24.9	37.23	78.67	100.17
Snx12	39.8	50.2	34.6	36.83	47	37.6	47.13	46.73	38.17	49.33	59.6	33.93	69.1	81.37	68.63	60.63	35.67
Snx12	35.87	46.47	69.07	55.33	54.83	75.53	66.37	79.8	50.9	17.1	14.8	11.07	66.6	67.77	54.27	55.8	80.4
Adcy6	118.23	188.57	120.93	138.9	160.43	96.43	89.3	87.17	103.67	71.83	72.57	59.57	84.97	108.27	112.2	102.7	111.03
Ugdh	732.5	565.57	729.57	608.53	437.5	676.67	532.87	414.1	243.53	118	98.53	86	185.53	158.2	196.6	298.4	614.57
Hap1	77.7	75.37	71.77	64.5	150.2	64.5	74.13	91.7	127.73	130.43	127.7	136.53	150.2	156.47	179.47	128.6	79.7
Dnajc4	78.3	98.93	84.1	66.47	64.63	64.2	68.1	68.47	80.2	79.3	80.77	94	85.2	78.6	87.07	81.63	83.8
Ncf2	36.7	26.5	36.33	36.47	33	22.27	24.8	30.9	30.63	17.47	16.87	16.87	13.8	30	35.13	53.73	35.87
Aoc3	1222.4	876.57	996.73	854.4	560.33	1036.17	591.63	519.23	421.4	170.6	111.2	64.17	110.97	180.47	238.27	394.8	974.57
Casp8	55.3	53.67	54.17	43.13	42.97	43.8	47.33	38.17	45.93	38.77	37.13	36.8	39.23	39.03	46.6	45.43	51
Cideb	5.2	7.63	4.33	5.67	5.2	6.03	6.97	3.97	4.27	5.43	6.43	8.4	7.4	4.13	6.27	3.63	5.93
Aif1	65.1	47.6	62.3	39.53	42.9	71.07	89.73	82.27	48.17	27.57	11.03	13.1	16.97	60.03	78.87	160.2	52.23
2010004M01Rik	54.5	54.33	34.23	64.33	61	48.47	60.57	40.1	72.1	61.83	49.8	37.4	121.57	82.07	76.23	63.37	34.93
Ulk1	81.23	110.5	85.7	102.3	80.87	85.7	75.47	74.03	100.73	142.5	148.5	202.17	231.17	198.07	175.3	105.27	83.33
Epn2	159.6	199.7	170.5	166.6	224.03	108.7	120.83	119.23	135.3	204.13	196.93	233.5	226.7	243.5	238.77	187.4	158.87
Dok2	85.7	112.57	73.47	76.77	94.57	58.9	49.5	42.97	52.53	61.8	64.27	88.37	61.23	54.97	61.6	79.5	60.97
Kcnk1	97.1	96.13	168.37	180.4	166.4	132.8	150.63	256.2	324.13	922.03	893.2	926.4	332	198.77	235.93	191.63	98.07
Rw1-pending	183.83	131.07	169.93	184.33	159.9	152.53	121.43	114.1	97.5	74.57	73.07	69.87	118	110	102.83	103.87	141.53
Fcgr2b	132.77	76.7	106.5	60.5	68.17	88.37	63.8	63.7	49.53	13.5	7.73	3.67	19.33	63.53	58.33	127.37	126.23
Pde9a	32.2	11.1	25.97	18.73	19.3	21.6	33.37	40.17	36.1	16.57	17.37	10.6	15.77	20.6	31.47	37.17	32.67
5031404N19	25.5	21.6	16.8	17.37	17.93	23.83	14	21.17	21.87	20.57	19.9	18.57	25.77	19.77	11.17	15.9	19.13
Gla	8.2	5.8	5.93	5.5	10.53	4.7	3.27	4.13	7.83	4.83	3.47	13.3	5	7.27	11.73	15.8	8.43
Nsf	39.1	63.27	39.87	13.13	58.17	36.37	51.1	56.93	76.4	105.27	92.3	121.9	101.4	70.83	84.93	77.97	47.2
425O18-1	123.97	157.3	156.33	146.87	137.7	118.57	138.87	205.3	339.97	437.9	511.4	597.53	164.3	191.13	153.53	130.87	126.6
Tcea3	16.43	16.17	10.33	11.3	14.7	10.63	8.43	13	9.17	2.97	4.27	4.73	8.5	5.7	3.57	6.87	10.93
Ebaf	55.47	68.3	59.6	67.27	73.47	48.7	51.97	57.7	73.93	102.43	94.87	144.37	92.3	85.9	75.77	56.9	54.5
Ercc3	45.5	47.93	47.93	51	49.7	47.6	50.3	60.47	57.03	37.1	32.27	25.87	56.17	46.97	44.43	44.67	43.47
---	10.07	37.4	16.1	29.97	72.93	17.17	5.93	10.53	19.97	53.33	48.87	62.37	44.07	54.07	33.7	25.87	11.03
AI836109	9.87	12.6	10.2	13.87	15.1	17.23	23.9	6.4	10	24.07	19.43	16.4	13.33	21.37	31.4	26.67	9.93
AI836109	24.77	27.93	33.53	53.63	82.73	46.63	29.17	26.47	52.7	43.8	40.17	20.57	45.7	88.23	92.1	61.6	26.6
Cpa3	160.23	144.07	195.8	124.77	110.03	177.17	88.43	106.57	47.33	27.4	21.5	19.93	24.13	43.67	48.57	87.03	163.6
Galnt9	7.83	26.53	17.13	32.3	21.73	19.27	32	27.57	29.23	91.73	91.4	61.87	21.07	29.5	33.63	22.63	9.13
Itgb2	82.97	55.13	52.37	59.5	37.83	53.3	36.77	36.1	33.8	17.8	17.17	19.63	16.3	30.33	43.47	110.67	75.47
5730403J10Rik	28.63	26.27	38	74.17	77.63	44.93	44.83	49.47	53.37	50.73	70.83	35.9	20.43	25.3	18.57	37.63	33.47
D14Ucla1	50.13	70.63	59.9	63.77	56.2	43.97	39.67	56.73	54.1	89.67	80.9	82.3	45.7	83.4	76.2	63.97	63.4
LOC277939	31.47	20.4	34.7	40.97	46.07	52.77	43.53	60.13	51.23	33.57	38.33	25.7	37.6	66.17	66.97	27.83	19.57
Mthfr	24.9	36.43	42.53	33.57	35.8	40.43	21.03	18.67	16.73	7.17	11.7	8.37	15.13	24.4	26.57	31.57	35.47
Junb	23.2	20.4	9.27	19.03	55.37	12.03	7.07	7.17	53.37	8.67	10.77	11.5	17.27	116.67	155.23	103.2	11.07
Junb	79.4	92.7	56.5	90.67	136.1	50.87	66.83	55.83	118.13	61.43	54.77	96.33	105.2	175.83	195.8	173.93	76.9
Jund1	1470.23	1912.47	1820.57	2001.67	2826.67	1619.5	1256.6	1497.1	2419.07	3228	3152.23	4171.5	2831.47	2962.53	2661.03	2152.87	1792.57
Retn	3428.83	3346.8	3761.8	2469.07	2030.53	3334	3148.73	2633.13	1991.87	889.67	714.97	616.97	604.17	937.73	1290.17	2183.43	3933.43
2610208E05Rik	60.9	60	62.07	68.4	68.67	72.7	82	69.7	65.63	32.17	36.1	32.9	94.83	57.6	47.23	57.63	67.9
Hsd17b11	431.47	329.77	405.97	320.6	288.03	396.7	423.63	396.17	478	373.8	336.4	386.07	614.1	462.53	455.77	422.23	413.6
Nr4a1	43.87	41.5	44.13	33.13	30.77	32.9	45.93	45.73	28.93	24.63	39.43	32.23	31.07	24.23	33.47	29.7	29.93
Igj	118.57	80.3	68.47	60.47	93.8	112.93	85.43	79.43	103.03	93.23	109.43	348.37	462.93	607.57	925.13	1111.47	1019.87
Enpep	423.5	347.67	304.43	195.27	183.67	494.9	381.07	273.67	158.17	45.8	48.33	33.87	71.3	82.63	87.43	189.5	624.93
2810031L11Rik	53.9	40.5	44.2	69.7	58.5	60.17	60.17	54.4	45.4	46.83	50.67	28.23	86.4	46.7	34.73	37.73	42.1
Smyd5	39.4	51.9	50.73	74.73	82.53	84.37	111.47	115.13	116.6	160.23	156.67	106.93	94.33	86.8	74.7	68.4	41.93
Pcp2	60.4	57.13	36.43	56.37	72.17	23.33	29.77	26.47	42.03	65.33	65.9	123.1	55.77	48.7	49.33	80.63	70.5
Sspn	221.7	163.03	166.77	152.6	143.93	191.13	137.9	120.23	89	57.97	48.53	39.4	62.03	75.2	66.97	85.33	156.87
Rassf1	43.8	53.43	43.63	40.8	50.33	42.9	36.53	39.33	39.83	9.7	10.97	5.53	61.4	76.8	77.33	54.8	43
Hoxd4	8.77	14.27	9.33	10.2	12.8	12.03	5.33	5.03	6.8	8.77	11.07	10.5	8.23	8.33	7.4	6.6	7.83
9430020A05Rik	58.87	59	89.87	85.7	69.07	85.13	87.57	157	195.67	252.2	210	146.77	250.13	335.3	329.83	154.2	58.33
Arntl	22.33	55.9	37.53	29.53	30.27	46.97	39.17	37.07	36.5	63.23	71.63	88.53	30.77	41.4	44.23	43.13	45.77
5730593F17Rik	100.7	82.2	77.9	91.4	124.07	84.43	68.63	58.13	76.13	68.67	58.3	47.73	23.2	66.77	62.73	92.97	118.53
2610209L14Rik	129.57	97.87	121.53	130	103.63	108.93	87.73	103.73	69.43	53	44.83	44.53	46.83	48.2	44.93	63.17	109.77
Picalm	106.37	97.27	108.77	126.6	115.43	102.67	118.5	127.97	115.77	137.73	125	132.4	95.5	87.63	85.1	94	93.93
---	154.8	167.6	161.17	165.7	141.67	146.57	207.33	208.07	161	181.83	164.03	151.37	192.13	157.07	177.4	151.73	134.9
Gap43	11.6	21.33	15.47	20.27	16.5	13.37	13.9	10.57	15.33	10.9	9	8.83	10.77	19.2	17.6	16.6	16.43
Cryaa	18.53	15.8	35.67	23.2	29.5	12.77	34.83	26.5	21.43	38.77	52.83	56.5	38.47	41.23	23.33	28.4	17.33
Pmp22	796.3	555.8	564.33	475.33	337.33	614.03	499.73	417.4	193.7	88.13	76.17	53.43	114	123.8	137.27	281.23	662.9
4930553F24Rik	132.63	119.6	127.47	134.13	163.73	92.97	99.87	111.37	123	99.83	107.4	155.73	94.03	139.7	119.97	141.27	117.8
Cbfa2t3h	32.17	35.3	31.8	29.97	37.97	27.33	19.5	20.27	14.4	13.47	10.73	16.73	10.73	10.57	20.47	24.97	23.7
Rxrb	136.53	118.43	128	190.07	282.97	181.07	207.93	205.7	224.77	104.9	117.37	133.83	211.4	237.3	290.33	298.43	168.53
Rbpms	142.1	157.37	145.73	165.93	142.67	177.57	147.93	145.23	135.23	56.9	64.97	39.93	82.27	89.9	85.37	132	137.43
---	51.6	53.77	55.97	63.3	66.43	49.3	58.6	62	58.87	58.5	48.77	48.07	41.67	45.27	43.47	41.53	46.27
Irf1	128.9	224.5	157.3	160.27	137.37	136.43	124.63	164.67	202.37	106.27	118.33	110.13	91.67	130.23	128.4	134.23	122.33
Gbas	862.5	739.07	731.6	667.33	670.2	725.73	759.53	715.3	742.17	807.37	866.87	797.83	620.53	452.73	464.8	593.03	804.7
Cdc45l	19.17	23	23.73	44.3	55.1	34.63	49.23	47.2	43.63	30.87	62.63	41.87	30.93	23.3	24.07	41.37	35.07
Lamc1	7.67	10.83	9.43	11.93	12	9.77	10.63	4.2	9.83	10.67	15.57	13.2	16.7	11	11.97	8.83	7.87
Mag	5.83	6.13	3.3	4.5	5.33	1.9	3.07	2.97	3.93	4.93	7.17	8.77	5.13	3.3	5.67	3.9	3.67
Mcpt5	4.47	3.2	9.43	4.27	6.03	2.7	2.07	2	2.37	2.2	1.47	3.77	5.07	3.67	1.97	2.13	4.07
Mcpt5	673.9	567.1	649.33	493.07	469.93	659.2	354.83	328.7	162.1	79.6	93.03	75.5	146.33	135.33	187.93	303.2	636.07
Mcpt5	166.93	191.23	255.4	144.7	112.53	222.93	77.93	75.53	9.27	7.43	8.3	9.6	6.7	8.27	17.2	32.63	164.5
2010003I05Rik	135.67	109.8	125.77	152.07	139.57	192.93	172.33	152.2	130.53	89.43	117.73	80.87	111.47	103.93	102.33	109.07	119.7
Hs3st1	16.13	12.4	20.43	19.43	14.6	13.5	9.27	4.5	1.93	1.6	1.33	1.97	1.6	2.33	5.43	14.27	9.17
Zfp239	22.83	16.1	17.1	31.23	36	43.4	64.53	73.77	70.67	58.9	61.1	56.9	81.9	71.53	65.9	37.07	26.63
AW541137	79.7	86.7	87.1	112.5	86.17	114.23	108.9	109.63	59.7	52.83	40.17	19.2	43.83	40.9	37.57	64.03	70.4
Lmo1	70.27	103.63	94.43	119.3	159.9	75.97	61.17	66.27	71.6	106.83	82.47	112.37	70	66.57	61.27	73.77	69.23
Dnajc3	83.1	82.07	96.37	71.97	55.37	87.23	77.63	77.47	100.8	186.77	195.77	162.07	107	261.4	176.53	131.6	75.3
Dnajc3	35.6	34.4	35.23	29.43	40.97	31.87	26.67	26.77	31.3	61.07	50.7	47.63	35.87	80.37	60.43	42.2	32.7
Cyp17a1	9.27	7.7	14.97	10.37	9.43	6.43	6.77	4.23	6.13	10.2	10.9	8.97	6.97	8.97	6.97	8.27	9.67
Tex19	5.17	7.8	5	5	5.27	3.93	3.37	4.53	5.43	7.43	9.1	8.47	6.43	6.93	6.87	5.6	5.73
Rarg	20.47	14.03	29.8	29.87	48.77	28.5	15.4	11.33	14.43	13.77	20.67	11.83	7.83	13.53	17.7	18.13	15.8
2400010G15Rik	110.57	171.2	130.53	119.9	131.53	107.57	141.6	153.97	223.43	272.83	246.83	227.47	202.37	286.6	241.87	208.5	126.33
Uxs1	5.6	11.67	8.17	11.2	9.57	5.67	9.23	5.9	6.97	5.8	6.1	12	8.17	6.77	8.07	7.5	9.07
Ccl3	16.73	11.9	7.57	13.6	10.97	9.17	13.6	14.03	10.17	17.6	15.4	13.4	29.4	23.07	30.87	43.17	13.97
Tle1	32.13	24.2	33.27	43.93	43.4	27.03	31.2	35.67	32.77	21.2	21.47	20.63	27.23	42.93	35.2	34.6	29.5
Casq1	293.67	137.97	75.1	157.8	74.5	230.07	75.17	107.27	57.83	66.47	60.67	52.97	71.83	71.73	101	138.57	163.97
3830421F13Rik	253.07	157.63	259.43	251.3	152.47	366.3	379.83	340.23	202.1	111.6	127.9	142.23	163	146.77	192.63	133.1	219.47
Slc22al2	45.83	29.6	37.9	37.37	54.73	34.1	50.6	36.13	28.93	45.53	47.33	50.03	36.9	47.27	34.8	50.7	47.07
Myd88	69.13	111.27	94.7	84.97	102.9	77.9	124.27	121.13	130.33	124.33	152.43	118.7	231.5	154.47	168.57	175.53	102.57
Mapt	3.07	3.77	2.33	5.93	5.73	2.3	2.43	2.33	3.8	4.43	3.8	4.9	4.33	3.07	2.83	2.4	2.83
Xpo7	205.93	141.33	140.3	191.63	179.13	164.1	144.8	105.9	82.83	58.6	75.4	65.53	67.83	99.53	80.03	127.33	135.67
C230035B04	8.7	11.43	13.7	8.37	23.23	9.27	10.1	7.7	14.77	18.83	24.6	20.63	16.07	12.77	10.47	15.8	21.2
Fbxw4	73.27	71.3	57.27	60.53	84.13	49.13	66.93	72.6	100.87	99.43	108.97	94.63	134.77	118.97	93.3	74.7	62.1
Gja3	4.6	7.07	5.47	3.07	4.47	4.97	4	3.8	2.53	6.07	6.53	4.67	4.27	2.27	3.27	3.03	4.37
---	11.63	4.8	7.27	12.33	6.27	7.73	3.37	6.87	6.97	10.53	9.3	15.63	12.13	25.63	109.1	34.4	34.8
Olfr16	4.27	4	2.37	5.17	2.57	3.13	2.2	2.3	1.67	2.97	3.9	3.8	5.37	3.4	2.73	2.83	3.07
---	2.6	4.03	2.83	3.47	3.07	1.53	1.93	2.07	2.77	3.03	4.23	5.67	2.93	2.63	3.67	1.9	3.2
Adra2a	3.57	7.7	1.87	2.53	4.63	2.57	1.77	1.33	3	3.93	4.07	4.2	2.23	2.4	2.8	2.27	2.87
---	19.2	20.4	15.67	20.2	19.33	11.37	18.73	16.2	18.63	43.47	39.6	75.83	49.83	39.27	36.7	21.6	23
Hist2h2bb	11.13	7.53	6.4	4.37	11.07	9.23	9.3	9.7	13.8	27.17	17.97	19.67	6	9.4	14	8.93	6.3
Bmp2	3.03	4.97	2.17	2.97	2.53	5.27	2.23	1.93	2.97	6.97	3.17	4.53	6.77	3.5	3.53	2.9	3.6
---	2.63	3.33	1.4	1.93	2.33	1.3	1.97	1.57	2.9	3.1	3.4	4.03	3.33	3.77	2.13	2.07	2.7
---	60.9	71.83	78.3	60.53	41.3	73.2	62.67	76.47	57.17	32.77	21	38.27	14.57	44.7	40.17	51.33	116.33
---	47.97	62.8	49.83	54.87	76.27	29.17	39.8	54.8	70.63	89.57	60.17	69.77	37.7	68.13	65.7	95.2	61.87
Dcc	7.23	9.1	7.03	10.83	6.57	3.43	8.2	5.37	16.4	6.27	7.63	6.7	6.53	6.77	6.37	5.6	7.93
Hoxd13	3.07	4.43	2.4	2.13	3.83	1.77	2.4	1.83	2.77	4.57	4.23	5.1	4.23	3.1	2.97	2.97	3.57
---	5.73	6.33	8.8	12.37	6.5	5.7	3.43	3.43	6.27	7.1	7.37	9.27	10.03	4.93	7.13	6.5	5.57
Atoh1	3.33	5.3	4.23	3.93	4.2	2.67	2.87	2.13	5	4.4	5	4.93	2.6	4.7	3.77	2.9	3.67
---	51.27	43.27	42.97	30.83	48.77	29.03	36.73	28.87	33.63	21.87	44.9	42.63	41.7	42.07	49.23	49.03	49.53
Gjb6	4.07	2.63	2.53	7.9	4.97	35.03	110.23	253.83	300.8	144.9	125.93	62.63	19.73	5.53	5.5	3.37	3.07
Rasgrf2	8.3	4.87	3.6	4.63	5.7	5.73	2.7	3.47	3.9	7.87	11.2	5.87	7.67	2.77	3.5	3.27	3.97
Nxph1	3.33	7.5	4.07	4.5	3.97	3.1	2.7	2.67	3	5.13	5.63	6.33	4.33	3.1	3	3.27	6.57
Fgf11	22.8	30.33	19.87	33.33	36.37	19.97	26.57	21.73	30.27	45.7	63.93	57.17	47.97	40.7	31.57	27.63	24.4
---	62.6	71.17	67.27	48.97	46.3	77.9	110.57	98.67	59.77	45.4	51.7	50.83	83.1	90.63	64.83	75	142.47
Hrh1	19.8	9.97	19.97	13.87	26	12.33	15.07	16.43	18.97	30.37	29.63	24.97	26.97	26.3	20.6	25.67	16.27
Kcnab3	23.93	21.17	16.97	13.37	24.2	9.47	20.83	16.5	24.03	36.53	25.07	40.73	18.3	21.53	13.8	15.33	19.87
Pax5	5.43	9.03	4.07	4.67	5.6	3.03	5.23	4.47	4.67	13.6	8.67	10.47	6.73	10.23	6.5	7.07	5.33
---	11.43	7	1.7	2.93	3.9	4.23	1.9	1.63	2.37	4.17	4.07	3.5	1.97	2.6	2.07	1.7	2.53
---	25.73	31.67	43.37	57.73	37.77	32.97	47.87	32.53	66.13	59.2	52.93	117	78.07	75.47	60.63	62.67	52.53
Mycs	11.1	23.47	9.77	15.8	20.9	4.8	14.73	14.17	20.53	17.77	12.87	13.57	10.67	17.77	25.9	22.93	10.33
Apc2	5.7	7.63	5.9	5.7	6.73	4.43	4.87	6.17	9.47	11.5	11.03	18.53	10.37	9.67	6.67	6.57	7.3
---	5.93	3.57	8.77	7.57	11.87	7.1	6.83	5.97	7.5	9.67	19.67	16.67	9.37	9.37	10.13	5.43	8.8
Dyrk1b	47.03	67.53	76.47	72.27	75.57	46.13	64	67.27	69.53	123.47	130.6	114.17	118.2	85.57	74	65.43	54.7
Igk-V8	108.2	148.13	90.5	76.07	110.33	86.37	64.83	65.17	141.23	133.5	151.53	517.83	607.53	807.17	1460.9	1395.3	841.87
Ror1	6.63	7.97	3.67	5.13	6.13	3.8	5.3	4.17	5.73	11.7	8.9	9.43	8.83	6.1	5.33	4.97	7.53
Tpt1	6682.07	5506.23	6721.9	6106.07	6485.03	6050.93	6389.33	5423.03	6615.5	7503.93	7765	11100.83	6784.23	6776.4	6129.93	5663.63	6470.5
Nrl	13.77	10.4	4.07	6	3.93	5.53	5.6	10.5	7.67	10.6	21.57	25.17	12.2	8.43	7.43	10.13	12.8
Tif2-pending	2.3	5.4	3.07	3.1	4.8	2.63	2.57	3.27	3.9	7.53	7.83	17.37	7.23	4	5.17	4.6	3.83
Prox1	5.07	3.5	4.7	5.9	6.73	2.77	1.87	2.67	7.8	7.07	3.5	10.17	4.03	4.73	2.93	2	2.87
Fgd3	7.67	12.27	6.4	6.23	9.67	5.07	6.33	5.1	6.63	13.7	20.77	40.5	9.6	6.37	6.3	3.8	5.2
Dnajb5	4.67	7.43	4.1	5.3	7.53	4.87	4.57	3.9	4.97	7.83	9.13	11.73	6.1	5.77	7.4	4.87	5.03
Cdon	30.83	30.13	21.1	23.33	27.57	18.2	22.8	23.87	28.17	39.43	43.13	49.23	32.87	32.5	28.8	26.53	28.83
---	7.93	4.57	5.8	5.97	3.7	8.77	6.3	5.97	9.23	13.77	20.63	8.1	19.1	11.63	8.53	6.3	12.43
Sema3f	2.27	5.57	6.3	8.9	12.33	6.93	2.73	4.4	4.57	5.13	7.57	6.07	4.9	11.17	9.37	14.33	4
Stc2	144.23	203.1	240.63	195.23	102.07	40.03	44.73	39.93	53.03	50.37	50.07	49.13	60.33	56.5	55.17	64.1	74.07
Zfp54	11.5	5.8	8.23	7.73	8.37	8.57	8.57	4.17	6.33	5.8	7	11.47	8.83	7.57	7.7	4.57	6.37
Zfp54	25.13	18.9	19.07	30.63	25.63	21.73	22.43	24.6	23.53	25.6	32.3	38	35.23	22.1	19.8	15.17	27.63
Igf2bp1	6.7	8.93	10.03	12.33	12.73	6.6	9.63	14.8	10.53	13.87	10.83	7.6	12.23	13.27	6.8	5.43	9.67
Fhit	16.93	18.17	21.53	16.93	18.53	20.87	20.37	19.73	19.5	20.43	12.8	12.73	12.27	13.67	11.93	15.73	22.97
Tnf	9.37	7.93	9.7	11.63	16.03	6.6	13	37.7	9.3	13.43	11.23	16.6	7.87	7.47	8.63	15.13	8.63
Lta	9.33	11.97	12.2	11.47	7.13	7.73	5.63	5.57	7.53	9.4	13.87	16.2	9.27	8.1	9.67	8.43	9
Blm	17.27	22.6	24.97	26.13	34.97	22.07	29.9	26.57	18.93	11.93	26.8	16.1	12.3	16.9	16.23	18.63	19.43
Calmbp1	1.87	2.7	2.9	9.5	7.53	4.7	12.53	7.23	3.2	1.53	2.37	1.73	1.63	1.63	1.13	1.4	2.03
Mona	3.5	8.7	4.23	9.13	9.6	4.2	3.63	6.33	3.57	7.53	5.67	8.17	9.67	4.6	7.67	8.2	8.9
Vti1a	3.3	6.1	8.63	6.1	5.13	11.23	4.63	9.87	8.77	8.87	5.27	8.93	7.7	15.13	6.2	8.17	5.67
Klc2	35.87	53.93	34.53	38.17	38.97	44.07	46.23	40.9	48.63	64.7	80.27	55.77	34.77	37.47	68.7	46.43	49.77
Tgfbr3	77	62.83	35.33	32.97	64	37.87	46.93	41	47.03	63	70.27	67.9	54.87	82.63	99.67	74.57	44.57
Cst7	13.93	13.33	11.57	21.67	7.57	11.53	12.1	11.27	14.3	6.3	6.87	13.23	7.03	6.93	5.7	10.93	19.4
Chst2	15.53	29.2	30.1	33.4	37.8	21.67	15.3	11.5	12.37	7.43	7.53	7.03	10.07	22.73	24.87	21.8	13.07
ICRFP703B1614Q5.6	13.6	24.43	8.3	9.67	15.9	5.5	10.77	8.17	9.63	4.93	20.47	20.6	29	6.4	9.43	5.3	6.93
Sfpi1	62.7	69.27	47.43	49.87	84.23	57	39.33	41.97	75.33	44.33	38.57	53.07	42.27	63.67	79.8	123.13	60.43
Slc11a2	95.67	97.6	83.93	93	109.07	83.7	116.83	117.1	138.77	171.97	164.17	152.13	109.2	147.47	103.33	123.47	102.67
Hoxa2	26.43	33.8	24.67	26.2	39.37	23.83	27.33	19.3	28.03	28.5	41.8	37.3	26.5	22.7	29.2	25.4	30
Kdt1	233.03	184.93	178.3	181.6	148.1	261.8	192.13	189.5	167.8	267.63	208.7	268.87	174.53	130.3	144	185.57	187.2
A430109M19Rik	83.8	64.03	65.33	67.57	38.63	80	49.97	44.37	30.57	24.77	33.83	26.13	33	27.83	37.63	42.57	77.5
---	42.23	61.87	75.9	76.47	59.23	57.53	53.03	64.7	57.67	65.67	62.57	64.43	51.9	47.43	68.1	43.17	54.03
---	283.1	261.13	302.23	347.37	318.9	318.2	316.47	247.2	193.33	201.53	176	194.53	185.07	193.27	187.7	217.63	262.37
Sftpd	9.5	19.17	3.2	8.07	7.4	4	12.37	11.33	16.33	18.47	20.8	34.8	20.1	18.7	24.77	10.3	4.97
Raet1c	12.57	25.27	20.13	23.77	25.53	11.13	21.5	15.63	17.57	17.8	16.57	10	24.47	19.1	21.9	22.2	24.23
Rgs11	5.7	10	5.8	8.67	10.1	5	6.3	6.73	9.73	29	15.7	15.27	11.6	10.67	9.97	6.87	8.8
Gck	18.1	16.23	16.97	18.67	17.6	9.67	15.67	12.93	17.83	38.07	40.17	52.8	56.63	31.7	29.43	33.63	22.6
[truncated: 10,489 more rows]
